# Supplementary material for: RNA-Seq analysis reveals new gene models and alternative splicing in the fungal pathogen Fusarium graminearum
Source: BMC Genomics. 2013 Jan 16;14:21. doi: 10.1186/1471-2164-14-21 (PMC3577648; doi:10.1186/1471-2164-14-21)
Supplement: Additional file 1 — Gene expression analysis in wt PH-1. Expression analysis of the 13321 predicted genes in wt PH-1 after incubation in liquid CM medium for 30 h. [file 1471-2164-14-21-S1.xls]

## Sheet: Sheet1
Additional file 1 Gene expression analysis in wt PH-1
1RPKM (reads per kilobase of exon per million mapped reads) value is used to evaluate gene expression level.
GeneID	Genelength	Reads number	RPKM1
FGSG_00001	309	0	0
FGSG_00002	2199	7	0.568167
FGSG_00003	2868	0	0
FGSG_00004	672	0	0
FGSG_00005	2190	0	0
FGSG_00006	891	0	0
FGSG_00007	1380	0	0
FGSG_00009	624	0	0
FGSG_00010	630	0	0
FGSG_00011	2160	34	2.80949
FGSG_00012	1557	0	0
FGSG_00013	1605	0	0
FGSG_00014	1125	0	0
FGSG_00015	1617	0	0
FGSG_00016	957	0	0
FGSG_00017	1695	2	0.210602
FGSG_00018	999	324	57.8872
FGSG_00019	1629	3	0.328703
FGSG_00020	2976	0	0
FGSG_00021	966	3	0.554303
FGSG_00023	792	0	0
FGSG_00024	1140	238	37.2628
FGSG_00025	1530	7	0.8166
FGSG_00026	1218	0	0
FGSG_00027	1518	0	0
FGSG_00028	828	48	10.347
FGSG_00029	537	1	0.332375
FGSG_00030	645	19	5.25771
FGSG_00031	4098	0	0
FGSG_00032	837	13	2.77218
FGSG_00033	684	98	25.5725
FGSG_00034	1581	0	0
FGSG_00036	4797	0	0
FGSG_00038	594	0	0
FGSG_00039	1002	34	6.0564
FGSG_00040	2181	4	0.327346
FGSG_00043	1035	0	0
FGSG_00044	969	0	0
FGSG_00045	849	25	5.25576
FGSG_00046	4338	0	0
FGSG_00047	1206	0	0
FGSG_00048	1146	0	0
FGSG_00049	1149	0	0
FGSG_00050	957	1	0.186505
FGSG_00051	978	2	0.365001
FGSG_00052	999	0	0
FGSG_00053	1146	0	0
FGSG_00054	930	0	0
FGSG_00055	9354	0	0
FGSG_00056	480	0	0
FGSG_00058	1515	9	1.06031
FGSG_00059	321	192	106.758
FGSG_00060	405	0	0
FGSG_00061	378	0	0
FGSG_00062	402	1	0.443994
FGSG_00063	1686	2	0.211727
FGSG_00064	1218	20	2.9308
FGSG_00065	1101	0	0
FGSG_00066	1050	39	6.62946
FGSG_00067	1563	0	0
FGSG_00068	2178	0	0
FGSG_00069	1842	47	4.55419
FGSG_00070	1638	2	0.217931
FGSG_00071	1539	7	0.811825
FGSG_00072	837	929	198.104
FGSG_00073	1011	0	0
FGSG_00074	1329	0	0
FGSG_00075	1683	0	0
FGSG_00076	1431	0	0
FGSG_00077	972	0	0
FGSG_00078	984	0	0
FGSG_00079	1242	0	0
FGSG_00080	1032	2	0.345902
FGSG_00081	2073	2	0.1722
FGSG_00082	1605	19	2.11291
FGSG_00083	1581	0	0
FGSG_00084	1122	2	0.318156
FGSG_00085	1473	0	0
FGSG_00087	1551	0	0
FGSG_00089	783	0	0
FGSG_00090	963	0	0
FGSG_00091	1698	0	0
FGSG_00092	1329	0	0
FGSG_00093	810	2	0.440705
FGSG_00094	579	0	0
FGSG_00095	1344	0	0
FGSG_00096	3012	0	0
FGSG_00097	1749	118	12.0419
FGSG_00099	828	0	0
FGSG_00100	1512	96	11.3324
FGSG_00101	1005	0	0
FGSG_00102	1644	15	1.62852
FGSG_00103	2055	0	0
FGSG_00104	2580	0	0
FGSG_00105	915	0	0
FGSG_00107	1659	48	5.16414
FGSG_00108	1482	0	0
FGSG_00109	1032	2	0.345902
FGSG_00110	888	1	0.200997
FGSG_00111	399	0	0
FGSG_00112	411	0	0
FGSG_00114	300	0	0
FGSG_00115	1041	2	0.342912
FGSG_00116	1575	524	59.3819
FGSG_00117	711	813	204.091
FGSG_00118	1464	0	0
FGSG_00119	1296	0	0
FGSG_00120	1080	0	0
FGSG_00121	1752	0	0
FGSG_00122	864	0	0
FGSG_00123	474	0	0
FGSG_00124	960	0	0
FGSG_00125	993	39	7.01001
FGSG_00126	2469	0	0
FGSG_00127	2271	2	0.157187
FGSG_00128	903	0	0
FGSG_00129	513	37	12.8732
FGSG_00130	1818	0	0
FGSG_00131	642	0	0
FGSG_00132	777	0	0
FGSG_00134	414	0	0
FGSG_00135	405	0	0
FGSG_00136	1425	28	3.50708
FGSG_00137	894	3	0.598945
FGSG_00138	1023	16	2.79156
FGSG_00139	1509	110	13.0109
FGSG_00140	3189	2	0.111938
FGSG_00141	540	0	0
FGSG_00142	1890	43	4.06078
FGSG_00143	3207	35	1.94792
FGSG_00144	2076	14	1.20366
FGSG_00145	1176	4	0.607094
FGSG_00147	2169	4	0.329157
FGSG_00148	1476	0	0
FGSG_00150	1047	225	38.3565
FGSG_00151	720	0	0
FGSG_00152	1752	390	39.7314
FGSG_00153	1947	2	0.183344
FGSG_00154	303	0	0
FGSG_00156	363	0	0
FGSG_00157	303	0	0
FGSG_00158	447	1	0.399296
FGSG_00160	396	2	0.901442
FGSG_00161	1749	0	0
FGSG_00162	1269	0	0
FGSG_00163	1203	0	0
FGSG_00164	354	0	0
FGSG_00165	1119	22	3.5091
FGSG_00166	2829	44	2.77602
FGSG_00168	342	1419	740.558
FGSG_00169	1182	386	58.2872
FGSG_00170	618	69	19.928
FGSG_00171	486	2	0.734508
FGSG_00172	723	11	2.71555
FGSG_00173	1110	68	10.9342
FGSG_00174	579	171	52.7133
FGSG_00175	1182	768	115.97
FGSG_00176	1800	937	92.9116
FGSG_00177	852	161	33.7279
FGSG_00179	1050	30	5.09959
FGSG_00180	1092	18	2.94207
FGSG_00181	336	2	1.06241
FGSG_00182	1476	502	60.7044
FGSG_00183	1437	72	8.94291
FGSG_00184	945	71	13.41
FGSG_00185	1023	178	31.0561
FGSG_00186	1530	582	67.8945
FGSG_00188	732	346	84.3661
FGSG_00189	1377	392	50.8107
FGSG_00190	231	689	532.366
FGSG_00192	1602	690	76.8758
FGSG_00193	2427	0	0
FGSG_00194	1596	82	9.17031
FGSG_00195	1341	10	1.33099
FGSG_00196	1461	62	7.57433
FGSG_00197	1338	54	7.20345
FGSG_00198	1761	0	0
FGSG_00199	627	0	0
FGSG_00200	1698	200	21.023
FGSG_00201	1197	41	6.11354
FGSG_00203	2007	8	0.711452
FGSG_00205	4299	0	0
FGSG_00206	393	12	5.44994
FGSG_00207	489	206	75.1902
FGSG_00208	2181	0	0
FGSG_00209	1479	344	41.5139
FGSG_00210	396	12	5.40865
FGSG_00211	858	0	0
FGSG_00212	1056	23	3.88747
FGSG_00213	927	0	0
FGSG_00214	801	2	0.445657
FGSG_00215	213	1	0.83796
FGSG_00216	576	0	0
FGSG_00217	2058	45	3.90274
FGSG_00218	1245	3	0.430086
FGSG_00219	1470	0	0
FGSG_00220	2076	0	0
FGSG_00221	357	2	0.999919
FGSG_00222	1161	0	0
FGSG_00224	2121	1104	92.9034
FGSG_00225	321	6	3.33618
FGSG_00226	1497	25	2.98072
FGSG_00227	2232	37	2.95877
FGSG_00229	1569	26	2.9577
FGSG_00230	384	0	0
FGSG_00231	1068	0	0
FGSG_00232	720	1	0.247897
FGSG_00233	393	0	0
FGSG_00234	1050	0	0
FGSG_00235	1113	10	1.60364
FGSG_00236	1041	6	1.02874
FGSG_00237	1425	2	0.250506
FGSG_00239	324	0	0
FGSG_00240	372	13	6.2374
FGSG_00242	1305	0	0
FGSG_00243	1128	546	86.3946
FGSG_00245	543	0	0
FGSG_00246	888	59	11.8588
FGSG_00247	1662	13	1.3961
FGSG_00248	3330	213	11.4166
FGSG_00249	954	110	20.5801
FGSG_00251	2844	0	0
FGSG_00252	1023	0	0
FGSG_00253	981	0	0
FGSG_00254	438	0	0
FGSG_00255	1029	0	0
FGSG_00256	783	0	0
FGSG_00257	1206	196	29.0076
FGSG_00258	372	9	4.3182
FGSG_00259	1821	88	8.62533
FGSG_00260	234	0	0
FGSG_00261	2901	684	42.0835
FGSG_00262	1035	5	0.862249
FGSG_00263	2538	166	11.674
FGSG_00264	342	1063	554.766
FGSG_00265	1128	68	10.7598
FGSG_00266	1980	14	1.26202
FGSG_00267	1368	0	0
FGSG_00268	1221	14	2.04652
FGSG_00269	1380	638	82.5172
FGSG_00270	2610	349	23.8665
FGSG_00271	1356	143	18.8226
FGSG_00272	957	4	0.746021
FGSG_00273	885	0	0
FGSG_00274	426	8	3.35184
FGSG_00275	555	66	21.2253
FGSG_00276	897	78	15.5205
FGSG_00277	420	10	4.24966
FGSG_00278	1233	2124	307.464
FGSG_00279	963	154	28.5429
FGSG_00280	1191	258	38.6644
FGSG_00281	1260	317	44.9047
FGSG_00282	549	7	2.27577
FGSG_00283	2070	168	14.4858
FGSG_00284	5007	420	14.9718
FGSG_00285	1191	3027	453.632
FGSG_00286	768	1154	268.193
FGSG_00287	1788	80	7.98593
FGSG_00288	363	31	15.2426
FGSG_00289	1743	66	6.75849
FGSG_00291	717	268	66.7143
FGSG_00292	2310	595	45.9735
FGSG_00293	3177	280	15.7305
FGSG_00294	1830	180	17.556
FGSG_00295	468	2	0.762759
FGSG_00296	1746	1010	103.248
FGSG_00297	2160	306	25.2855
FGSG_00298	1092	302	49.3614
FGSG_00299	3018	984	58.1941
FGSG_00300	681	3031	794.405
FGSG_00301	660	172	46.5144
FGSG_00302	1641	237	25.7776
FGSG_00303	321	104	57.8271
FGSG_00304	813	269	59.0561
FGSG_00305	735	463	112.434
FGSG_00306	1272	1121	157.297
FGSG_00307	4278	136	5.67415
FGSG_00308	1038	251	43.1598
FGSG_00309	2274	283	22.2126
FGSG_00310	219	1534	1250.21
FGSG_00311	414	4	1.7245
FGSG_00312	921	3	0.581386
FGSG_00313	1350	13	1.71875
FGSG_00314	1143	2225	347.446
FGSG_00315	861	1	0.2073
FGSG_00316	1563	283	32.317
FGSG_00317	729	601	147.147
FGSG_00318	885	85	17.1427
FGSG_00319	867	271	55.7896
FGSG_00320	1176	1354	205.501
FGSG_00321	909	4987	979.216
FGSG_00322	1119	0	0
FGSG_00323	1077	587	97.2804
FGSG_00324	6915	294	7.58854
FGSG_00325	321	312	173.481
FGSG_00326	2610	0	0
FGSG_00327	3150	207	11.729
FGSG_00328	759	1023	240.567
FGSG_00329	1065	257	43.0712
FGSG_00330	2166	209	17.2223
FGSG_00331	387	141	65.0296
FGSG_00332	1893	184	17.3488
FGSG_00333	1083	102	16.8103
FGSG_00334	1725	54	5.58737
FGSG_00335	2571	106	7.3588
FGSG_00336	537	75	24.9281
FGSG_00337	1224	477	69.5569
FGSG_00338	1362	412	53.9912
FGSG_00339	2079	125	10.7315
FGSG_00340	2163	81	6.68392
FGSG_00342	633	38	10.7148
FGSG_00343	2952	304	18.3806
FGSG_00344	702	5	1.27126
FGSG_00345	1578	6	0.678652
FGSG_00346	1353	2259	298.004
FGSG_00347	1161	9	1.38361
FGSG_00348	2955	4	0.241605
FGSG_00349	2994	111	6.6172
FGSG_00350	840	435	92.43
FGSG_00351	1953	18	1.64503
FGSG_00352	924	242	46.7462
FGSG_00353	567	1165	366.73
FGSG_00354	498	3	1.07521
FGSG_00355	2259	340	26.8637
FGSG_00357	765	104	24.2647
FGSG_00358	381	1088	509.691
FGSG_00359	2493	140	10.0233
FGSG_00360	297	173	103.966
FGSG_00361	2538	53	3.72724
FGSG_00362	2511	79	5.61543
FGSG_00363	2976	188	11.2753
FGSG_00364	1302	392	53.7376
FGSG_00365	1146	386	60.1182
FGSG_00366	4347	345	14.1655
FGSG_00367	813	636	139.627
FGSG_00368	2142	40	3.33306
FGSG_00369	1320	769	103.981
FGSG_00370	885	125	25.2098
FGSG_00371	2511	473	33.6215
FGSG_00372	1638	352	38.3559
FGSG_00373	729	3644	892.183
FGSG_00374	2046	389	33.9349
FGSG_00375	1464	345	42.0611
FGSG_00376	1407	2436	309.02
FGSG_00377	546	165	53.9379
FGSG_00378	2268	126	9.91586
FGSG_00379	1365	44	5.75338
FGSG_00380	1872	101	9.62983
FGSG_00381	1005	0	0
FGSG_00382	4011	248	11.0358
FGSG_00383	702	66	16.7807
FGSG_00384	687	3	0.779413
FGSG_00385	306	714	416.466
FGSG_00386	954	102	19.0834
FGSG_00387	1662	2334	250.653
FGSG_00388	648	580	159.756
FGSG_00389	1614	38	4.20226
FGSG_00390	1242	226	32.478
FGSG_00391	1113	38	6.09385
FGSG_00392	318	0	0
FGSG_00393	498	2167	776.663
FGSG_00394	441	2	0.809458
FGSG_00395	459	10858	4222.21
FGSG_00396	879	76	15.4322
FGSG_00397	1362	4732	620.113
FGSG_00398	1680	516	54.8206
FGSG_00399	1938	64	5.89426
FGSG_00401	243	18	13.2212
FGSG_00402	1251	162	23.1132
FGSG_00403	696	0	0
FGSG_00404	2076	118	10.1451
FGSG_00405	1719	103	10.6946
FGSG_00406	1428	2058	257.229
FGSG_00407	924	78	15.067
FGSG_00408	4026	390	17.29
FGSG_00409	549	98	31.8608
FGSG_00410	1029	102	17.6924
FGSG_00411	1614	8	0.884687
FGSG_00412	1284	0	0
FGSG_00413	1182	2	0.302006
FGSG_00414	1467	232	28.2268
FGSG_00415	831	12618	2710.14
FGSG_00416	1548	413	47.6192
FGSG_00417	1017	728	127.765
FGSG_00418	2706	40	2.63837
FGSG_00419	537	99	32.9052
FGSG_00420	900	201	39.8618
FGSG_00421	1209	2729	402.884
FGSG_00422	642	134	37.254
FGSG_00423	1395	82	10.4916
FGSG_00424	1317	204	27.647
FGSG_00425	1722	497	51.5141
FGSG_00426	939	2	0.380161
FGSG_00427	990	64	11.5385
FGSG_00428	2055	548	47.5961
FGSG_00429	273	1145	748.593
FGSG_00430	2226	794	63.6647
FGSG_00431	1866	0	0
FGSG_00432	324	0	0
FGSG_00433	3621	293	14.4425
FGSG_00434	3864	514	23.7426
FGSG_00435	1146	197	30.6821
FGSG_00436	813	353	77.4974
FGSG_00437	3510	270	13.7297
FGSG_00438	1167	639	97.7312
FGSG_00439	588	88	26.7121
FGSG_00440	963	218	40.4048
FGSG_00441	1614	0	0
FGSG_00442	546	44	14.3834
FGSG_00443	750	158	37.601
FGSG_00444	861	252	52.2397
FGSG_00445	1011	21	3.70741
FGSG_00446	1059	100	16.8542
FGSG_00447	276	27	17.4605
FGSG_00448	2907	220	13.5077
FGSG_00449	1626	867	95.1703
FGSG_00450	909	558	109.565
FGSG_00451	855	22	4.59261
FGSG_00452	732	279	68.0293
FGSG_00453	639	12	3.35184
FGSG_00454	894	216	43.124
FGSG_00455	738	289	69.8947
FGSG_00456	555	1	0.321596
FGSG_00457	849	4	0.840921
FGSG_00458	249	528	378.475
FGSG_00459	1515	171	20.1459
FGSG_00460	1824	136	13.3081
FGSG_00461	1668	529	56.606
FGSG_00462	618	490	141.518
FGSG_00463	1212	51	7.51053
FGSG_00464	1227	420	61.0953
FGSG_00465	1296	1140	157.001
FGSG_00466	300	62	36.887
FGSG_00467	1317	156	21.1418
FGSG_00468	1557	236	27.0537
FGSG_00469	1539	149	17.2803
FGSG_00470	1164	46	7.05355
FGSG_00471	390	1246	570.238
FGSG_00472	2691	1083	71.832
FGSG_00473	471	2	0.7579
FGSG_00474	843	49	10.3746
FGSG_00475	1734	173	17.8074
FGSG_00476	519	40	13.7561
FGSG_00477	1113	292	46.8264
FGSG_00478	1110	402	64.6407
FGSG_00479	777	1	0.229711
FGSG_00480	1866	131	12.5303
FGSG_00481	708	60	15.1259
FGSG_00482	666	76	20.3677
FGSG_00483	3606	260	12.8692
FGSG_00484	504	4	1.41655
FGSG_00485	1746	441	45.0814
FGSG_00486	2343	816	62.1614
FGSG_00487	804	24	5.32793
FGSG_00488	1320	24	3.24519
FGSG_00489	1977	2937	265.155
FGSG_00490	1704	202	21.1585
FGSG_00491	1689	2113	223.292
FGSG_00492	603	2774	821.093
FGSG_00493	771	415	96.072
FGSG_00494	1158	431	66.4311
FGSG_00495	294	691	419.502
FGSG_00496	873	12973	2652.34
FGSG_00497	1020	0	0
FGSG_00499	1482	1156	139.224
FGSG_00500	1479	5053	609.795
FGSG_00501	1278	512	71.5059
FGSG_00502	2439	740	54.1531
FGSG_00503	1665	2	0.214397
FGSG_00504	3063	256	14.9175
FGSG_00505	594	1656	497.596
FGSG_00506	1302	155	21.2483
FGSG_00507	2409	696	51.5674
FGSG_00508	3213	237	13.1656
FGSG_00509	1872	684	65.2159
FGSG_00510	360	506	250.871
FGSG_00511	1053	452	76.6149
FGSG_00512	1308	195	26.6091
FGSG_00513	843	23	4.86971
FGSG_00514	1077	251	41.5969
FGSG_00515	1797	529	52.5425
FGSG_00516	615	26	7.54573
FGSG_00517	525	1	0.339972
FGSG_00518	1032	627	108.44
FGSG_00519	1218	611	89.5358
FGSG_00520	1689	235	24.8337
FGSG_00521	723	6	1.48121
FGSG_00522	579	2	0.61653
FGSG_00523	630	2896	820.467
FGSG_00524	1566	3810	434.246
FGSG_00525	675	19	5.02404
FGSG_00526	957	109	20.3291
FGSG_00527	1110	28	4.50234
FGSG_00528	1038	87	14.9598
FGSG_00529	1542	437	50.5825
FGSG_00530	1788	88	8.78452
FGSG_00531	1146	69	10.7465
FGSG_00532	1992	298	26.7011
FGSG_00533	609	197	57.7367
FGSG_00534	1728	391	40.3865
FGSG_00535	1443	3	0.371072
FGSG_00536	351	508	258.321
FGSG_00537	1515	55	6.47967
FGSG_00538	909	631	123.899
FGSG_00539	1830	35	3.41366
FGSG_00540	585	0	0
FGSG_00541	4047	2	0.0882063
FGSG_00542	1689	15	1.58513
FGSG_00543	1902	129	12.1055
FGSG_00544	96	0	0
FGSG_00545	1971	147	13.3117
FGSG_00546	2355	23	1.74317
FGSG_00548	2289	20	1.55951
FGSG_00549	597	485	145.001
FGSG_00550	5508	30	0.972143
FGSG_00551	5019	73	2.59602
FGSG_00552	3237	82	4.52141
FGSG_00553	1602	45	5.01364
FGSG_00554	1026	520	90.4605
FGSG_00555	1002	196	34.9133
FGSG_00556	231	256	197.802
FGSG_00557	384	14	6.50729
FGSG_00558	1614	1425	157.585
FGSG_00559	1323	1460	196.968
FGSG_00560	657	236	64.1135
FGSG_00561	969	2607	480.198
FGSG_00562	1260	1553	219.991
FGSG_00563	780	205	46.9097
FGSG_00564	891	2567	514.223
FGSG_00565	1692	37	3.90305
FGSG_00566	1665	223	23.9053
FGSG_00567	7884	304	6.88224
FGSG_00568	555	571	183.631
FGSG_00569	642	8	2.22412
FGSG_00570	1746	263	26.8853
FGSG_00571	1539	6	0.69585
FGSG_00572	1518	8	0.940635
FGSG_00573	1998	293	26.1743
FGSG_00574	2799	238	15.1767
FGSG_00576	798	142	31.7606
FGSG_00577	264	232	156.851
FGSG_00578	897	6	1.19388
FGSG_00579	1641	12	1.3052
FGSG_00581	2313	203	15.6647
FGSG_00582	1113	60	9.62186
FGSG_00583	2280	175	13.6995
FGSG_00584	3450	198	10.2435
FGSG_00585	420	19	8.07435
FGSG_00586	1383	528	68.142
FGSG_00587	1203	138	20.4746
FGSG_00588	483	259	95.7096
FGSG_00589	753	673	159.523
FGSG_00590	1890	3491	329.679
FGSG_00591	1212	454	66.8584
FGSG_00592	2835	431	27.1348
FGSG_00593	1770	20	2.01679
FGSG_00594	1251	0	0
FGSG_00595	4332	293	12.0721
FGSG_00596	1356	96	12.6361
FGSG_00597	1047	369	62.9046
FGSG_00598	1236	366	52.8525
FGSG_00599	489	0	0
FGSG_00600	1323	159	21.4506
FGSG_00601	369	41	19.8317
FGSG_00602	918	1249	242.841
FGSG_00603	867	198	40.7614
FGSG_00604	1623	117	12.8668
FGSG_00605	669	0	0
FGSG_00606	720	1	0.247897
FGSG_00607	1227	260	37.8209
FGSG_00608	2313	342	26.3909
FGSG_00609	378	176	83.1044
FGSG_00610	1092	829	135.499
FGSG_00611	543	15	4.93054
FGSG_00612	2064	280	24.2132
FGSG_00613	1812	22	2.16704
FGSG_00614	1968	670	60.7649
FGSG_00615	4536	547	21.5237
FGSG_00616	2352	153	11.6107
FGSG_00617	2514	49	3.47883
FGSG_00618	3411	37	1.93608
FGSG_00619	501	0	0
FGSG_00620	1569	104	11.8308
FGSG_00621	2433	9	0.660242
FGSG_00622	684	33	8.61114
FGSG_00623	1263	321	45.3633
FGSG_00624	903	0	0
FGSG_00625	2274	19	1.4913
FGSG_00626	1449	79	9.7311
FGSG_00627	2940	43	2.6105
FGSG_00628	822	45	9.77111
FGSG_00629	927	589	113.407
FGSG_00630	1119	3	0.478513
FGSG_00631	621	12978	3730.09
FGSG_00633	11976	1529	22.7876
FGSG_00634	720	39799	9866.04
FGSG_00635	441	95	38.4493
FGSG_00636	1389	328	42.1478
FGSG_00637	1536	1458	169.422
FGSG_00638	1140	1302	203.849
FGSG_00639	1350	5145	680.228
FGSG_00640	729	68	16.6489
FGSG_00641	1599	220	24.5571
FGSG_00642	1398	30	3.83016
FGSG_00643	2772	501	32.2587
FGSG_00644	1365	4388	573.769
FGSG_00645	1908	521	48.7374
FGSG_00646	906	751	147.95
FGSG_00647	7002	1109	28.2691
FGSG_00648	276	158	102.177
FGSG_00649	1515	2574	303.249
FGSG_00652	1299	6	0.824414
FGSG_00653	729	67	16.404
FGSG_00654	915	301	58.7149
FGSG_00655	1128	41	6.48751
FGSG_00656	561	1783	567.272
FGSG_00657	837	27	5.7576
FGSG_00658	1125	612	97.0961
FGSG_00659	1821	68	6.66503
FGSG_00660	1794	128	12.7348
FGSG_00661	2256	118	9.33568
FGSG_00663	699	3647	931.24
FGSG_00664	1521	208	24.4083
FGSG_00665	2280	176	13.7778
FGSG_00666	1230	55	7.98106
FGSG_00667	2133	97	8.11678
FGSG_00668	300	0	0
FGSG_00669	4647	181	6.95199
FGSG_00670	921	433	83.9134
FGSG_00671	486	9813	3603.87
FGSG_00672	4410	56	2.26648
FGSG_00673	939	0	0
FGSG_00674	675	0	0
FGSG_00675	1374	88	11.4314
FGSG_00677	1023	947	165.226
FGSG_00678	2979	39	2.33667
FGSG_00680	2538	34	2.39106
FGSG_00681	174	882	904.737
FGSG_00682	1836	280	27.22
FGSG_00683	1071	107	17.8319
FGSG_00684	1473	256	31.0199
FGSG_00685	1557	83	9.51464
FGSG_00686	1890	2849	269.05
FGSG_00687	300	155	92.2175
FGSG_00688	2130	315	26.3957
FGSG_00689	3651	63	3.07987
FGSG_00690	2847	553	34.6689
FGSG_00691	843	255	53.9903
FGSG_00692	825	4	0.865384
FGSG_00693	1284	169	23.4923
FGSG_00694	1266	212	29.8886
FGSG_00695	1965	1569	142.516
FGSG_00696	1893	70	6.6001
FGSG_00697	3168	189	10.6483
FGSG_00698	1233	107	15.489
FGSG_00700	1506	182	21.57
FGSG_00701	1074	0	0
FGSG_00702	1581	914	103.185
FGSG_00703	1413	24	3.0316
FGSG_00704	909	43	8.44321
FGSG_00705	2022	318	28.0704
FGSG_00706	1848	741	71.5681
FGSG_00707	1536	109	12.666
FGSG_00708	909	93	18.2609
FGSG_00709	765	2394	558.555
FGSG_00710	1452	397	48.8008
FGSG_00712	1470	1919	233.003
FGSG_00713	2085	167	14.296
FGSG_00714	1293	314	43.3445
FGSG_00715	1296	170	23.4125
FGSG_00716	2691	60	3.97961
FGSG_00717	288	458	283.842
FGSG_00718	1434	350	43.5634
FGSG_00719	2232	487	38.9438
FGSG_00720	1536	1035	120.269
FGSG_00721	3381	264	13.9368
FGSG_00722	648	1868	514.523
FGSG_00723	1818	76	7.46144
FGSG_00724	1320	181	24.4742
FGSG_00725	1821	31	3.03847
FGSG_00726	1785	158	15.7987
FGSG_00727	1071	206	34.3306
FGSG_00728	2622	1180	80.3253
FGSG_00729	1044	470	80.3527
FGSG_00730	528	96	32.4519
FGSG_00731	999	1234	220.472
FGSG_00732	3207	440	24.4882
FGSG_00733	534	0	0
FGSG_00734	807	0	0
FGSG_00735	636	9	2.52574
FGSG_00736	1224	70	10.2075
FGSG_00737	4113	74	3.21126
FGSG_00738	3687	56	2.71093
FGSG_00739	1674	89	9.48937
FGSG_00740	2511	905	64.3287
FGSG_00741	1917	250	23.2767
FGSG_00742	2508	2	0.142333
FGSG_00743	549	3203	1041.33
FGSG_00744	1836	688	66.8835
FGSG_00745	1236	143	20.65
FGSG_00746	1338	1202	160.344
FGSG_00747	1011	237	41.8408
FGSG_00748	3132	275	15.6716
FGSG_00749	1500	366	43.5505
FGSG_00750	366	153	74.6128
FGSG_00751	810	594	130.889
FGSG_00752	2094	186	15.854
FGSG_00753	594	89	26.7428
FGSG_00756	480	147	54.6612
FGSG_00757	255	377	263.879
FGSG_00758	1386	343	44.1707
FGSG_00759	1479	411	49.5994
FGSG_00760	864	271	55.9833
FGSG_00761	714	76	18.9985
FGSG_00762	720	1130	280.123
FGSG_00763	1533	0	0
FGSG_00764	471	1	0.37895
FGSG_00765	1374	3109	403.866
FGSG_00766	1740	4446	456.061
FGSG_00767	2505	94	6.69766
FGSG_00768	1341	94	12.5113
FGSG_00769	888	2249	452.043
FGSG_00770	333	1	0.535993
FGSG_00771	792	221	49.8047
FGSG_00772	468	0	0
FGSG_00773	573	2	0.622986
FGSG_00774	1833	93	9.05573
FGSG_00775	567	52	16.369
FGSG_00776	1623	559	61.4747
FGSG_00777	543	18590	6110.58
FGSG_00778	1152	105	16.2682
FGSG_00779	450	3	1.1899
FGSG_00780	1950	327	29.9307
FGSG_00781	1014	2344	412.594
FGSG_00782	1107	22	3.54714
FGSG_00783	690	3	0.776024
FGSG_00784	411	0	0
FGSG_00785	600	22	6.54447
FGSG_00786	1746	768	78.5091
FGSG_00787	1476	138	16.6877
FGSG_00788	828	286	61.6508
FGSG_00789	996	137	24.5507
FGSG_00790	879	13	2.63972
FGSG_00792	1872	119	11.346
FGSG_00793	669	204	54.4261
FGSG_00794	1620	130	14.3229
FGSG_00796	1626	28	3.07355
FGSG_00797	1902	242	22.7095
FGSG_00798	264	5787	3912.48
FGSG_00799	2640	180	12.1695
FGSG_00800	2874	269	16.7058
FGSG_00801	1038	18	3.09512
FGSG_00802	420	9907	4210.13
FGSG_00803	2697	41	2.71335
FGSG_00804	1512	268	31.6363
FGSG_00805	1494	105	12.5442
FGSG_00806	1242	9	1.29337
FGSG_00807	2565	12	0.83502
FGSG_00808	1074	182	30.2462
FGSG_00809	930	171	32.8183
FGSG_00810	1083	120	19.7768
FGSG_00811	957	9	1.67855
FGSG_00812	591	177	53.4551
FGSG_00813	2148	469	38.971
FGSG_00814	882	94	19.0223
FGSG_00815	621	159	45.6992
FGSG_00817	1881	215	20.4011
FGSG_00818	2574	695	48.1925
FGSG_00819	2502	292	20.8304
FGSG_00820	1944	323	29.6558
FGSG_00821	909	184	36.1291
FGSG_00822	612	1987	579.495
FGSG_00823	1077	133	22.0414
FGSG_00824	3018	388	22.9465
FGSG_00825	792	719	162.034
FGSG_00826	1125	265	42.0433
FGSG_00827	1698	180	18.9207
FGSG_00828	849	7	1.47161
FGSG_00829	2022	14	1.2358
FGSG_00831	2712	194	12.7678
FGSG_00832	852	197	41.2695
FGSG_00833	2580	447	30.9237
FGSG_00834	1017	215	37.7329
FGSG_00836	2595	1424	97.9435
FGSG_00837	633	289	81.4887
FGSG_00838	1962	12417	1129.59
FGSG_00840	2565	37	2.57465
FGSG_00841	2340	246	18.7639
FGSG_00842	714	88	21.9982
FGSG_00843	3474	168	8.63142
FGSG_00844	1338	33	4.40211
FGSG_00845	612	23992	6997.1
FGSG_00846	2715	118	7.75738
FGSG_00847	195	4	3.66124
FGSG_00848	3306	76	4.10312
FGSG_00849	1029	109	18.9066
FGSG_00850	1575	1	0.113324
FGSG_00851	1002	0	0
FGSG_00852	1605	93	10.3422
FGSG_00853	1032	982	169.838
FGSG_00855	867	1047	215.541
FGSG_00856	4566	408	15.9488
FGSG_00857	1680	4635	492.429
FGSG_00858	2325	0	0
FGSG_00859	312	556	318.07
FGSG_00860	630	3076	871.463
FGSG_00861	1599	1788	199.582
FGSG_00862	2682	32	2.12958
FGSG_00863	1425	6331	792.977
FGSG_00864	771	189	43.7533
FGSG_00865	2565	513	35.6971
FGSG_00866	2355	803	60.8594
FGSG_00867	423	0	0
FGSG_00868	558	16	5.11786
FGSG_00869	3405	341	17.8748
FGSG_00870	2484	246	17.6761
FGSG_00871	993	958	172.195
FGSG_00872	1503	963	114.359
FGSG_00873	1080	44	7.27163
FGSG_00874	1416	707	89.1167
FGSG_00875	1746	487	49.7838
FGSG_00876	1323	0	0
FGSG_00877	2082	123	10.5445
FGSG_00878	627	26	7.40131
FGSG_00879	981	2	0.363885
FGSG_00880	1572	13	1.47603
FGSG_00882	927	344	66.2341
FGSG_00883	1344	358	47.543
FGSG_00884	549	473	153.777
FGSG_00885	1281	4	0.557332
FGSG_00886	312	542	310.061
FGSG_00887	1989	1166	104.633
FGSG_00889	1149	0	0
FGSG_00890	2169	69	5.67796
FGSG_00891	396	0	0
FGSG_00892	2865	248	15.4501
FGSG_00893	1170	208	31.7308
FGSG_00894	222	2747	2208.56
FGSG_00895	1443	3	0.371072
FGSG_00896	804	35	7.76989
FGSG_00897	1437	3	0.372621
FGSG_00898	642	1001	278.293
FGSG_00899	2877	218	13.5245
FGSG_00900	1059	335	56.4614
FGSG_00901	321	92	51.1547
FGSG_00902	924	733	141.591
FGSG_00903	1338	319	42.5537
FGSG_00904	507	672	236.573
FGSG_00905	1449	318	39.1707
FGSG_00906	2874	1874	116.382
FGSG_00907	696	236	60.521
FGSG_00908	519	54	18.5707
FGSG_00909	2529	1054	74.3866
FGSG_00910	3141	40	2.27298
FGSG_00911	1119	334	53.2745
FGSG_00912	2442	246	17.9801
FGSG_00913	666	88	23.5837
FGSG_00914	762	253	59.2609
FGSG_00915	1395	197	25.2055
FGSG_00916	5277	526	17.7911
FGSG_00917	279	11	7.03706
FGSG_00918	417	1	0.428023
FGSG_00919	330	0	0
FGSG_00920	1038	1	0.171951
FGSG_00921	1713	10184	1061.12
FGSG_00922	771	0	0
FGSG_00923	1869	140	13.3697
FGSG_00924	1386	70	9.01442
FGSG_00925	2403	186	13.8154
FGSG_00926	996	1073	192.284
FGSG_00927	324	0	0
FGSG_00928	1251	0	0
FGSG_00929	1158	224	34.5257
FGSG_00930	768	87	20.2191
FGSG_00931	1386	0	0
FGSG_00932	2796	163	10.4053
FGSG_00933	1455	17	2.0854
FGSG_00934	1491	142	16.9986
FGSG_00935	1113	517	82.9084
FGSG_00936	978	0	0
FGSG_00937	426	0	0
FGSG_00938	753	7	1.65923
FGSG_00939	2577	162	11.2203
FGSG_00940	504	193	68.3486
FGSG_00941	1200	54	8.03185
FGSG_00942	645	0	0
FGSG_00943	519	5	1.71951
FGSG_00944	687	0	0
FGSG_00945	1647	269	29.1516
FGSG_00946	2292	116	9.0333
FGSG_00947	1719	77	7.99499
FGSG_00948	438	0	0
FGSG_00949	972	290	53.2519
FGSG_00950	1146	159	24.7637
FGSG_00951	711	177	44.4331
FGSG_00952	1056	6	1.01412
FGSG_00955	1491	946	113.244
FGSG_00956	1068	25	4.17803
FGSG_00957	2481	176	12.6616
FGSG_00958	2031	125	10.9851
FGSG_00959	3093	302	17.4273
FGSG_00960	1506	106	12.5627
FGSG_00961	2721	165	10.8233
FGSG_00963	705	0	0
FGSG_00964	663	88	23.6904
FGSG_00965	1740	10	1.02578
FGSG_00966	1386	4	0.51511
FGSG_00967	2454	472	34.3297
FGSG_00968	738	114	27.5709
FGSG_00969	1788	1237	123.482
FGSG_00970	2580	84	5.81116
FGSG_00971	1224	906	132.114
FGSG_00972	1044	110	18.8059
FGSG_00973	1374	10	1.29902
FGSG_00974	3426	14	0.729363
FGSG_00975	2586	126	8.69651
FGSG_00976	3324	6	0.322176
FGSG_00977	951	0	0
FGSG_00979	1479	3735	450.739
FGSG_00980	558	0	0
FGSG_00982	1764	134	13.5584
FGSG_00983	1890	73	6.89389
FGSG_00984	1104	37	5.98185
FGSG_00985	1521	27	3.16838
FGSG_00986	1359	126	16.5483
FGSG_00987	1026	273	47.4918
FGSG_00989	1623	0	0
FGSG_00990	1038	0	0
FGSG_00992	909	3	0.589061
FGSG_00993	921	8	1.55036
FGSG_00994	1080	13	2.14844
FGSG_00995	1239	716	103.144
FGSG_00996	1251	338	48.2239
FGSG_00997	582	1356	415.853
FGSG_00998	384	1459	678.152
FGSG_00999	1221	36	5.26247
FGSG_01000	1581	2408	271.849
FGSG_01002	1503	74	8.78771
FGSG_01003	1842	15	1.45347
FGSG_01004	2496	98	7.00785
FGSG_01005	1095	7	1.141
FGSG_01006	3240	590	32.502
FGSG_01007	639	105	29.3286
FGSG_01008	705	10474	2651.71
FGSG_01010	1131	251	39.6108
FGSG_01011	903	9	1.77893
FGSG_01012	3018	76	4.49467
FGSG_01013	612	675	196.859
FGSG_01014	552	2798	904.715
FGSG_01015	2370	3123	235.194
FGSG_01016	603	21462	6352.66
FGSG_01017	2124	906	76.1337
FGSG_01018	672	4	1.06241
FGSG_01019	1038	254	43.6757
FGSG_01020	687	553	143.672
FGSG_01021	375	10914	5194.64
FGSG_01022	1908	76	7.10949
FGSG_01023	369	3	1.4511
FGSG_01024	3624	338	16.6468
FGSG_01025	768	267	62.0516
FGSG_01026	1020	3164	553.655
FGSG_01027	1467	190	23.1167
FGSG_01028	786	115	26.1143
FGSG_01029	1935	274	25.2739
FGSG_01030	1830	105	10.241
FGSG_01031	561	638	202.984
FGSG_01032	996	32	5.73447
FGSG_01033	669	263	70.167
FGSG_01034	582	1	0.306676
FGSG_01035	3432	42	2.18426
FGSG_01036	1629	299	32.7607
FGSG_01037	1134	505	79.4843
FGSG_01038	945	82	15.4876
FGSG_01039	1203	52	7.71509
FGSG_01040	1335	113	15.1078
FGSG_01041	1383	13	1.67774
FGSG_01042	3150	13	0.736607
FGSG_01043	1506	30	3.55549
FGSG_01044	504	195	69.0569
FGSG_01045	1416	137	17.2687
FGSG_01046	2601	150	10.2933
FGSG_01047	1719	55	5.71071
FGSG_01048	1170	43	6.55972
FGSG_01049	22353	1506	12.0252
FGSG_01050	2151	263	21.8232
FGSG_01051	1932	82	7.57547
FGSG_01052	783	1215	276.96
FGSG_01053	1077	542	89.8228
FGSG_01054	951	29	5.44278
FGSG_01055	1425	332	41.584
FGSG_01056	645	289	79.9726
FGSG_01057	1623	184	20.235
FGSG_01058	2463	7	0.507267
FGSG_01059	1488	1609	192.999
FGSG_01060	768	3	0.697209
FGSG_01061	843	5	1.05863
FGSG_01062	636	73	20.4865
FGSG_01063	978	326	59.4952
FGSG_01064	1494	65	7.76543
FGSG_01065	1476	39	4.71608
FGSG_01066	2439	2	0.14636
FGSG_01067	1461	35	4.27583
FGSG_01068	669	390	104.05
FGSG_01069	1026	260	45.2303
FGSG_01070	654	141	38.4808
FGSG_01072	516	1609	556.557
FGSG_01074	357	0	0
FGSG_01075	411	0	0
FGSG_01076	555	5	1.60798
FGSG_01077	372	0	0
FGSG_01078	348	0	0
FGSG_01081	522	26625	9103.79
FGSG_01082	525	159	54.0556
FGSG_01083	711	357	89.6193
FGSG_01084	1581	917	103.524
FGSG_01085	963	1144	212.033
FGSG_01086	2049	850	74.0423
FGSG_01087	540	3	0.991586
FGSG_01088	1734	0	0
FGSG_01089	402	0	0
FGSG_01091	753	124	29.392
FGSG_01092	1302	463	63.4707
FGSG_01094	489	327	119.355
FGSG_01095	2106	279	23.6455
FGSG_01096	702	83	21.103
FGSG_01097	1275	122	17.0786
FGSG_01098	690	404	104.505
FGSG_01099	651	10822	2967.08
FGSG_01100	1761	253	25.6427
FGSG_01101	2463	129	9.34821
FGSG_01102	1215	424	62.2863
FGSG_01103	1074	234	38.8879
FGSG_01104	1536	1726	200.564
FGSG_01105	1065	846	141.783
FGSG_01106	2613	741	50.6153
FGSG_01107	2490	426	30.5361
FGSG_01108	1992	2	0.179202
FGSG_01109	1887	102	9.64787
FGSG_01111	1479	5590	674.6
FGSG_01112	2109	251	21.2422
FGSG_01114	417	0	0
FGSG_01115	927	81	15.5958
FGSG_01116	1092	384	62.7641
FGSG_01117	1140	69	10.8031
FGSG_01118	243	532	390.758
FGSG_01119	918	2127	413.55
FGSG_01120	2964	414	24.9302
FGSG_01121	585	837	255.372
FGSG_01122	1083	270	44.4978
FGSG_01123	867	2247	462.58
FGSG_01124	378	107	50.5237
FGSG_01125	474	202	76.0635
FGSG_01126	1746	0	0
FGSG_01127	1011	2	0.353087
FGSG_01128	2046	336	29.3114
FGSG_01129	687	1225	318.26
FGSG_01130	1128	233	36.868
FGSG_01131	705	952	241.019
FGSG_01132	1746	33	3.37344
FGSG_01133	1614	905	100.08
FGSG_01134	1038	1995	343.043
FGSG_01135	783	1038	236.613
FGSG_01136	624	1226	350.678
FGSG_01137	2655	148	9.94948
FGSG_01138	996	234	41.9333
FGSG_01139	1212	13	1.91445
FGSG_01140	327	0	0
FGSG_01141	1731	620	63.929
FGSG_01142	2382	424	31.7707
FGSG_01143	534	0	0
FGSG_01144	3693	162	7.82958
FGSG_01145	546	48	15.691
FGSG_01146	1683	0	0
FGSG_01147	903	40	7.90634
FGSG_01148	546	9	2.94207
FGSG_01149	2427	0	0
FGSG_01150	2172	286	23.5022
FGSG_01151	1323	566	76.3589
FGSG_01152	1440	1403	173.899
FGSG_01153	1221	71	10.3788
FGSG_01154	582	24614	7548.53
FGSG_01155	957	737	137.454
FGSG_01156	3267	213	11.6368
FGSG_01157	1047	52	8.86461
FGSG_01158	645	6017	1665.03
FGSG_01159	1842	204	19.7671
FGSG_01160	795	1688	378.973
FGSG_01161	5808	412	12.6612
FGSG_01162	1764	39	3.94611
FGSG_01163	2724	584	38.2656
FGSG_01164	591	792	239.189
FGSG_01165	2604	52	3.56423
FGSG_01166	3627	127	6.2497
FGSG_01167	2151	270	22.404
FGSG_01168	1011	69	12.1815
FGSG_01169	1248	380	54.3466
FGSG_01170	852	258	54.0484
FGSG_01171	1131	0	0
FGSG_01172	1311	26	3.53976
FGSG_01173	1452	26	3.19602
FGSG_01174	1920	292	27.1447
FGSG_01175	960	528	98.167
FGSG_01176	1479	234	28.2391
FGSG_01177	1272	405	56.8291
FGSG_01178	1317	119	16.1274
FGSG_01179	609	1422	416.759
FGSG_01180	681	0	0
FGSG_01181	822	4	0.868543
FGSG_01182	831	531	114.05
FGSG_01183	1905	238	22.299
FGSG_01184	2952	250	15.1156
FGSG_01185	1626	364	39.9562
FGSG_01186	1311	14	1.90602
FGSG_01187	723	171	42.2144
FGSG_01188	1884	799	75.6953
FGSG_01189	1395	498	63.7174
FGSG_01190	744	252	60.4548
FGSG_01191	1002	27	4.80949
FGSG_01192	414	3	1.29337
FGSG_01193	1563	327	37.3415
FGSG_01194	6498	344	9.44891
FGSG_01195	150	1265	1505.23
FGSG_01196	3543	4	0.201508
FGSG_01197	576	198	61.3544
FGSG_01198	1176	1575	239.043
FGSG_01199	2100	2203	187.24
FGSG_01200	786	954	216.635
FGSG_01201	960	1120	208.233
FGSG_01202	1368	29	3.78368
FGSG_01203	1122	643	102.287
FGSG_01204	3393	115	6.04947
FGSG_01205	507	1	0.352042
FGSG_01206	771	77	17.8254
FGSG_01207	1308	272	37.1163
FGSG_01208	1149	316	49.0874
FGSG_01209	1551	154	17.722
FGSG_01210	6621	592	15.9588
FGSG_01211	1731	584	60.217
FGSG_01212	2106	94	7.96659
FGSG_01213	399	11	4.92065
FGSG_01214	1341	30	3.99296
FGSG_01215	648	703	193.635
FGSG_01216	1947	481	44.0943
FGSG_01217	3513	1268	64.4235
FGSG_01218	426	0	0
FGSG_01219	567	102	32.1085
FGSG_01220	519	108	37.1415
FGSG_01221	816	106	23.1856
FGSG_01222	951	1751	328.631
FGSG_01223	852	41	8.58909
FGSG_01224	459	273	106.158
FGSG_01225	1974	131	11.8448
FGSG_01226	849	1584	333.005
FGSG_01227	1128	357	56.4888
FGSG_01228	561	589	187.394
FGSG_01229	507	923	324.935
FGSG_01230	1137	0	0
FGSG_01231	2160	480	39.6635
FGSG_01232	252	111	78.6186
FGSG_01233	1662	76	8.16179
FGSG_01234	6840	333	8.68943
FGSG_01235	1716	112	11.6494
FGSG_01236	576	499	154.625
FGSG_01237	1530	538	62.7616
FGSG_01238	321	3493	1942.21
FGSG_01239	498	0	0
FGSG_01240	1227	83	12.0736
FGSG_01241	822	3333	723.713
FGSG_01242	486	65	23.8715
FGSG_01243	3927	125	5.68136
FGSG_01244	1764	707	71.5359
FGSG_01245	1077	620	102.749
FGSG_01247	315	306	173.386
FGSG_01248	2238	2934	233.993
FGSG_01249	2439	166	12.1478
FGSG_01250	1845	271	26.2166
FGSG_01251	3045	77	4.51343
FGSG_01252	1449	126	15.5205
FGSG_01253	384	0	0
FGSG_01254	1398	186	23.747
FGSG_01255	981	74	13.4637
FGSG_01256	981	342	62.2243
FGSG_01257	2544	294	20.6269
FGSG_01258	969	15	2.76293
FGSG_01261	1194	13	1.94331
FGSG_01263	1275	320	44.7964
FGSG_01264	1692	135	14.2409
FGSG_01265	2994	213	12.6979
FGSG_01266	2829	5	0.315457
FGSG_01267	342	918	479.093
FGSG_01268	441	46	18.6175
FGSG_01269	552	0	0
FGSG_01270	633	159	44.8329
FGSG_01271	2931	119	7.2466
FGSG_01272	3573	361	18.0334
FGSG_01273	2160	126	10.4117
FGSG_01274	750	69	16.4207
FGSG_01275	2874	63	3.91252
FGSG_01276	339	61	32.1169
FGSG_01277	1173	812	123.555
FGSG_01278	330	17787	9620.37
FGSG_01279	1473	2259	273.726
FGSG_01280	3060	263	15.3404
FGSG_01281	1806	259	25.5968
FGSG_01282	1470	883	107.213
FGSG_01283	1746	115	11.7559
FGSG_01284	1602	25	2.78535
FGSG_01285	1680	452	48.0211
FGSG_01286	675	10	2.64423
FGSG_01287	3261	291	15.9274
FGSG_01288	558	571	182.644
FGSG_01289	1410	142	17.9751
FGSG_01290	1119	1189	189.651
FGSG_01291	1425	724	90.6832
FGSG_01292	1011	302	53.3162
FGSG_01293	2679	388	25.8501
FGSG_01294	1485	25	3.00481
FGSG_01295	2046	101	8.81087
FGSG_01296	972	66	12.1194
FGSG_01298	891	40	8.01282
FGSG_01299	1785	232	23.1981
FGSG_01300	2025	505	44.5112
FGSG_01301	2145	564	46.9305
FGSG_01302	1593	0	0
FGSG_01303	495	0	0
FGSG_01304	2295	61	4.74406
FGSG_01306	645	273	75.545
FGSG_01307	1566	123	14.019
FGSG_01308	2181	107	8.75651
FGSG_01309	1266	316	44.5509
FGSG_01310	3315	128	6.89175
FGSG_01311	2013	2037	180.614
FGSG_01312	5766	590	18.2633
FGSG_01313	1086	222	36.486
FGSG_01314	1731	3556	366.664
FGSG_01315	330	123	66.5264
FGSG_01316	2493	490	35.0814
FGSG_01317	762	509	119.225
FGSG_01318	2553	244	17.0585
FGSG_01319	4242	72	3.02946
FGSG_01320	2442	857	62.638
FGSG_01321	2382	181	13.5625
FGSG_01322	297	1032	620.192
FGSG_01323	2724	337	22.0814
FGSG_01324	717	744	185.207
FGSG_01325	1125	147	23.3221
FGSG_01326	1596	182	20.3536
FGSG_01327	2142	91	7.58272
FGSG_01328	1182	1371	207.025
FGSG_01329	624	607	173.623
FGSG_01330	819	352	76.7117
FGSG_01331	444	34	13.6678
FGSG_01332	2979	541	32.4138
FGSG_01333	1815	287	28.2233
FGSG_01334	465	474	181.94
FGSG_01335	1512	21	2.47897
FGSG_01336	2166	85	7.00428
FGSG_01337	1374	264	34.2942
FGSG_01338	708	278	70.0833
FGSG_01339	2604	227	15.5592
FGSG_01340	594	104	31.25
FGSG_01341	2145	159	13.2304
FGSG_01342	1062	2163	363.526
FGSG_01343	831	773	166.028
FGSG_01344	1632	251	27.4509
FGSG_01345	768	548	127.357
FGSG_01346	1317	43418	5884.2
FGSG_01347	3660	473	23.0666
FGSG_01348	1371	347	45.1747
FGSG_01349	1530	156	18.1985
FGSG_01350	1842	208	20.1547
FGSG_01351	1332	1898	254.328
FGSG_01352	1731	172	17.7351
FGSG_01353	1509	329	38.9143
FGSG_01354	1278	226	31.5632
FGSG_01355	1080	381	62.9657
FGSG_01356	393	334	151.69
FGSG_01357	2349	167	12.6893
FGSG_01358	1251	736	105.008
FGSG_01359	2607	67	4.58709
FGSG_01360	357	139	69.4944
FGSG_01361	1101	1191	193.076
FGSG_01362	411	50	21.7136
FGSG_01363	459	15	5.83286
FGSG_01364	6312	98	2.77116
FGSG_01365	2208	146	11.802
FGSG_01366	1560	6	0.686483
FGSG_01368	714	200	49.9959
FGSG_01369	1431	1011	126.1
FGSG_01370	1194	75	11.2114
FGSG_01371	2979	716	42.8988
FGSG_01372	3417	791	41.3175
FGSG_01373	993	213	38.2854
FGSG_01374	1281	67	9.33531
FGSG_01375	993	213	38.2854
FGSG_01376	1686	1210	128.095
FGSG_01377	357	431	215.483
FGSG_01378	2997	39	2.32263
FGSG_01379	336	0	0
FGSG_01381	270	626	413.822
FGSG_01382	1800	232	23.0048
FGSG_01383	570	326	102.081
FGSG_01384	912	8	1.56566
FGSG_01385	741	41	9.87572
FGSG_01386	1857	884	84.9656
FGSG_01387	909	1490	292.567
FGSG_01388	3231	200	11.0483
FGSG_01389	1197	34	5.06976
FGSG_01390	1479	78	9.41303
FGSG_01391	2361	1860	140.611
FGSG_01392	1071	1785	297.476
FGSG_01393	1725	292	30.2132
FGSG_01394	501	622	221.593
FGSG_01395	1512	862	101.756
FGSG_01396	435	4	1.64125
FGSG_01397	1203	1188	176.26
FGSG_01398	420	314	133.439
FGSG_01399	1590	323	36.2584
FGSG_01400	636	0	0
FGSG_01401	870	98	20.1053
FGSG_01402	936	163	31.0824
FGSG_01403	615	1320	383.091
FGSG_01404	1386	136	17.5137
FGSG_01405	1269	704	99.018
FGSG_01406	1740	33	3.38507
FGSG_01407	2295	60	4.66629
FGSG_01408	588	622	188.806
FGSG_01409	363	589	289.609
FGSG_01410	3645	401	19.6359
FGSG_01411	1314	144	19.5601
FGSG_01412	2955	155	9.36219
FGSG_01413	1224	335	48.8502
FGSG_01414	2325	2641	202.744
FGSG_01415	747	317	75.7429
FGSG_01417	1365	297	38.8353
FGSG_01418	474	224	84.3476
FGSG_01419	2127	109	9.14665
FGSG_01420	3336	72	3.85221
FGSG_01421	954	1019	190.646
FGSG_01422	1413	4733	597.857
FGSG_01424	2097	87	7.40498
FGSG_01425	2769	7902	509.351
FGSG_01426	1458	94	11.5073
FGSG_01428	1851	58	5.59274
FGSG_01429	3501	321	16.365
FGSG_01430	1833	5	0.486867
FGSG_01431	2439	124	9.0743
FGSG_01432	2307	760	58.7989
FGSG_01433	6342	1286	36.1924
FGSG_01434	1134	180	28.331
FGSG_01435	525	126	42.8365
FGSG_01436	351	2969	1509.75
FGSG_01437	570	304	95.1923
FGSG_01438	1062	259	43.529
FGSG_01439	2997	281	16.7349
FGSG_01440	885	0	0
FGSG_01442	4158	403	17.2991
FGSG_01443	1059	376	63.3716
FGSG_01444	1287	131	18.1675
FGSG_01445	1935	316	29.148
FGSG_01446	1371	123	16.0129
FGSG_01447	1014	736	129.552
FGSG_01448	666	153	41.0034
FGSG_01449	1455	502	61.5806
FGSG_01450	768	126	29.2828
FGSG_01451	1377	0	0
FGSG_01452	1038	105	18.0549
FGSG_01453	1062	157	26.3863
FGSG_01454	1815	95	9.34222
FGSG_01455	366	12	5.85198
FGSG_01457	2685	42	2.79195
FGSG_01458	1221	5	0.730899
FGSG_01459	684	0	0
FGSG_01460	321	0	0
FGSG_01461	1272	16	2.2451
FGSG_01462	810	38	8.3734
FGSG_01463	1926	321	29.7476
FGSG_01464	1206	532	78.7349
FGSG_01465	1137	95	14.913
FGSG_01466	591	438	132.279
FGSG_01467	1140	62	9.70711
FGSG_01468	1329	0	0
FGSG_01469	909	74	14.5302
FGSG_01470	1452	1667	204.914
FGSG_01472	2190	1412	115.078
FGSG_01473	3228	113	6.2481
FGSG_01474	333	0	0
FGSG_01475	2214	849	68.4436
FGSG_01476	1029	73	12.6622
FGSG_01477	1296	0	0
FGSG_01478	2013	126	11.172
FGSG_01479	546	9	2.94207
FGSG_01480	1359	194	25.4792
FGSG_01481	1212	148	21.7953
FGSG_01482	1962	0	0
FGSG_01483	3243	0	0
FGSG_01484	1653	0	0
FGSG_01485	942	603	114.253
FGSG_01486	1410	439	55.571
FGSG_01487	321	119	66.1675
FGSG_01488	3435	92	4.7804
FGSG_01489	327	48	26.1997
FGSG_01490	927	89	17.1362
FGSG_01491	1206	23	3.40395
FGSG_01492	324	1	0.550881
FGSG_01493	330	41	22.1755
FGSG_01494	393	6	2.72497
FGSG_01495	789	162	36.6472
FGSG_01496	1665	18	1.92957
FGSG_01497	5274	188	6.3624
FGSG_01498	1890	327	30.8808
FGSG_01499	1107	283	45.6291
FGSG_01500	318	0	0
FGSG_01501	3321	121	6.50309
FGSG_01502	834	307	65.7015
FGSG_01503	1050	163	27.7078
FGSG_01504	372	11218	5382.39
FGSG_01505	534	229	76.5415
FGSG_01506	1584	135	15.2118
FGSG_01507	651	15	4.11257
FGSG_01508	1017	541	94.9466
FGSG_01509	774	22730	5241.57
FGSG_01510	5334	73	2.44272
FGSG_01511	1386	480	61.8132
FGSG_01512	498	0	0
FGSG_01513	489	19	6.93502
FGSG_01514	693	69	17.7713
FGSG_01515	2127	195	16.3633
FGSG_01516	525	26180	8900.48
FGSG_01517	423	0	0
FGSG_01518	1728	0	0
FGSG_01519	1368	240	31.3133
FGSG_01520	861	0	0
FGSG_01521	966	138	25.4979
FGSG_01522	1137	2115	332.011
FGSG_01523	975	207	37.8939
FGSG_01525	1059	2	0.337083
FGSG_01526	2433	194	14.2319
FGSG_01527	1461	322	39.3377
FGSG_01528	342	337	175.876
FGSG_01529	534	0	0
FGSG_01530	3783	326	15.381
FGSG_01531	1152	5	0.774677
FGSG_01532	1491	2	0.239417
FGSG_01533	2289	119	9.27906
FGSG_01534	768	578	134.329
FGSG_01535	2226	954	76.4938
FGSG_01536	1860	180	17.2728
FGSG_01537	222	90	72.359
FGSG_01538	774	26	5.99564
FGSG_01539	3063	78	4.54518
FGSG_01540	678	222	58.4422
FGSG_01541	999	671	119.884
FGSG_01542	654	704	192.131
FGSG_01543	723	102	25.1805
FGSG_01544	3150	119	6.74279
FGSG_01545	1620	126	13.8822
FGSG_01546	429	0	0
FGSG_01547	1893	452	42.6178
FGSG_01548	1365	199	26.021
FGSG_01549	1293	3	0.41412
FGSG_01550	432	12	4.95793
FGSG_01551	2031	71	6.23952
FGSG_01552	609	632	185.226
FGSG_01553	3714	366	17.589
FGSG_01554	2421	213	15.7032
FGSG_01555	1707	550	57.5085
FGSG_01556	1836	64	6.22172
FGSG_01557	1782	25	2.50401
FGSG_01558	4533	368	14.4899
FGSG_01559	855	11	2.29631
FGSG_01560	1281	591	82.3458
FGSG_01561	4089	273	11.9165
FGSG_01562	1575	373	42.2699
FGSG_01563	2553	4	0.279648
FGSG_01564	2544	25	1.75399
FGSG_01565	447	0	0
FGSG_01566	486	0	0
FGSG_01567	1062	331	55.6297
FGSG_01569	2748	11	0.714462
FGSG_01570	1140	0	0
FGSG_01571	2256	6	0.474696
FGSG_01572	1707	495	51.7577
FGSG_01573	1341	292	38.8649
FGSG_01574	1047	398	67.8484
FGSG_01575	1638	509	55.4635
FGSG_01576	1092	0	0
FGSG_01577	2013	24	2.12799
FGSG_01578	1119	0	0
FGSG_01579	444	0	0
FGSG_01580	873	0	0
FGSG_01581	1605	152	16.9033
FGSG_01582	3834	10	0.465533
FGSG_01583	1554	0	0
FGSG_01584	1677	0	0
FGSG_01585	705	4	1.01268
FGSG_01586	990	21	3.78606
FGSG_01587	2079	50	4.29258
FGSG_01588	2175	3819	313.396
FGSG_01589	6264	4	0.113975
FGSG_01590	1419	59	7.42117
FGSG_01591	876	6392	1302.37
FGSG_01592	2226	374	29.9881
FGSG_01593	1401	2	0.254797
FGSG_01594	492	1327	481.403
FGSG_01595	822	118	25.622
FGSG_01596	1194	41	6.1289
FGSG_01597	1236	5	0.722029
FGSG_01598	3309	0	0
FGSG_01599	4158	56	2.40385
FGSG_01602	1350	34	4.49519
FGSG_01603	1767	0	0
FGSG_01604	2916	1986	121.561
FGSG_01605	1170	1480	225.777
FGSG_01606	3363	164	8.70402
FGSG_01607	1128	0	0
FGSG_01608	1113	0	0
FGSG_01609	1446	38	4.69049
FGSG_01610	1020	22	3.84969
FGSG_01611	873	104	21.2629
FGSG_01612	2835	508	31.9826
FGSG_01613	1158	417	64.2733
FGSG_01614	2574	43	2.98169
FGSG_01615	945	53	10.0103
FGSG_01616	1119	11	1.75455
FGSG_01617	396	15	6.76082
FGSG_01618	894	38	7.58663
FGSG_01619	2496	194	13.8727
FGSG_01620	1071	433	72.1608
FGSG_01621	1008	2	0.354138
FGSG_01622	294	404	245.266
FGSG_01623	573	216	67.2825
FGSG_01624	648	304	83.734
FGSG_01626	801	0	0
FGSG_01627	435	352	144.43
FGSG_01628	330	12	6.49038
FGSG_01629	1869	62	5.92087
FGSG_01630	1089	153	25.0765
FGSG_01631	1032	0	0
FGSG_01632	4788	560	20.8755
FGSG_01633	432	80	33.0529
FGSG_01634	3462	564	29.0774
FGSG_01635	1161	32	4.9195
FGSG_01636	1626	102	11.1965
FGSG_01637	1329	74	9.93825
FGSG_01638	2946	60	3.63514
FGSG_01639	825	107	23.149
FGSG_01640	1422	58	7.28
FGSG_01641	3096	524	30.2088
FGSG_01642	1200	68	10.1142
FGSG_01643	1188	675	101.412
FGSG_01644	3144	81	4.59839
FGSG_01645	5406	42	1.38668
FGSG_01646	1848	57	5.50524
FGSG_01647	3000	55	3.27223
FGSG_01648	1533	683	79.521
FGSG_01649	951	0	0
FGSG_01650	2427	34	2.50042
FGSG_01651	1101	9	1.45901
FGSG_01652	837	10	2.13244
FGSG_01653	792	1035	233.248
FGSG_01654	1533	198	23.0529
FGSG_01655	231	790	610.405
FGSG_01656	3285	442	24.0154
FGSG_01657	834	64	13.6967
FGSG_01658	2010	185	16.4278
FGSG_01659	891	67	13.4215
FGSG_01660	780	0	0
FGSG_01661	1143	1	0.156155
FGSG_01662	1638	0	0
FGSG_01663	495	10	3.60577
FGSG_01664	1542	5	0.578747
FGSG_01665	2484	315	22.634
FGSG_01666	1140	156	24.4243
FGSG_01667	576	1121	347.365
FGSG_01668	1284	12	1.66809
FGSG_01669	624	2	0.572069
FGSG_01670	432	326	134.69
FGSG_01671	915	312	60.8606
FGSG_01672	1038	3910	672.33
FGSG_01673	855	0	0
FGSG_01674	480	0	0
FGSG_01675	1722	618	64.0558
FGSG_01676	324	0	0
FGSG_01677	1452	2	0.245848
FGSG_01678	975	0	0
FGSG_01679	1380	1	0.129337
FGSG_01680	4878	5	0.182949
FGSG_01681	1989	209	18.7549
FGSG_01685	1866	0	0
FGSG_01686	1086	3	0.493054
FGSG_01687	921	34	6.58904
FGSG_01688	717	2	0.497868
FGSG_01689	393	15	6.81242
FGSG_01690	5091	228	7.99346
FGSG_01691	2031	23	2.02125
FGSG_01692	546	188	61.4566
FGSG_01693	4176	11	0.470149
FGSG_01694	822	179	38.8673
FGSG_01695	396	0	0
FGSG_01696	417	24	10.2725
FGSG_01698	1245	38	5.44775
FGSG_01699	2163	179	14.7706
FGSG_01700	1491	29	3.47155
FGSG_01701	798	56	12.5253
FGSG_01702	1767	228	23.0304
FGSG_01703	2559	310	21.6219
FGSG_01705	1566	47	5.35685
FGSG_01706	456	0	0
FGSG_01707	873	0	0
FGSG_01708	1044	270	46.1601
FGSG_01710	1719	90	9.34479
FGSG_01711	1776	0	0
FGSG_01712	1545	17	1.96392
FGSG_01713	1611	1407	155.884
FGSG_01714	552	0	0
FGSG_01717	1689	169	17.8591
FGSG_01718	759	0	0
FGSG_01719	621	0	0
FGSG_01722	1542	0	0
FGSG_01723	456	0	0
FGSG_01724	1998	16	1.42931
FGSG_01725	3510	15	0.762759
FGSG_01726	1158	0	0
FGSG_01727	1398	0	0
FGSG_01728	975	5	0.91531
FGSG_01729	1011	0	0
FGSG_01730	1065	41	6.87127
FGSG_01731	2109	165	13.964
FGSG_01733	2832	119	7.49992
FGSG_01734	1635	2	0.218331
FGSG_01735	2022	90	7.94446
FGSG_01736	378	0	0
FGSG_01737	1212	0	0
FGSG_01738	2007	0	0
FGSG_01739	1605	6	0.667236
FGSG_01740	1539	0	0
FGSG_01741	1845	0	0
FGSG_01742	990	0	0
FGSG_01743	1989	2105	188.895
FGSG_01744	1128	38	6.01281
FGSG_01745	1629	2	0.219135
FGSG_01746	582	21	6.4402
FGSG_01747	1026	92	16.0046
FGSG_01748	1329	0	0
FGSG_01749	1350	1	0.132212
FGSG_01751	1716	2	0.208025
FGSG_01752	750	0	0
FGSG_01754	693	0	0
FGSG_01755	687	309	80.2795
FGSG_01756	381	0	0
FGSG_01757	699	156	39.8337
FGSG_01758	1482	3	0.361307
FGSG_01759	1485	7	0.841346
FGSG_01760	1563	8	0.913554
FGSG_01761	672	0	0
FGSG_01762	1536	0	0
FGSG_01763	354	0	0
FGSG_01764	474	3	1.12966
FGSG_01765	1200	0	0
FGSG_01766	978	0	0
FGSG_01767	1530	9	1.04991
FGSG_01768	789	265	59.9476
FGSG_01769	792	29	6.53546
FGSG_01770	834	0	0
FGSG_01771	609	14	4.10312
FGSG_01772	759	11	2.58675
FGSG_01773	978	0	0
FGSG_01775	636	0	0
FGSG_01776	696	0	0
FGSG_01777	792	6	1.35216
FGSG_01778	834	0	0
FGSG_01779	906	0	0
FGSG_01780	1206	0	0
FGSG_01781	894	0	0
FGSG_01782	537	9	2.99138
FGSG_01783	951	2	0.375364
FGSG_01784	1023	2	0.348945
FGSG_01785	1317	3	0.406573
FGSG_01786	1515	0	0
FGSG_01787	804	0	0
FGSG_01788	1011	2	0.353087
FGSG_01789	2175	241	19.777
FGSG_01790	7398	0	0
FGSG_01791	1323	0	0
FGSG_01792	1536	0	0
FGSG_01793	807	0	0
FGSG_01794	852	0	0
FGSG_01795	2133	44	3.68184
FGSG_01796	582	6	1.84006
FGSG_01797	1104	0	0
FGSG_01798	729	1523	372.885
FGSG_01799	5406	289	9.54168
FGSG_01800	2022	5	0.441359
FGSG_01801	1392	1	0.128222
FGSG_01802	1479	14	1.68952
FGSG_01803	2235	28	2.23606
FGSG_01805	1800	0	0
FGSG_01806	1140	0	0
FGSG_01807	1464	34	4.14516
FGSG_01808	1881	15	1.42333
FGSG_01809	1026	10	1.73963
FGSG_01810	1143	0	0
FGSG_01811	963	0	0
FGSG_01812	1503	0	0
FGSG_01813	981	16	2.91108
FGSG_01814	1539	0	0
FGSG_01815	513	0	0
FGSG_01816	642	0	0
FGSG_01817	1611	0	0
FGSG_01818	984	0	0
FGSG_01819	2325	0	0
FGSG_01820	921	0	0
FGSG_01822	807	6	1.32703
FGSG_01823	849	0	0
FGSG_01824	987	3	0.542509
FGSG_01825	597	27	8.07221
FGSG_01826	1563	304	34.715
FGSG_01827	2811	4	0.253982
FGSG_01828	939	0	0
FGSG_01829	1203	0	0
FGSG_01830	717	0	0
FGSG_01831	297	0	0
FGSG_01832	852	121	25.3483
FGSG_01833	1044	14	2.39348
FGSG_01834	912	0	0
FGSG_01836	2403	76	5.64499
FGSG_01837	456	635	248.549
FGSG_01838	273	99	64.7255
FGSG_01839	1503	111	13.1816
FGSG_01840	576	18	5.57767
FGSG_01841	726	14	3.44187
FGSG_01842	2211	211	17.0332
FGSG_01843	924	137	26.4638
FGSG_01844	1251	58	8.27511
FGSG_01845	780	487	111.439
FGSG_01846	1650	62	6.70673
FGSG_01847	6381	150	4.19571
FGSG_01848	798	11	2.46033
FGSG_01849	846	18	3.79756
FGSG_01850	1962	72	6.54993
FGSG_01851	1170	313	47.7487
FGSG_01852	1533	188	21.8886
FGSG_01853	1791	133	13.2544
FGSG_01854	2835	746	46.9666
FGSG_01855	462	44	16.9986
FGSG_01856	1266	260	36.6558
FGSG_01857	864	55	11.3619
FGSG_01858	696	19	4.87245
FGSG_01859	729	10	2.44836
FGSG_01860	501	0	0
FGSG_01861	1362	2	0.262093
FGSG_01862	1776	2	0.200997
FGSG_01863	984	439	79.6292
FGSG_01865	1623	1529	168.148
FGSG_01866	618	283	81.7337
FGSG_01867	1851	1945	187.55
FGSG_01868	1479	4	0.482719
FGSG_01869	369	7	3.3859
FGSG_01870	975	1039	190.202
FGSG_01871	558	18933	6056.03
FGSG_01872	795	109	24.4716
FGSG_01873	2169	488	40.1572
FGSG_01874	3585	435	21.6572
FGSG_01875	900	117	23.2031
FGSG_01876	1437	1	0.124207
FGSG_01877	1893	183	17.2545
FGSG_01879	348	2	1.02578
FGSG_01880	318	13	7.29658
FGSG_01881	2526	516	36.4602
FGSG_01882	1764	3501	354.239
FGSG_01883	1437	184	22.8541
FGSG_01884	1056	247	41.748
FGSG_01885	2400	681	50.6453
FGSG_01886	1185	194	29.2204
FGSG_01887	720	1142	283.098
FGSG_01888	210	1066	906.027
FGSG_01889	2565	259	18.0225
FGSG_01890	1035	368	63.4615
FGSG_01891	450	8017	3179.82
FGSG_01892	1845	252	24.3785
FGSG_01893	2478	562	40.4798
FGSG_01894	828	26	5.60462
FGSG_01895	1212	486	71.5709
FGSG_01896	1785	102	10.1992
FGSG_01897	450	657	260.589
FGSG_01898	1692	282	29.7476
FGSG_01899	3738	59	2.81719
FGSG_01900	1932	2579	238.258
FGSG_01901	1107	25	4.03084
FGSG_01902	1422	421	52.8428
FGSG_01903	1131	226	35.6655
FGSG_01904	1038	274	47.1147
FGSG_01905	747	27	6.45128
FGSG_01906	573	191	59.4952
FGSG_01907	1128	157	24.8424
FGSG_01908	1104	72	11.6404
FGSG_01909	1683	323	34.2548
FGSG_01910	3747	532	25.3414
FGSG_01911	2790	319	20.4075
FGSG_01912	315	1141	646.514
FGSG_01913	1281	12	1.672
FGSG_01914	852	0	0
FGSG_01915	900	87	17.2536
FGSG_01916	4545	216	8.48248
FGSG_01917	2316	1386	106.814
FGSG_01918	3603	61	3.02182
FGSG_01919	1899	305	28.6667
FGSG_01920	2616	707	48.2375
FGSG_01921	1443	121	14.9666
FGSG_01922	834	9	1.9261
FGSG_01923	1590	1042	116.97
FGSG_01924	1725	197	20.3836
FGSG_01925	2016	440	38.9552
FGSG_01926	1044	921	157.457
FGSG_01927	1569	194	22.069
FGSG_01928	1773	156	15.7043
FGSG_01929	3012	100	5.92581
FGSG_01930	1620	25	2.75441
FGSG_01931	1428	399	49.871
FGSG_01932	1341	136	18.1014
FGSG_01933	1230	486	70.5236
FGSG_01934	1392	74	9.48846
FGSG_01935	2946	108	6.54326
FGSG_01936	2721	224	14.6934
FGSG_01938	993	154	27.6805
FGSG_01939	1995	131	11.7201
FGSG_01940	972	770	141.393
FGSG_01941	708	3576	901.503
FGSG_01942	1203	28	4.15428
FGSG_01943	1989	336	30.1514
FGSG_01944	900	164	32.524
FGSG_01946	1428	76	9.49923
FGSG_01947	2319	2915	224.358
FGSG_01948	3429	764	39.7676
FGSG_01949	2328	0	0
FGSG_01950	2115	4106	346.507
FGSG_01953	1263	109	15.4037
FGSG_01954	1992	165	14.7842
FGSG_01955	495	11710	4222.35
FGSG_01956	387	12825	5914.93
FGSG_01957	840	199	42.2841
FGSG_01958	555	273	87.7956
FGSG_01959	1611	409	45.3138
FGSG_01960	216	600	495.793
FGSG_01962	1245	5325	763.402
FGSG_01963	1269	290	40.7887
FGSG_01964	5595	330	10.5273
FGSG_01965	1608	126	13.9858
FGSG_01967	894	732	146.143
FGSG_01968	1335	693	92.652
FGSG_01969	2466	923	66.8054
FGSG_01970	1152	709	109.849
FGSG_01972	3210	454	25.2437
FGSG_01973	2511	132	9.38275
FGSG_01974	621	1201	345.187
FGSG_01975	1161	213	32.7454
FGSG_01976	3102	354	20.3688
FGSG_01977	4839	343	12.6515
FGSG_01978	1416	0	0
FGSG_01979	1164	10	1.53338
FGSG_01980	933	132	25.252
FGSG_01981	552	1	0.323343
FGSG_01982	1137	2	0.313959
FGSG_01983	1269	5	0.703253
FGSG_01984	669	0	0
FGSG_01985	606	198	58.3171
FGSG_01986	1554	2	0.229711
FGSG_01988	1197	14	2.08755
FGSG_01989	1176	4	0.607094
FGSG_01990	2037	25	2.19054
FGSG_01991	957	0	0
FGSG_01992	1896	84	7.90759
FGSG_01993	1959	10	0.911105
FGSG_01994	999	7	1.25065
FGSG_01995	1602	21	2.3397
FGSG_01997	1530	0	0
FGSG_02000	762	55	12.8828
FGSG_02001	1341	80	10.6479
FGSG_02002	1596	108	12.078
FGSG_02003	1125	6	0.951923
FGSG_02004	1743	678	69.4281
FGSG_02006	528	0	0
FGSG_02007	330	251	135.757
FGSG_02008	1410	327	41.3935
FGSG_02009	537	177	58.8304
FGSG_02010	2226	207	16.5977
FGSG_02011	1677	1416	150.707
FGSG_02012	492	495	179.574
FGSG_02013	639	305	85.1926
FGSG_02014	2103	14460	1227.25
FGSG_02015	1461	82	10.0177
FGSG_02016	1812	57	5.61461
FGSG_02017	726	11	2.70433
FGSG_02018	1224	4	0.583286
FGSG_02019	1110	108	17.3662
FGSG_02020	2214	10	0.806168
FGSG_02021	567	0	0
FGSG_02022	1626	2028	222.613
FGSG_02023	315	0	0
FGSG_02024	651	2	0.548343
FGSG_02025	1857	202	19.4152
FGSG_02026	5715	540	16.8648
FGSG_02027	456	22	8.61114
FGSG_02028	1371	2239	291.487
FGSG_02029	705	438	110.889
FGSG_02030	990	2360	425.481
FGSG_02031	1440	23	2.85081
FGSG_02032	1536	4	0.464806
FGSG_02033	1437	0	0
FGSG_02034	1320	62	8.38341
FGSG_02035	3291	2	0.108469
FGSG_02036	531	442	148.57
FGSG_02037	2034	0	0
FGSG_02038	954	17	3.18056
FGSG_02039	2169	72	5.92483
FGSG_02040	1719	215	22.3237
FGSG_02041	1344	137	18.1938
FGSG_02042	1311	0	0
FGSG_02043	2097	546	46.4726
FGSG_02044	1848	360	34.7699
FGSG_02045	255	38	26.5978
FGSG_02046	585	209	63.7666
FGSG_02047	2865	297	18.5027
FGSG_02048	3192	515	28.797
FGSG_02049	1167	238	36.4006
FGSG_02050	498	0	0
FGSG_02051	639	27	7.54164
FGSG_02052	1833	0	0
FGSG_02053	906	428	84.3177
FGSG_02054	2409	233	17.2632
FGSG_02055	759	197	46.3263
FGSG_02056	1815	1282	126.071
FGSG_02058	474	371	139.701
FGSG_02059	1224	0	0
FGSG_02060	1395	746	95.4482
FGSG_02061	327	3	1.63748
FGSG_02062	1233	11	1.59233
FGSG_02063	966	6	1.10861
FGSG_02064	1590	5	0.561275
FGSG_02065	516	0	0
FGSG_02066	1452	69	8.48175
FGSG_02067	1404	51	6.48345
FGSG_02068	1455	24	2.94409
FGSG_02069	1788	39	3.89314
FGSG_02070	1506	0	0
FGSG_02071	1263	160	22.611
FGSG_02072	1419	76	9.55948
FGSG_02073	1950	149	13.6381
FGSG_02074	1254	11	1.56566
FGSG_02075	1089	3374	552.994
FGSG_02076	369	3	1.4511
FGSG_02077	555	7315	2352.47
FGSG_02078	957	101	18.837
FGSG_02079	3102	121	6.9622
FGSG_02080	5082	791	27.7808
FGSG_02081	915	10	1.95066
FGSG_02082	1884	58	5.49478
FGSG_02083	1971	375	33.9584
FGSG_02084	915	489	95.3874
FGSG_02085	1314	13	1.76584
FGSG_02086	489	0	0
FGSG_02087	1203	137	20.3263
FGSG_02088	528	129	43.6073
FGSG_02089	1434	4	0.497868
FGSG_02090	2916	213	13.0375
FGSG_02091	1029	332	57.5872
FGSG_02092	786	1034	234.802
FGSG_02093	609	108	31.6526
FGSG_02094	1401	206	26.2441
FGSG_02095	2112	233	19.6909
FGSG_02096	1158	1152	177.561
FGSG_02097	321	1328	738.407
FGSG_02098	918	1144	222.426
FGSG_02099	609	15954	4675.79
FGSG_02100	609	1298	380.417
FGSG_02101	345	159	82.2585
FGSG_02102	579	6	1.84959
FGSG_02103	483	0	0
FGSG_02104	966	6	1.10861
FGSG_02105	1311	687	93.5313
FGSG_02106	1320	58	7.84255
FGSG_02108	363	41	20.1595
FGSG_02109	753	2	0.474065
FGSG_02110	444	4	1.60798
FGSG_02111	1515	0	0
FGSG_02112	1218	2	0.29308
FGSG_02113	1980	0	0
FGSG_02114	1650	0	0
FGSG_02115	1179	2	0.302774
FGSG_02116	801	0	0
FGSG_02117	1530	2	0.233314
FGSG_02118	1626	0	0
FGSG_02119	879	2	0.40611
FGSG_02120	558	2	0.639733
FGSG_02121	1263	0	0
FGSG_02123	573	0	0
[truncated: 11,324 more rows]
