# Supplementary material for: RNA-Seq analysis reveals new gene models and alternative splicing in the fungal pathogen Fusarium graminearum
Source: BMC Genomics. 2013 Jan 16;14:21. doi: 10.1186/1471-2164-14-21 (PMC3577648; doi:10.1186/1471-2164-14-21)
Supplement: Additional file 2 — Gene expression analysis in mutant ebr1. Expression analysis of the 13321 predicted genes in mutant ebr1 after incubation in liquid CM medium for 30 h. [file 1471-2164-14-21-S2.xls]

## Sheet: Sheet1
Additional file 2 Gene expression analysis in mutant ebr1
1RPKM (reads per kilobase of exon per million mapped reads) value is used to evaluate gene expression level.
GeneID	Genelength	Reads number	RPKM1
FGSG_00001	309	0	0
FGSG_00002	2199	1746	131.786
FGSG_00003	2868	0	0
FGSG_00004	672	5	1.23496
FGSG_00005	2190	11	0.833681
FGSG_00006	891	0	0
FGSG_00007	1380	0	0
FGSG_00009	624	0	0
FGSG_00010	630	0	0
FGSG_00011	2160	31	2.3821
FGSG_00012	1557	0	0
FGSG_00013	1605	0	0
FGSG_00014	1125	0	0
FGSG_00015	1617	0	0
FGSG_00016	957	0	0
FGSG_00017	1695	0	0
FGSG_00018	999	343	56.9875
FGSG_00019	1629	12	1.22268
FGSG_00020	2976	74	4.12715
FGSG_00021	966	40	6.87281
FGSG_00023	792	15	3.14353
FGSG_00024	1140	191	27.8086
FGSG_00025	1530	7	0.759378
FGSG_00026	1218	0	0
FGSG_00027	1518	0	0
FGSG_00028	828	113	22.6516
FGSG_00029	537	0	0
FGSG_00030	645	18	4.63195
FGSG_00031	4098	0	0
FGSG_00032	837	8	1.58641
FGSG_00033	684	23	5.58114
FGSG_00034	1581	0	0
FGSG_00036	4797	4	0.138402
FGSG_00038	594	0	0
FGSG_00039	1002	25	4.14117
FGSG_00040	2181	4	0.304408
FGSG_00043	1035	0	0
FGSG_00044	969	2	0.342576
FGSG_00045	849	80	15.6399
FGSG_00046	4338	2	0.0765229
FGSG_00047	1206	0	0
FGSG_00048	1146	0	0
FGSG_00049	1149	0	0
FGSG_00050	957	38	6.59057
FGSG_00051	978	27	4.58222
FGSG_00052	999	2	0.332289
FGSG_00053	1146	2	0.289665
FGSG_00054	930	2	0.356942
FGSG_00055	9354	2	0.0354882
FGSG_00056	480	0	0
FGSG_00058	1515	27	2.95803
FGSG_00059	321	154	79.6282
FGSG_00060	405	0	0
FGSG_00061	378	0	0
FGSG_00062	402	1	0.412881
FGSG_00063	1686	0	0
FGSG_00064	1218	5	0.681356
FGSG_00065	1101	0	0
FGSG_00066	1050	110	17.3882
FGSG_00067	1563	1	0.106192
FGSG_00068	2178	0	0
FGSG_00069	1842	88	7.92947
FGSG_00070	1638	2	0.20266
FGSG_00071	1539	6	0.647089
FGSG_00072	837	626	124.137
FGSG_00073	1011	1	0.164172
FGSG_00074	1329	0	0
FGSG_00075	1683	0	0
FGSG_00076	1431	0	0
FGSG_00077	972	0	0
FGSG_00078	984	0	0
FGSG_00079	1242	0	0
FGSG_00080	1032	5	0.804158
FGSG_00081	2073	8	0.640534
FGSG_00082	1605	30	3.1024
FGSG_00083	1581	0	0
FGSG_00084	1122	2	0.295861
FGSG_00085	1473	4	0.450722
FGSG_00087	1551	0	0
FGSG_00089	783	0	0
FGSG_00090	963	0	0
FGSG_00091	1698	0	0
FGSG_00092	1329	4	0.499558
FGSG_00093	810	4	0.819646
FGSG_00094	579	0	0
FGSG_00095	1344	5	0.617479
FGSG_00096	3012	2	0.110211
FGSG_00097	1749	346	32.835
FGSG_00099	828	0	0
FGSG_00100	1512	83	9.11124
FGSG_00101	1005	2	0.330305
FGSG_00102	1644	16	1.61536
FGSG_00103	2055	10	0.80768
FGSG_00104	2580	0	0
FGSG_00105	915	0	0
FGSG_00107	1659	45	4.50212
FGSG_00108	1482	0	0
FGSG_00109	1032	4	0.643327
FGSG_00110	888	0	0
FGSG_00111	399	0	0
FGSG_00112	411	0	0
FGSG_00114	300	0	0
FGSG_00115	1041	3	0.478323
FGSG_00116	1575	543	57.223
FGSG_00117	711	228	53.2251
FGSG_00118	1464	1	0.113373
FGSG_00119	1296	2	0.256139
FGSG_00120	1080	0	0
FGSG_00121	1752	0	0
FGSG_00122	864	0	0
FGSG_00123	474	0	0
FGSG_00124	960	2	0.345788
FGSG_00125	993	32	5.34875
FGSG_00126	2469	1	0.0672249
FGSG_00127	2271	70	5.11602
FGSG_00128	903	0	0
FGSG_00129	513	45	14.5595
FGSG_00130	1818	5	0.456486
FGSG_00131	642	0	0
FGSG_00132	777	0	0
FGSG_00134	414	1	0.400914
FGSG_00135	405	0	0
FGSG_00136	1425	652	75.9423
FGSG_00137	894	2	0.371316
FGSG_00138	1023	133	21.5788
FGSG_00139	1509	459	50.4864
FGSG_00140	3189	4	0.208188
FGSG_00141	540	2	0.614734
FGSG_00142	1890	6424	564.15
FGSG_00143	3207	7602	393.441
FGSG_00144	2076	36	2.87824
FGSG_00145	1176	4	0.564552
FGSG_00147	2169	2	0.153046
FGSG_00148	1476	0	0
FGSG_00150	1047	51	8.0849
FGSG_00151	720	0	0
FGSG_00152	1752	619	58.6419
FGSG_00153	1947	15	1.27872
FGSG_00154	303	0	0
FGSG_00156	363	0	0
FGSG_00157	303	0	0
FGSG_00158	447	0	0
FGSG_00160	396	2	0.838274
FGSG_00161	1749	0	0
FGSG_00162	1269	0	0
FGSG_00163	1203	0	0
FGSG_00164	354	0	0
FGSG_00165	1119	95	14.0911
FGSG_00166	2829	173	10.15
FGSG_00168	342	633	307.205
FGSG_00169	1182	197	27.663
FGSG_00170	618	90	24.1716
FGSG_00171	486	0	0
FGSG_00172	723	1	0.229569
FGSG_00173	1110	107	15.9997
FGSG_00174	579	413	118.392
FGSG_00175	1182	3813	535.427
FGSG_00176	1800	2859	263.629
FGSG_00177	852	139	27.0786
FGSG_00179	1050	56	8.85217
FGSG_00180	1092	48	7.29575
FGSG_00181	336	0	0
FGSG_00182	1476	702	78.9409
FGSG_00183	1437	73	8.43174
FGSG_00184	945	251	44.0852
FGSG_00185	1023	216	35.0453
FGSG_00186	1530	1099	119.222
FGSG_00188	732	219	49.6574
FGSG_00189	1377	827	99.6834
FGSG_00190	231	388	278.786
FGSG_00192	1602	3355	347.601
FGSG_00193	2427	2	0.136776
FGSG_00194	1596	119	12.3756
FGSG_00195	1341	12	1.48526
FGSG_00196	1461	63	7.15717
FGSG_00197	1338	40	4.96198
FGSG_00198	1761	2	0.188505
FGSG_00199	627	0	0
FGSG_00200	1698	560	54.7396
FGSG_00201	1197	105	14.5595
FGSG_00203	2007	41	3.39069
FGSG_00205	4299	0	0
FGSG_00206	393	19	8.02439
FGSG_00207	489	108	36.6578
FGSG_00208	2181	6	0.456611
FGSG_00209	1479	910	102.123
FGSG_00210	396	18	7.54447
FGSG_00211	858	2	0.386896
FGSG_00212	1056	15	2.35765
FGSG_00213	927	0	0
FGSG_00214	801	4	0.828855
FGSG_00215	213	0	0
FGSG_00216	576	0	0
FGSG_00217	2058	47	3.79056
FGSG_00218	1245	14	1.86642
FGSG_00219	1470	12	1.35492
FGSG_00220	2076	0	0
FGSG_00221	357	9	4.18433
FGSG_00222	1161	0	0
FGSG_00224	2121	5468	427.897
FGSG_00225	321	5	2.58533
FGSG_00226	1497	41	4.54583
FGSG_00227	2232	73	5.4285
FGSG_00229	1569	216	22.8498
FGSG_00230	384	0	0
FGSG_00231	1068	0	0
FGSG_00232	720	2	0.461051
FGSG_00233	393	0	0
FGSG_00234	1050	0	0
FGSG_00235	1113	18	2.68428
FGSG_00236	1041	0	0
FGSG_00237	1425	7	0.815332
FGSG_00239	324	6	3.07367
FGSG_00240	372	15	6.69267
FGSG_00242	1305	0	0
FGSG_00243	1128	341	50.176
FGSG_00245	543	0	0
FGSG_00246	888	51	9.53253
FGSG_00247	1662	12	1.1984
FGSG_00248	3330	380	18.9405
FGSG_00249	954	227	39.4938
FGSG_00251	2844	2	0.116722
FGSG_00252	1023	4	0.648986
FGSG_00253	981	0	0
FGSG_00254	438	0	0
FGSG_00255	1029	0	0
FGSG_00256	783	0	0
FGSG_00257	1206	301	41.4257
FGSG_00258	372	10	4.46178
FGSG_00259	1821	198	18.0471
FGSG_00260	234	9	6.38378
FGSG_00261	2901	1533	87.7093
FGSG_00262	1035	5	0.801827
FGSG_00263	2538	296	19.3576
FGSG_00264	342	452	219.363
FGSG_00265	1128	84	12.3601
FGSG_00266	1980	21	1.76038
FGSG_00267	1368	4	0.485317
FGSG_00268	1221	36	4.89371
FGSG_00269	1380	795	95.6179
FGSG_00270	2610	145	9.22101
FGSG_00271	1356	474	58.0189
FGSG_00272	957	5	0.86718
FGSG_00273	885	2	0.375092
FGSG_00274	426	10	3.8962
FGSG_00275	555	71	21.2333
FGSG_00276	897	55	10.177
FGSG_00277	420	17	6.71817
FGSG_00278	1233	1964	264.381
FGSG_00279	963	285	49.1213
FGSG_00280	1191	217	30.2412
FGSG_00281	1260	330	43.4705
FGSG_00282	549	10	3.02328
FGSG_00283	2070	191	15.3149
FGSG_00284	5007	776	25.7238
FGSG_00285	1191	2218	309.101
FGSG_00286	768	623	134.641
FGSG_00287	1788	88	8.16895
FGSG_00288	363	28	12.8027
FGSG_00289	1743	74	7.0467
FGSG_00291	717	239	55.3261
FGSG_00292	2310	198	14.2267
FGSG_00293	3177	499	26.0696
FGSG_00294	1830	222	20.1351
FGSG_00295	468	16	5.67447
FGSG_00296	1746	1494	142.023
FGSG_00297	2160	360	27.663
FGSG_00298	1092	234	35.5668
FGSG_00299	3018	2384	131.111
FGSG_00300	681	2959	721.189
FGSG_00301	660	149	37.4708
FGSG_00302	1641	234	23.6678
FGSG_00303	321	68	35.1605
FGSG_00304	813	340	69.4128
FGSG_00305	735	266	60.0683
FGSG_00306	1272	1318	171.981
FGSG_00307	4278	296	11.4842
FGSG_00308	1038	261	41.7344
FGSG_00309	2274	423	30.8746
FGSG_00310	219	803	608.587
FGSG_00311	414	4	1.60365
FGSG_00312	921	1	0.180215
FGSG_00313	1350	66	8.11449
FGSG_00314	1143	2724	395.56
FGSG_00315	861	5	0.963869
FGSG_00316	1563	339	35.9991
FGSG_00317	729	572	130.233
FGSG_00318	885	76	14.2535
FGSG_00319	867	176	33.6934
FGSG_00320	1176	1213	171.2
FGSG_00321	909	3068	560.199
FGSG_00322	1119	4	0.593309
FGSG_00323	1077	474	73.0489
FGSG_00324	6915	818	19.6342
FGSG_00325	321	124	64.1162
FGSG_00326	2610	4	0.254373
FGSG_00327	3150	280	14.7536
FGSG_00328	759	553	120.93
FGSG_00329	1065	179	27.8968
FGSG_00330	2166	579	44.3681
FGSG_00331	387	188	80.6303
FGSG_00332	1893	346	30.3373
FGSG_00333	1083	165	25.2875
FGSG_00334	1725	97	9.33327
FGSG_00335	2571	242	15.623
FGSG_00336	537	46	14.2179
FGSG_00337	1224	789	106.991
FGSG_00338	1362	1134	138.193
FGSG_00339	2079	85	6.78603
FGSG_00340	2163	53	4.06697
FGSG_00342	633	42	11.0128
FGSG_00343	2952	561	31.5426
FGSG_00344	702	2	0.472872
FGSG_00345	1578	29	3.0503
FGSG_00346	1353	1478	181.313
FGSG_00347	1161	7	1.00073
FGSG_00348	2955	10	0.561686
FGSG_00349	2994	283	15.6887
FGSG_00350	840	416	82.1987
FGSG_00351	1953	218	18.527
FGSG_00352	924	327	58.7391
FGSG_00353	567	1465	428.85
FGSG_00354	498	2	0.666579
FGSG_00355	2259	630	46.2888
FGSG_00357	765	71	15.4045
FGSG_00358	381	476	207.364
FGSG_00359	2493	413	27.4966
FGSG_00360	297	112	62.5911
FGSG_00361	2538	106	6.93211
FGSG_00362	2511	228	15.0709
FGSG_00363	2976	289	16.1182
FGSG_00364	1302	449	57.2383
FGSG_00365	1146	110	15.9316
FGSG_00366	4347	763	29.1331
FGSG_00367	813	728	148.625
FGSG_00368	2142	156	12.0881
FGSG_00369	1320	1015	127.627
FGSG_00370	885	71	13.3158
FGSG_00371	2511	552	36.4875
FGSG_00372	1638	203	20.57
FGSG_00373	729	3680	837.86
FGSG_00374	2046	421	34.1529
FGSG_00375	1464	323	36.6195
FGSG_00376	1407	1749	206.323
FGSG_00377	546	554	168.41
FGSG_00378	2268	294	21.5157
FGSG_00379	1365	79	9.60607
FGSG_00380	1872	229	20.304
FGSG_00381	1005	0	0
FGSG_00382	4011	696	28.801
FGSG_00383	702	56	13.2404
FGSG_00384	687	3	0.724796
FGSG_00385	306	1103	598.281
FGSG_00386	954	126	21.9217
FGSG_00387	1662	3517	351.231
FGSG_00388	648	152	38.9332
FGSG_00389	1614	30	3.0851
FGSG_00390	1242	1591	212.618
FGSG_00391	1113	96	14.3162
FGSG_00392	318	5	2.60972
FGSG_00393	498	855	284.963
FGSG_00394	441	3	1.1291
FGSG_00395	459	5977	2161.33
FGSG_00396	879	113	21.3374
FGSG_00397	1362	5699	694.501
FGSG_00398	1680	179	17.6846
FGSG_00399	1938	180	15.4159
FGSG_00401	243	14	9.56253
FGSG_00402	1251	172	22.8204
FGSG_00403	696	0	0
FGSG_00404	2076	673	53.807
FGSG_00405	1719	159	15.3523
FGSG_00406	1428	9794	1138.37
FGSG_00407	924	254	45.6261
FGSG_00408	4026	1016	41.8862
FGSG_00409	549	112	33.8608
FGSG_00410	1029	96	15.4849
FGSG_00411	1614	14	1.43971
FGSG_00412	1284	0	0
FGSG_00413	1182	11	1.54464
FGSG_00414	1467	197	22.2888
FGSG_00415	831	13029	2602.32
FGSG_00416	1548	11364	1218.46
FGSG_00417	1017	245	39.9849
FGSG_00418	2706	99	6.07237
FGSG_00419	537	65	20.0905
FGSG_00420	900	156	28.7696
FGSG_00421	1209	3402	467.045
FGSG_00422	642	115	29.7313
FGSG_00423	1395	107	12.7309
FGSG_00424	1317	291	36.674
FGSG_00425	1722	353	34.0246
FGSG_00426	939	12	2.12113
FGSG_00427	990	96	16.0949
FGSG_00428	2055	634	51.2069
FGSG_00429	273	597	362.963
FGSG_00430	2226	1483	110.578
FGSG_00431	1866	0	0
FGSG_00432	324	0	0
FGSG_00433	3621	517	23.6981
FGSG_00434	3864	3666	157.473
FGSG_00435	1146	243	35.1943
FGSG_00436	813	63	12.8618
FGSG_00437	3510	514	24.3056
FGSG_00438	1167	1173	166.832
FGSG_00439	588	74	20.8884
FGSG_00440	963	225	38.78
FGSG_00441	1614	0	0
FGSG_00442	546	61	18.5434
FGSG_00443	750	150	33.1956
FGSG_00444	861	336	64.772
FGSG_00445	1011	97	15.9247
FGSG_00446	1059	83	13.0087
FGSG_00447	276	17	10.2233
FGSG_00448	2907	406	23.181
FGSG_00449	1626	162	16.5366
FGSG_00450	909	2164	395.134
FGSG_00451	855	14	2.71777
FGSG_00452	732	311	70.5181
FGSG_00453	639	55	14.2861
FGSG_00454	894	310	57.554
FGSG_00455	738	574	129.094
FGSG_00456	555	3	0.89718
FGSG_00457	849	15	2.93248
FGSG_00458	249	361	240.635
FGSG_00459	1515	196	21.4731
FGSG_00460	1824	146	13.2855
FGSG_00461	1668	485	48.2611
FGSG_00462	618	268	71.9776
FGSG_00463	1212	123	16.8443
FGSG_00464	1227	544	73.5877
FGSG_00465	1296	2273	291.102
FGSG_00466	300	34	18.8109
FGSG_00467	1317	114	14.3671
FGSG_00468	1557	145	15.4572
FGSG_00469	1539	188	20.2754
FGSG_00470	1164	73	10.4093
FGSG_00471	390	949	403.88
FGSG_00472	2691	2126	131.13
FGSG_00473	471	12	4.22875
FGSG_00474	843	46	9.05694
FGSG_00475	1734	173	16.5595
FGSG_00476	519	21	6.71588
FGSG_00477	1113	235	35.0448
FGSG_00478	1110	893	133.53
FGSG_00479	777	2	0.427228
FGSG_00480	1866	139	12.3639
FGSG_00481	708	67	15.707
FGSG_00482	666	41	10.2179
FGSG_00483	3606	3760	173.067
FGSG_00484	504	2	0.658644
FGSG_00485	1746	161	15.305
FGSG_00486	2343	1050	74.3821
FGSG_00487	804	16	3.30305
FGSG_00488	1320	22	2.7663
FGSG_00489	1977	2536	212.909
FGSG_00490	1704	2551	248.48
FGSG_00491	1689	4056	398.584
FGSG_00492	603	3187	877.235
FGSG_00493	771	307	66.0899
FGSG_00494	1158	265	37.9829
FGSG_00495	294	196	110.652
FGSG_00496	873	10468	1990.22
FGSG_00497	1020	5	0.813619
FGSG_00499	1482	1553	173.93
FGSG_00500	1479	8273	928.423
FGSG_00501	1278	223	28.9618
FGSG_00502	2439	519	35.3189
FGSG_00503	1665	2	0.199373
FGSG_00504	3063	491	26.6064
FGSG_00505	594	1093	305.411
FGSG_00506	1302	140	17.8471
FGSG_00507	2409	1139	78.4762
FGSG_00508	3213	512	26.4491
FGSG_00509	1872	1103	97.7959
FGSG_00510	360	314	144.77
FGSG_00511	1053	258	40.667
FGSG_00512	1308	185	23.4755
FGSG_00513	843	15	2.95335
FGSG_00514	1077	225	34.6751
FGSG_00515	1797	612	56.5268
FGSG_00516	615	12	3.2386
FGSG_00517	525	9	2.84534
FGSG_00518	1032	543	87.3316
FGSG_00519	1218	377	51.3742
FGSG_00520	1689	182	17.8852
FGSG_00521	723	22	5.05051
FGSG_00522	579	13	3.72663
FGSG_00523	630	3299	869.146
FGSG_00524	1566	5395	571.809
FGSG_00525	675	26	6.39324
FGSG_00526	957	117	20.292
FGSG_00527	1110	143	21.3828
FGSG_00528	1038	86	13.7516
FGSG_00529	1542	643	69.2114
FGSG_00530	1788	168	15.5953
FGSG_00531	1146	68	9.84862
FGSG_00532	1992	639	53.243
FGSG_00533	609	321	87.4861
FGSG_00534	1728	651	62.53
FGSG_00535	1443	24	2.76055
FGSG_00536	351	398	188.203
FGSG_00537	1515	64	7.01162
FGSG_00538	909	901	164.517
FGSG_00539	1830	1754	159.085
FGSG_00540	585	2	0.567447
FGSG_00541	4047	61	2.50177
FGSG_00542	1689	26	2.55502
FGSG_00543	1902	362	31.59
FGSG_00544	96	1	1.72894
FGSG_00545	1971	339	28.5472
FGSG_00546	2355	98	6.90695
FGSG_00548	2289	42	3.04547
FGSG_00549	597	454	126.221
FGSG_00550	5508	93	2.80246
FGSG_00551	5019	178	5.88646
FGSG_00552	3237	119	6.10176
FGSG_00553	1602	147	15.2302
FGSG_00554	1026	296	47.8846
FGSG_00555	1002	146	24.1845
FGSG_00556	231	114	81.9113
FGSG_00557	384	13	5.61906
FGSG_00558	1614	1244	127.929
FGSG_00559	1323	1602	200.98
FGSG_00560	657	295	74.526
FGSG_00561	969	1425	244.086
FGSG_00562	1260	739	97.3476
FGSG_00563	780	75	15.9594
FGSG_00564	891	2229	415.225
FGSG_00565	1692	79	7.74958
FGSG_00566	1665	149	14.8533
FGSG_00567	7884	189	3.97893
FGSG_00568	555	96	28.7098
FGSG_00569	642	3	0.775599
FGSG_00570	1746	275	26.142
FGSG_00571	1539	22	2.37266
FGSG_00572	1518	32	3.49888
FGSG_00573	1998	379	31.4844
FGSG_00574	2799	483	28.6415
FGSG_00576	798	117	24.3352
FGSG_00577	264	205	128.885
FGSG_00578	897	28	5.18104
FGSG_00579	1641	21	2.12404
FGSG_00581	2313	289	20.7383
FGSG_00582	1113	42	6.26333
FGSG_00583	2280	901	65.5905
FGSG_00584	3450	753	36.2266
FGSG_00585	420	15	5.92779
FGSG_00586	1383	639	76.6884
FGSG_00587	1203	113	15.5906
FGSG_00588	483	177	60.8243
FGSG_00589	753	1007	221.966
FGSG_00590	1890	2357	206.99
FGSG_00591	1212	384	52.5872
FGSG_00592	2835	771	45.1391
FGSG_00593	1770	41	3.84469
FGSG_00594	1251	2	0.265353
FGSG_00595	4332	440	16.8584
FGSG_00596	1356	299	36.5984
FGSG_00597	1047	409	64.8377
FGSG_00598	1236	754	101.252
FGSG_00599	489	12	4.07309
FGSG_00600	1323	454	56.957
FGSG_00601	369	37	16.6428
FGSG_00602	918	1566	283.139
FGSG_00603	867	464	88.828
FGSG_00604	1623	102	10.4312
FGSG_00605	669	0	0
FGSG_00606	720	2	0.461051
FGSG_00607	1227	222	30.0303
FGSG_00608	2313	984	70.6107
FGSG_00609	378	291	127.777
FGSG_00610	1092	1219	185.282
FGSG_00611	543	15	4.58503
FGSG_00612	2064	592	47.6062
FGSG_00613	1812	102	9.34315
FGSG_00614	1968	582	49.085
FGSG_00615	4536	1265	46.288
FGSG_00616	2352	281	19.8299
FGSG_00617	2514	126	8.31872
FGSG_00618	3411	295	14.3546
FGSG_00619	501	19	6.29458
FGSG_00620	1569	895	94.6785
FGSG_00621	2433	24	1.63727
FGSG_00622	684	23	5.58114
FGSG_00623	1263	504	66.2336
FGSG_00624	903	5	0.919038
FGSG_00625	2274	79	5.76617
FGSG_00626	1449	126	14.4329
FGSG_00627	2940	142	8.01664
FGSG_00628	822	36	7.26912
FGSG_00629	927	509	91.1358
FGSG_00630	1119	7	1.03829
FGSG_00631	621	4615	1233.48
FGSG_00633	11976	3702	51.3069
FGSG_00634	720	16611	3829.26
FGSG_00635	441	79	29.7331
FGSG_00636	1389	262	31.3076
FGSG_00637	1536	3184	344.059
FGSG_00638	1140	3116	453.674
FGSG_00639	1350	5287	650.02
FGSG_00640	729	103	23.451
FGSG_00641	1599	425	44.1155
FGSG_00642	1398	78	9.26059
FGSG_00643	2772	1097	65.6848
FGSG_00644	1365	2809	341.563
FGSG_00645	1908	245	21.3127
FGSG_00646	906	345	63.2036
FGSG_00647	7002	1678	39.776
FGSG_00648	276	84	50.5151
FGSG_00649	1515	1290	141.328
FGSG_00652	1299	8	1.02219
FGSG_00653	729	60	13.6608
FGSG_00654	915	104	18.8653
FGSG_00655	1128	101	14.8615
FGSG_00656	561	848	250.89
FGSG_00657	837	38	7.53545
FGSG_00658	1125	875	129.094
FGSG_00659	1821	202	18.4116
FGSG_00660	1794	249	23.0371
FGSG_00661	2256	324	23.8373
FGSG_00663	699	1903	451.869
FGSG_00664	1521	282	30.7731
FGSG_00665	2280	167	12.1572
FGSG_00666	1230	145	19.5665
FGSG_00667	2133	394	30.6589
FGSG_00668	300	0	0
FGSG_00669	4647	874	31.2169
FGSG_00670	921	248	44.6934
FGSG_00671	486	4255	1453.16
FGSG_00672	4410	109	4.10241
FGSG_00673	939	5	0.883803
FGSG_00674	675	0	0
FGSG_00675	1374	74	8.93915
FGSG_00677	1023	1159	188.044
FGSG_00678	2979	60	3.34297
FGSG_00680	2538	257	16.8071
FGSG_00681	174	456	434.977
FGSG_00682	1836	201	18.1708
FGSG_00683	1071	127	19.6818
FGSG_00684	1473	273	30.7618
FGSG_00685	1557	89	9.48752
FGSG_00686	1890	2804	246.245
FGSG_00687	300	220	121.717
FGSG_00688	2130	579	45.118
FGSG_00689	3651	97	4.40972
FGSG_00690	2847	480	27.9837
FGSG_00691	843	115	22.6423
FGSG_00692	825	1	0.201186
FGSG_00693	1284	135	17.451
FGSG_00694	1266	270	35.3982
FGSG_00695	1965	440	37.1656
FGSG_00696	1893	64	5.61152
FGSG_00697	3168	208	10.8976
FGSG_00698	1233	218	29.3457
FGSG_00700	1506	359	39.5659
FGSG_00701	1074	4	0.618169
FGSG_00702	1581	2309	242.406
FGSG_00703	1413	124	14.5657
FGSG_00704	909	76	13.8772
FGSG_00705	2022	234	19.2082
FGSG_00706	1848	529	47.5122
FGSG_00707	1536	213	23.0165
FGSG_00708	909	168	30.6758
FGSG_00709	765	6163	1337.16
FGSG_00710	1452	652	74.5302
FGSG_00712	1470	3776	426.35
FGSG_00713	2085	710	56.5202
FGSG_00714	1293	517	66.3656
FGSG_00715	1296	281	35.9876
FGSG_00716	2691	123	7.58652
FGSG_00717	288	190	109.5
FGSG_00718	1434	301	34.8392
FGSG_00719	2232	769	57.1852
FGSG_00720	1536	767	82.8811
FGSG_00721	3381	374	18.3602
FGSG_00722	648	2104	538.917
FGSG_00723	1818	112	10.2253
FGSG_00724	1320	151	18.9869
FGSG_00725	1821	68	6.19798
FGSG_00726	1785	290	26.9657
FGSG_00727	1071	281	43.548
FGSG_00728	2622	5979	378.484
FGSG_00729	1044	1099	174.722
FGSG_00730	528	51	16.032
FGSG_00731	999	1122	186.414
FGSG_00732	3207	218	11.2826
FGSG_00733	534	0	0
FGSG_00734	807	0	0
FGSG_00735	636	30	7.82916
FGSG_00736	1224	84	11.3907
FGSG_00737	4113	340	13.7205
FGSG_00738	3687	135	6.07732
FGSG_00739	1674	374	37.0824
FGSG_00740	2511	2279	150.643
FGSG_00741	1917	269	23.2906
FGSG_00742	2508	4	0.264718
FGSG_00743	549	754	227.956
FGSG_00744	1836	225	20.3405
FGSG_00745	1236	73	9.80292
FGSG_00746	1338	983	121.941
FGSG_00747	1011	215	35.2971
FGSG_00748	3132	583	30.8957
FGSG_00749	1500	147	16.2659
FGSG_00750	366	92	41.7213
FGSG_00751	810	424	86.8824
FGSG_00752	2094	280	22.1938
FGSG_00753	594	102	28.5013
FGSG_00756	480	231	79.877
FGSG_00757	255	187	121.717
FGSG_00758	1386	231	27.663
FGSG_00759	1479	373	41.8593
FGSG_00760	864	52	9.98943
FGSG_00761	714	126	29.2903
FGSG_00762	720	1567	361.233
FGSG_00763	1533	28	3.03157
FGSG_00764	471	1	0.352395
FGSG_00765	1374	4646	561.234
FGSG_00766	1740	2729	260.319
FGSG_00767	2505	268	17.7574
FGSG_00768	1341	138	17.0805
FGSG_00769	888	238	44.4852
FGSG_00770	333	0	0
FGSG_00771	792	168	35.2075
FGSG_00772	468	0	0
FGSG_00773	573	50	14.4833
FGSG_00774	1833	84	7.6062
FGSG_00775	567	128	37.4695
FGSG_00776	1623	599	61.2575
FGSG_00777	543	17742	5423.18
FGSG_00778	1152	100	14.4078
FGSG_00779	450	0	0
FGSG_00780	1950	462	39.3241
FGSG_00781	1014	2007	328.519
FGSG_00782	1107	14	2.09909
FGSG_00783	690	4	0.962193
FGSG_00784	411	0	0
FGSG_00785	600	4	1.10652
FGSG_00786	1746	660	62.7409
FGSG_00787	1476	235	26.4261
FGSG_00788	828	193	38.6882
FGSG_00789	996	72	11.9984
FGSG_00790	879	36	6.79774
FGSG_00792	1872	251	22.2546
FGSG_00793	669	531	131.741
FGSG_00794	1620	155	15.8806
FGSG_00796	1626	36	3.6748
FGSG_00797	1902	34	2.96701
FGSG_00798	264	2452	1541.59
FGSG_00799	2640	241	15.1518
FGSG_00800	2874	625	36.0948
FGSG_00801	1038	31	4.95696
FGSG_00802	420	4861	1921
FGSG_00803	2697	157	9.66206
FGSG_00804	1512	517	56.7531
FGSG_00805	1494	98	10.8875
FGSG_00806	1242	61	8.15191
FGSG_00807	2565	90	5.8238
FGSG_00808	1074	248	38.3264
FGSG_00809	930	228	40.6914
FGSG_00810	1083	280	42.9122
FGSG_00811	957	159	27.5763
FGSG_00812	591	226	63.4705
FGSG_00813	2148	980	75.7256
FGSG_00814	882	247	46.4814
FGSG_00815	621	176	47.0405
FGSG_00817	1881	155	13.6771
FGSG_00818	2574	1987	128.127
FGSG_00819	2502	312	20.6975
FGSG_00820	1944	405	34.5788
FGSG_00821	909	163	29.7629
FGSG_00822	612	1501	407.081
FGSG_00823	1077	115	17.7228
FGSG_00824	3018	896	49.2765
FGSG_00825	792	490	102.689
FGSG_00826	1125	199	29.3597
FGSG_00827	1698	287	28.054
FGSG_00828	849	14	2.73698
FGSG_00829	2022	29	2.3805
FGSG_00831	2712	607	37.1493
FGSG_00832	852	596	116.107
FGSG_00833	2580	875	56.2911
FGSG_00834	1017	105	17.1364
FGSG_00836	2595	2299	147.046
FGSG_00837	633	157	41.1668
FGSG_00838	1962	11123	940.966
FGSG_00840	2565	51	3.30015
FGSG_00841	2340	762	54.0493
FGSG_00842	714	274	63.6947
FGSG_00843	3474	220	10.511
FGSG_00844	1338	55	6.82272
FGSG_00845	612	9326	2529.27
FGSG_00846	2715	402	24.5758
FGSG_00847	195	5	4.25585
FGSG_00848	3306	130	6.52667
FGSG_00849	1029	344	55.4874
FGSG_00850	1575	0	0
FGSG_00851	1002	2	0.331294
FGSG_00852	1605	175	18.0973
FGSG_00853	1032	450	72.3742
FGSG_00855	867	736	140.9
FGSG_00856	4566	933	33.9154
FGSG_00857	1680	4704	464.739
FGSG_00858	2325	26	1.8561
FGSG_00859	312	220	117.036
FGSG_00860	630	2765	728.46
FGSG_00861	1599	691	71.7267
FGSG_00862	2682	108	6.68369
FGSG_00863	1425	5576	649.47
FGSG_00864	771	119	25.6179
FGSG_00865	2565	1350	87.357
FGSG_00866	2355	515	36.2967
FGSG_00867	423	1	0.392384
FGSG_00868	558	32	9.51847
FGSG_00869	3405	762	37.144
FGSG_00870	2484	339	22.6516
FGSG_00871	993	649	108.479
FGSG_00872	1503	1382	152.616
FGSG_00873	1080	33	5.07156
FGSG_00874	1416	615	72.088
FGSG_00875	1746	457	43.4433
FGSG_00876	1323	1	0.125456
FGSG_00877	2082	60	4.78323
FGSG_00878	627	5	1.32359
FGSG_00879	981	0	0
FGSG_00880	1572	15	1.58376
FGSG_00882	927	176	31.5126
FGSG_00883	1344	535	66.0702
FGSG_00884	549	289	87.3729
FGSG_00885	1281	4	0.518277
FGSG_00886	312	315	167.574
FGSG_00887	1989	1644	137.189
FGSG_00889	1149	0	0
FGSG_00890	2169	304	23.263
FGSG_00891	396	0	0
FGSG_00892	2865	143	8.28443
FGSG_00893	1170	518	73.4844
FGSG_00894	222	1412	1055.68
FGSG_00895	1443	6	0.690138
FGSG_00896	804	27	5.5739
FGSG_00897	1437	17	1.96356
FGSG_00898	642	882	228.026
FGSG_00899	2877	440	25.3842
FGSG_00900	1059	429	67.2376
FGSG_00901	321	68	35.1605
FGSG_00902	924	562	100.952
FGSG_00903	1338	164	20.3441
FGSG_00904	507	482	157.794
FGSG_00905	1449	247	28.293
FGSG_00906	2874	3140	181.34
FGSG_00907	696	166	39.5868
FGSG_00908	519	66	21.1071
FGSG_00909	2529	1092	71.6679
FGSG_00910	3141	172	9.08891
FGSG_00911	1119	280	41.5316
FGSG_00912	2442	565	38.402
FGSG_00913	666	15	3.73825
FGSG_00914	762	176	38.3362
FGSG_00915	1395	192	22.8443
FGSG_00916	5277	1725	54.2567
FGSG_00917	279	40	23.7962
FGSG_00918	417	1	0.398029
FGSG_00919	330	2	1.00593
FGSG_00920	1038	1	0.159902
FGSG_00921	1713	7984	773.596
FGSG_00922	771	1	0.215277
FGSG_00923	1869	209	18.5604
FGSG_00924	1386	161	19.2803
FGSG_00925	2403	711	49.1097
FGSG_00926	996	919	153.147
FGSG_00927	324	0	0
FGSG_00928	1251	1	0.132676
FGSG_00929	1158	300	42.9995
FGSG_00930	768	77	16.641
FGSG_00931	1386	5	0.598767
FGSG_00932	2796	511	30.3344
FGSG_00933	1455	25	2.85186
FGSG_00934	1491	202	22.4867
FGSG_00935	1113	622	92.7569
FGSG_00936	978	0	0
FGSG_00937	426	0	0
FGSG_00938	753	6	1.32254
FGSG_00939	2577	465	29.9495
FGSG_00940	504	151	49.7276
FGSG_00941	1200	286	39.5581
FGSG_00942	645	1	0.257331
FGSG_00943	519	5	1.59902
FGSG_00944	687	1	0.241599
FGSG_00945	1647	201	20.256
FGSG_00946	2292	269	19.48
FGSG_00947	1719	358	34.5667
FGSG_00948	438	7	2.65262
FGSG_00949	972	397	67.7915
FGSG_00950	1146	223	32.2977
FGSG_00951	711	120	28.0132
FGSG_00952	1056	10	1.57176
FGSG_00955	1491	1327	147.722
FGSG_00956	1068	14	2.17574
FGSG_00957	2481	324	21.6755
FGSG_00958	2031	136	11.1142
FGSG_00959	3093	548	29.4071
FGSG_00960	1506	93	10.2497
FGSG_00961	2721	70	4.26993
FGSG_00963	705	0	0
FGSG_00964	663	74	18.5255
FGSG_00965	1740	14	1.33546
FGSG_00966	1386	15	1.7963
FGSG_00967	2454	588	39.7698
FGSG_00968	738	139	31.2615
FGSG_00969	1788	1045	97.0063
FGSG_00970	2580	126	8.10591
FGSG_00971	1224	769	104.279
FGSG_00972	1044	99	15.7393
FGSG_00973	1374	16	1.93279
FGSG_00974	3426	161	7.79991
FGSG_00975	2586	250	16.0458
FGSG_00976	3324	68	3.39546
FGSG_00977	951	0	0
FGSG_00979	1479	3395	380.998
FGSG_00980	558	0	0
FGSG_00982	1764	214	20.1357
FGSG_00983	1890	176	15.4562
FGSG_00984	1104	77	11.5764
FGSG_00985	1521	41	4.4741
FGSG_00986	1359	366	44.7005
FGSG_00987	1026	288	46.5904
FGSG_00989	1623	2	0.204533
FGSG_00990	1038	0	0
FGSG_00992	909	1	0.182594
FGSG_00993	921	3	0.540646
FGSG_00994	1080	31	4.76419
FGSG_00995	1239	579	77.5637
FGSG_00996	1251	487	64.6134
FGSG_00997	582	532	151.719
FGSG_00998	384	669	289.165
FGSG_00999	1221	149	20.2545
FGSG_01000	1581	1430	150.126
FGSG_01002	1503	52	5.74243
FGSG_01003	1842	33	2.97355
FGSG_01004	2496	188	12.5016
FGSG_01005	1095	12	1.81894
FGSG_01006	3240	1175	60.1927
FGSG_01007	639	71	18.442
FGSG_01008	705	4640	1092.4
FGSG_01010	1131	134	19.665
FGSG_01011	903	88	16.1751
FGSG_01012	3018	234	12.8691
FGSG_01013	612	601	162.995
FGSG_01014	552	3532	1062.02
FGSG_01015	2370	447	31.3048
FGSG_01016	603	7514	2068.26
FGSG_01017	2124	2389	186.686
FGSG_01018	672	14	3.45788
FGSG_01019	1038	135	21.5868
FGSG_01020	687	335	80.9355
FGSG_01021	375	3692	1634.11
FGSG_01022	1908	169	14.7014
FGSG_01023	369	6	2.69883
FGSG_01024	3624	471	21.5717
FGSG_01025	768	163	35.2272
FGSG_01026	1020	1838	299.086
FGSG_01027	1467	247	27.9459
FGSG_01028	786	39	8.23556
FGSG_01029	1935	369	31.6517
FGSG_01030	1830	144	13.0606
FGSG_01031	561	1049	310.359
FGSG_01032	996	103	17.1644
FGSG_01033	669	564	139.928
FGSG_01034	582	2	0.570372
FGSG_01035	3432	42	2.0312
FGSG_01036	1629	230	23.4346
FGSG_01037	1134	481	70.4017
FGSG_01038	945	26	4.5666
FGSG_01039	1203	100	13.797
FGSG_01040	1335	254	31.5794
FGSG_01041	1383	27	3.24036
FGSG_01042	3150	43	2.26573
FGSG_01043	1506	108	11.9028
FGSG_01044	504	142	46.7637
FGSG_01045	1416	160	18.7546
FGSG_01046	2601	235	14.9961
FGSG_01047	1719	277	26.7458
FGSG_01048	1170	93	13.1931
FGSG_01049	22353	3323	24.6743
FGSG_01050	2151	242	18.6735
FGSG_01051	1932	141	12.1133
FGSG_01052	783	1002	212.401
FGSG_01053	1077	452	69.6585
FGSG_01054	951	29	5.06138
FGSG_01055	1425	498	58.005
FGSG_01056	645	263	67.678
FGSG_01057	1623	182	18.6125
FGSG_01058	2463	10	0.673886
FGSG_01059	1488	550	61.3495
FGSG_01060	768	1	0.216118
FGSG_01061	843	4	0.78756
FGSG_01062	636	27	7.04625
FGSG_01063	978	186	31.5664
FGSG_01064	1494	193	21.4416
FGSG_01065	1476	56	6.29728
FGSG_01066	2439	11	0.748569
FGSG_01067	1461	29	3.29457
FGSG_01068	669	1670	414.325
FGSG_01069	1026	318	51.4435
FGSG_01070	654	172	43.6518
FGSG_01072	516	4053	1303.7
FGSG_01074	357	1	0.464925
FGSG_01075	411	0	0
FGSG_01076	555	17	5.08402
FGSG_01077	372	2	0.892356
FGSG_01078	348	0	0
FGSG_01081	522	10312	3278.87
FGSG_01082	525	109	34.4602
FGSG_01083	711	316	73.7681
FGSG_01084	1581	862	90.4954
FGSG_01085	963	1134	195.451
FGSG_01086	2049	940	76.1442
FGSG_01087	540	4	1.22947
FGSG_01088	1734	0	0
FGSG_01089	402	0	0
FGSG_01091	753	81	17.8542
FGSG_01092	1302	503	64.1222
FGSG_01094	489	193	65.5088
FGSG_01095	2106	761	59.976
FGSG_01096	702	51	12.0582
FGSG_01097	1275	108	14.0593
FGSG_01098	690	329	79.1404
FGSG_01099	651	4758	1213.09
FGSG_01100	1761	383	36.0986
FGSG_01101	2463	55	3.70638
FGSG_01102	1215	108	14.7536
FGSG_01103	1074	246	38.0174
FGSG_01104	1536	1953	211.039
FGSG_01105	1065	222	34.5983
FGSG_01106	2613	1078	68.4748
FGSG_01107	2490	708	47.1938
FGSG_01108	1992	8	0.666579
FGSG_01109	1887	154	13.5457
FGSG_01111	1479	7746	869.282
FGSG_01112	2109	337	26.5219
FGSG_01114	417	8	3.18423
FGSG_01115	927	91	16.2934
FGSG_01116	1092	307	46.6624
FGSG_01117	1140	144	20.9657
FGSG_01118	243	405	276.63
FGSG_01119	918	1351	244.266
FGSG_01120	2964	2020	113.116
FGSG_01121	585	396	112.355
FGSG_01122	1083	147	22.5289
FGSG_01123	867	1564	299.412
FGSG_01124	378	88	38.6404
FGSG_01125	474	143	50.0736
FGSG_01126	1746	2	0.190124
FGSG_01127	1011	0	0
FGSG_01128	2046	97	7.86896
FGSG_01129	687	696	168.153
FGSG_01130	1128	82	12.0658
FGSG_01131	705	997	234.724
FGSG_01132	1746	16	1.52099
FGSG_01133	1614	1880	193.333
FGSG_01134	1038	972	155.425
FGSG_01135	783	307	65.077
FGSG_01136	624	415	110.386
FGSG_01137	2655	207	12.9407
FGSG_01138	996	237	39.4948
FGSG_01139	1212	5	0.684729
FGSG_01140	327	2	1.01516
FGSG_01141	1731	2154	206.538
FGSG_01142	2382	632	44.0379
FGSG_01143	534	2	0.621641
FGSG_01144	3693	1225	55.0564
FGSG_01145	546	16	4.86383
FGSG_01146	1683	0	0
FGSG_01147	903	92	16.9103
FGSG_01148	546	22	6.68777
FGSG_01149	2427	8	0.547106
FGSG_01150	2172	285	21.7789
FGSG_01151	1323	593	74.3954
FGSG_01152	1440	1654	190.644
FGSG_01153	1221	126	17.128
FGSG_01154	582	9420	2686.45
FGSG_01155	957	815	141.35
FGSG_01156	3267	341	17.3243
FGSG_01157	1047	90	14.2675
FGSG_01158	645	682	175.499
FGSG_01159	1842	468	42.1704
FGSG_01160	795	1923	401.479
FGSG_01161	5808	1149	32.8356
FGSG_01162	1764	142	13.3611
FGSG_01163	2724	1599	97.43
FGSG_01164	591	1176	330.271
FGSG_01165	2604	90	5.73658
FGSG_01166	3627	512	23.4301
FGSG_01167	2151	161	12.4233
FGSG_01168	1011	48	7.88027
FGSG_01169	1248	209	27.796
FGSG_01170	852	328	63.8977
FGSG_01171	1131	4	0.587014
FGSG_01172	1311	68	8.60909
FGSG_01173	1452	98	11.2024
FGSG_01174	1920	628	54.2887
FGSG_01175	960	91	15.7334
FGSG_01176	1479	617	69.2418
FGSG_01177	1272	375	48.9323
FGSG_01178	1317	132	16.6356
FGSG_01179	609	1092	297.616
FGSG_01180	681	4	0.974909
FGSG_01181	822	66	13.3267
FGSG_01182	831	327	65.3127
FGSG_01183	1905	568	49.4885
FGSG_01184	2952	281	15.7994
FGSG_01185	1626	161	16.4345
FGSG_01186	1311	25	3.16511
FGSG_01187	723	78	17.9064
FGSG_01188	1884	906	79.8176
FGSG_01189	1395	284	33.7906
FGSG_01190	744	130	29.0016
FGSG_01191	1002	141	23.3562
FGSG_01192	414	3	1.20274
FGSG_01193	1563	409	43.4326
FGSG_01194	6498	1083	27.663
FGSG_01195	150	602	666.126
FGSG_01196	3543	19	0.890089
FGSG_01197	576	124	35.7314
FGSG_01198	1176	1528	215.659
FGSG_01199	2100	9007	711.889
FGSG_01200	786	928	195.964
FGSG_01201	960	724	125.175
FGSG_01202	1368	53	6.43044
FGSG_01203	1122	974	144.085
FGSG_01204	3393	411	20.1052
FGSG_01205	507	4	1.30949
FGSG_01206	771	117	25.1874
FGSG_01207	1308	353	44.7938
FGSG_01208	1149	212	30.6244
FGSG_01209	1551	159	17.0152
FGSG_01210	6621	1050	26.3219
FGSG_01211	1731	661	63.3805
FGSG_01212	2106	129	10.1668
FGSG_01213	399	30	12.4796
FGSG_01214	1341	119	14.7289
FGSG_01215	648	692	177.248
FGSG_01216	1947	776	66.1526
FGSG_01217	3513	1089	51.4518
FGSG_01218	426	1	0.38962
FGSG_01219	567	187	54.7406
FGSG_01220	519	74	23.6655
FGSG_01221	816	96	19.5269
FGSG_01222	951	886	154.634
FGSG_01223	852	43	8.37684
FGSG_01224	459	519	187.675
FGSG_01225	1974	247	20.7683
FGSG_01226	849	1419	277.412
FGSG_01227	1128	449	66.0676
FGSG_01228	561	973	287.873
FGSG_01229	507	664	217.376
FGSG_01230	1137	51	7.44493
FGSG_01231	2160	669	51.4072
FGSG_01232	252	88	57.9607
FGSG_01233	1662	121	12.0839
FGSG_01234	6840	648	15.7243
FGSG_01235	1716	250	24.181
FGSG_01236	576	681	196.235
FGSG_01237	1530	389	42.1997
FGSG_01238	321	1529	790.594
FGSG_01239	498	0	0
FGSG_01240	1227	70	9.46901
FGSG_01241	822	4861	981.533
FGSG_01242	486	113	38.5916
FGSG_01243	3927	288	12.1726
FGSG_01244	1764	750	70.569
FGSG_01245	1077	133	20.4968
FGSG_01247	315	178	93.7909
FGSG_01248	2238	3740	277.372
FGSG_01249	2439	916	62.3354
FGSG_01250	1845	51	4.58802
FGSG_01251	3045	94	5.12379
FGSG_01252	1449	436	49.9424
FGSG_01253	384	0	0
FGSG_01254	1398	326	38.7045
FGSG_01255	981	18	3.04547
FGSG_01256	981	321	54.3109
FGSG_01257	2544	429	27.9893
FGSG_01258	969	4	0.685153
FGSG_01261	1194	24	3.33625
FGSG_01263	1275	247	32.1542
FGSG_01264	1692	135	13.2429
FGSG_01265	2994	686	38.0298
FGSG_01266	2829	16	0.938725
FGSG_01267	342	1298	629.941
FGSG_01268	441	122	45.9169
FGSG_01269	552	1	0.300685
FGSG_01270	633	135	35.3982
FGSG_01271	2931	225	12.7414
FGSG_01272	3573	725	33.6788
FGSG_01273	2160	304	23.3599
FGSG_01274	750	69	15.27
FGSG_01275	2874	99	5.71741
FGSG_01276	339	60	29.3767
FGSG_01277	1173	1027	145.319
FGSG_01278	330	7031	3536.34
FGSG_01279	1473	3930	442.834
FGSG_01280	3060	414	22.4559
FGSG_01281	1806	455	41.8162
FGSG_01282	1470	528	59.6167
FGSG_01283	1746	610	57.9878
FGSG_01284	1602	18	1.86492
FGSG_01285	1680	1560	154.123
FGSG_01286	675	1	0.245894
FGSG_01287	3261	520	26.4669
FGSG_01288	558	482	143.372
FGSG_01289	1410	484	56.9741
FGSG_01290	1119	510	75.6469
FGSG_01291	1425	872	101.567
FGSG_01292	1011	179	29.3869
FGSG_01293	2679	628	38.9079
FGSG_01294	1485	23	2.57071
FGSG_01295	2046	53	4.29953
FGSG_01296	972	69	11.7824
FGSG_01298	891	187	34.8349
FGSG_01299	1785	238	22.1304
FGSG_01300	2025	436	35.7366
FGSG_01301	2145	807	62.445
FGSG_01302	1593	0	0
FGSG_01303	495	0	0
FGSG_01304	2295	108	7.81074
FGSG_01306	645	313	80.5445
FGSG_01307	1566	261	27.663
FGSG_01308	2181	278	21.1563
FGSG_01309	1266	534	70.0098
FGSG_01310	3315	251	12.5673
FGSG_01311	2013	1284	105.87
FGSG_01312	5766	1903	54.7792
FGSG_01313	1086	315	48.1429
FGSG_01314	1731	2542	243.742
FGSG_01315	330	153	76.9535
FGSG_01316	2493	1712	113.981
FGSG_01317	762	339	73.8407
FGSG_01318	2553	692	44.989
FGSG_01319	4242	241	9.42969
FGSG_01320	2442	1178	80.0665
FGSG_01321	2382	161	11.2185
FGSG_01322	297	703	392.871
FGSG_01323	2724	476	29.0035
FGSG_01324	717	564	130.56
FGSG_01325	1125	182	26.8516
FGSG_01326	1596	563	58.55
FGSG_01327	2142	178	13.7928
FGSG_01328	1182	1168	164.012
FGSG_01329	624	886	235.668
FGSG_01330	819	468	94.8447
FGSG_01331	444	145	54.2046
FGSG_01332	2979	305	16.9934
FGSG_01333	1815	214	19.5699
FGSG_01334	465	249	88.8787
FGSG_01335	1512	27	2.9639
FGSG_01336	2166	83	6.3602
FGSG_01337	1374	200	24.1599
FGSG_01338	708	242	56.7327
FGSG_01339	2604	400	25.4959
FGSG_01340	594	79	22.0745
FGSG_01341	2145	567	43.874
FGSG_01342	1062	1132	176.918
FGSG_01343	831	420	83.8879
FGSG_01344	1632	502	51.0546
FGSG_01345	768	330	71.3188
FGSG_01346	1317	54734	6897.99
FGSG_01347	3660	496	22.4932
FGSG_01348	1371	253	30.6291
FGSG_01349	1530	161	17.4657
FGSG_01350	1842	360	32.4387
FGSG_01351	1332	3217	400.865
FGSG_01352	1731	382	36.6284
FGSG_01353	1509	161	17.7087
FGSG_01354	1278	236	30.6501
FGSG_01355	1080	187	28.7388
FGSG_01356	393	182	76.8652
FGSG_01357	2349	131	9.25634
FGSG_01358	1251	908	120.47
FGSG_01359	2607	301	19.1636
FGSG_01360	357	127	59.0455
FGSG_01361	1101	1249	188.29
FGSG_01362	411	73	29.4803
FGSG_01363	459	34	12.2947
FGSG_01364	6312	477	12.543
FGSG_01365	2208	168	12.6288
FGSG_01366	1560	5	0.531982
FGSG_01368	714	196	45.5627
FGSG_01369	1431	1445	167.602
FGSG_01370	1194	197	27.385
FGSG_01371	2979	1397	77.8354
FGSG_01372	3417	1228	59.6492
FGSG_01373	993	336	56.1618
FGSG_01374	1281	97	12.5682
FGSG_01375	993	174	29.0838
FGSG_01376	1686	1457	143.434
FGSG_01377	357	434	201.777
FGSG_01378	2997	96	5.31662
FGSG_01379	336	0	0
FGSG_01381	270	305	187.494
FGSG_01382	1800	452	41.679
FGSG_01383	570	151	43.9697
FGSG_01384	912	15	2.72991
FGSG_01385	741	101	22.6232
FGSG_01386	1857	401	35.8413
FGSG_01387	909	732	133.659
FGSG_01388	3231	701	36.0108
FGSG_01389	1197	119	16.5008
FGSG_01390	1479	149	16.7213
FGSG_01391	2361	828	58.2084
FGSG_01392	1071	1346	208.596
FGSG_01393	1725	387	37.2369
FGSG_01394	501	221	73.216
FGSG_01395	1512	473	51.9231
FGSG_01396	435	3	1.14468
FGSG_01397	1203	1161	160.183
FGSG_01398	420	489	193.246
FGSG_01399	1590	350	36.5361
FGSG_01400	636	1	0.260972
FGSG_01401	870	95	18.1241
FGSG_01402	936	123	21.8112
FGSG_01403	615	2076	560.278
FGSG_01404	1386	269	32.2137
FGSG_01405	1269	1971	257.796
FGSG_01406	1740	35	3.33864
FGSG_01407	2295	94	6.79824
FGSG_01408	588	570	160.897
FGSG_01409	363	1582	723.354
FGSG_01410	3645	1086	49.452
FGSG_01411	1314	170	21.4736
FGSG_01412	2955	338	18.985
FGSG_01413	1224	430	58.3094
FGSG_01414	2325	2231	159.268
FGSG_01415	747	359	79.7673
FGSG_01417	1365	1662	202.092
FGSG_01418	474	209	73.1845
FGSG_01419	2127	260	20.2888
FGSG_01420	3336	171	8.50788
FGSG_01421	954	1803	313.688
FGSG_01422	1413	4678	549.502
FGSG_01424	2097	206	16.305
FGSG_01425	2769	23792	1426.13
FGSG_01426	1458	120	13.6608
FGSG_01428	1851	96	8.60827
FGSG_01429	3501	488	23.1355
FGSG_01430	1833	57	5.16135
FGSG_01431	2439	141	9.5953
FGSG_01432	2307	486	34.9655
FGSG_01433	6342	5576	145.931
FGSG_01434	1134	127	18.5884
FGSG_01435	525	79	24.9758
FGSG_01436	351	1797	849.752
FGSG_01437	570	320	93.1808
FGSG_01438	1062	314	49.0745
FGSG_01439	2997	456	25.2539
FGSG_01440	885	0	0
FGSG_01442	4158	1027	40.9956
FGSG_01443	1059	316	49.527
FGSG_01444	1287	150	19.3448
FGSG_01445	1935	882	75.6552
FGSG_01446	1371	49	5.93212
FGSG_01447	1014	529	86.5902
FGSG_01448	666	245	61.0581
FGSG_01449	1455	363	41.409
FGSG_01450	768	259	55.9744
FGSG_01451	1377	0	0
FGSG_01452	1038	79	12.6323
FGSG_01453	1062	237	37.0403
FGSG_01454	1815	362	33.1042
FGSG_01455	366	10	4.53492
FGSG_01457	2685	61	3.77083
FGSG_01458	1221	4	0.543745
FGSG_01459	684	0	0
FGSG_01460	321	1	0.517066
FGSG_01461	1272	80	10.4389
FGSG_01462	810	95	19.4666
FGSG_01463	1926	329	28.3525
FGSG_01464	1206	773	106.386
FGSG_01465	1137	65	9.48864
FGSG_01466	591	355	99.6993
FGSG_01467	1140	56	8.15332
FGSG_01468	1329	3	0.374669
FGSG_01469	909	93	16.9813
FGSG_01470	1452	651	74.4159
FGSG_01472	2190	1165	88.2944
FGSG_01473	3228	123	6.32445
FGSG_01474	333	0	0
FGSG_01475	2214	1519	113.876
FGSG_01476	1029	365	58.8747
FGSG_01477	1296	2	0.256139
FGSG_01478	2013	237	19.5414
FGSG_01479	546	36	10.9436
FGSG_01480	1359	92	11.2362
FGSG_01481	1212	242	33.1409
FGSG_01482	1962	0	0
FGSG_01483	3243	0	0
FGSG_01484	1653	2	0.200821
FGSG_01485	942	1069	188.355
FGSG_01486	1410	836	98.4098
FGSG_01487	321	124	64.1162
FGSG_01488	3435	202	9.76058
FGSG_01489	327	37	18.7804
FGSG_01490	927	64	11.4591
FGSG_01491	1206	69	9.49627
FGSG_01492	324	1	0.512279
FGSG_01493	330	62	31.1838
FGSG_01494	393	6	2.53402
FGSG_01495	789	56	11.7805
FGSG_01496	1665	58	5.78182
FGSG_01497	5274	519	16.3335
FGSG_01498	1890	344	30.2098
FGSG_01499	1107	663	99.407
FGSG_01500	318	0	0
FGSG_01501	3321	357	17.8423
FGSG_01502	834	342	68.063
FGSG_01503	1050	318	50.2677
FGSG_01504	372	4161	1856.55
FGSG_01505	534	278	86.4081
FGSG_01506	1584	158	16.5559
FGSG_01507	651	69	17.5922
FGSG_01508	1017	472	77.0322
FGSG_01509	774	9055	1941.77
FGSG_01510	5334	203	6.31676
FGSG_01511	1386	511	61.194
FGSG_01512	498	0	0
FGSG_01513	489	128	43.4462
FGSG_01514	693	401	96.0422
FGSG_01515	2127	220	17.1675
FGSG_01516	525	10088	3189.31
FGSG_01517	423	0	0
FGSG_01518	1728	2	0.192104
FGSG_01519	1368	282	34.2148
FGSG_01520	861	0	0
FGSG_01521	966	135	23.1957
FGSG_01522	1137	679	99.1198
FGSG_01523	975	2032	345.916
FGSG_01525	1059	0	0
FGSG_01526	2433	140	9.55074
FGSG_01527	1461	849	96.4514
FGSG_01528	342	344	166.949
FGSG_01529	534	0	0
FGSG_01530	3783	625	27.4217
FGSG_01531	1152	3	0.432235
FGSG_01532	1491	19	2.11508
FGSG_01533	2289	229	16.6051
FGSG_01534	768	299	64.6191
FGSG_01535	2226	1779	132.648
FGSG_01536	1860	374	33.3741
FGSG_01537	222	55	41.1207
FGSG_01538	774	23	4.93217
FGSG_01539	3063	133	7.20702
FGSG_01540	678	169	41.3722
FGSG_01541	999	464	77.091
FGSG_01542	654	394	99.993
FGSG_01543	723	71	16.2994
FGSG_01544	3150	222	11.6975
FGSG_01545	1620	92	9.42592
FGSG_01546	429	1	0.386896
FGSG_01547	1893	1165	102.147
FGSG_01548	1365	394	47.9087
FGSG_01549	1293	16	2.05387
FGSG_01550	432	4	1.53684
FGSG_01551	2031	94	7.68191
FGSG_01552	609	513	139.814
FGSG_01553	3714	177	7.91011
FGSG_01554	2421	447	30.6453
FGSG_01555	1707	1954	189.995
FGSG_01556	1836	129	11.6619
FGSG_01557	1782	104	9.68672
FGSG_01558	4533	514	18.8204
FGSG_01559	855	17	3.30015
FGSG_01560	1281	653	84.6087
FGSG_01561	4089	1020	41.4032
FGSG_01562	1575	356	37.5164
FGSG_01563	2553	10	0.65013
FGSG_01564	2544	111	7.24198
FGSG_01565	447	0	0
FGSG_01566	486	3	1.02456
FGSG_01567	1062	176	27.5068
FGSG_01569	2748	40	2.41599
FGSG_01570	1140	2	0.29119
FGSG_01571	2256	18	1.32429
FGSG_01572	1707	480	46.6723
FGSG_01573	1341	250	30.943
FGSG_01574	1047	367	58.1796
FGSG_01575	1638	622	63.0271
FGSG_01576	1092	4	0.607979
FGSG_01577	2013	44	3.62794
FGSG_01578	1119	0	0
FGSG_01579	444	0	0
FGSG_01580	873	0	0
FGSG_01581	1605	277	28.6455
FGSG_01582	3834	40	1.73165
FGSG_01583	1554	3	0.320421
FGSG_01584	1677	0	0
FGSG_01585	705	1	0.23543
FGSG_01586	990	16	2.68248
FGSG_01587	2079	217	17.3243
FGSG_01588	2175	13710	1046.24
FGSG_01589	6264	12	0.317966
FGSG_01590	1419	76	8.8896
FGSG_01591	876	3585	679.26
FGSG_01592	2226	96	7.15809
FGSG_01593	1401	0	0
FGSG_01594	492	1046	352.872
FGSG_01595	822	301	60.7779
FGSG_01596	1194	786	109.262
FGSG_01597	1236	8	1.07429
FGSG_01598	3309	0	0
FGSG_01599	4158	188	7.50455
FGSG_01602	1350	69	8.48333
FGSG_01603	1767	0	0
FGSG_01604	2916	11676	664.596
FGSG_01605	1170	1453	206.125
FGSG_01606	3363	310	15.2998
FGSG_01607	1128	4	0.588575
FGSG_01608	1113	2	0.298254
FGSG_01609	1446	35	4.01745
FGSG_01610	1020	53	8.62436
FGSG_01611	873	72	13.6889
FGSG_01612	2835	597	34.952
FGSG_01613	1158	254	36.4063
FGSG_01614	2574	35	2.25689
FGSG_01615	945	58	10.187
FGSG_01616	1119	26	3.85651
FGSG_01617	396	15	6.28705
FGSG_01618	894	23	4.27013
FGSG_01619	2496	217	14.43
FGSG_01620	1071	408	63.2298
FGSG_01621	1008	8	1.31729
FGSG_01622	294	210	118.556
FGSG_01623	573	213	61.6987
FGSG_01624	648	309	79.147
FGSG_01626	801	0	0
FGSG_01627	435	178	67.9175
FGSG_01628	330	8	4.02372
FGSG_01629	1869	212	18.8269
FGSG_01630	1089	211	32.1592
FGSG_01631	1032	2	0.321663
FGSG_01632	4788	1031	35.7401
FGSG_01633	432	77	29.5841
FGSG_01634	3462	905	43.3883
FGSG_01635	1161	10	1.42961
FGSG_01636	1626	295	30.1129
FGSG_01637	1329	85	10.6156
FGSG_01638	2946	175	9.85954
FGSG_01639	825	73	14.6866
FGSG_01640	1422	77	8.98757
FGSG_01641	3096	1190	63.7965
FGSG_01642	1200	112	15.4913
FGSG_01643	1188	445	62.172
FGSG_01644	3144	158	8.34115
FGSG_01645	5406	109	3.34658
FGSG_01646	1848	92	8.26299
FGSG_01647	3000	260	14.3848
FGSG_01648	1533	817	88.4568
FGSG_01649	951	0	0
FGSG_01650	2427	209	14.2931
FGSG_01651	1101	46	6.9346
FGSG_01652	837	15	2.97452
FGSG_01653	792	381	79.8456
FGSG_01654	1533	121	13.1007
FGSG_01655	231	805	578.409
FGSG_01656	3285	319	16.1178
FGSG_01657	834	84	16.7172
FGSG_01658	2010	149	12.3039
FGSG_01659	891	102	19.0009
FGSG_01660	780	1	0.212793
FGSG_01661	1143	0	0
FGSG_01662	1638	4	0.405319
FGSG_01663	495	22	7.37681
FGSG_01664	1542	6	0.64583
FGSG_01665	2484	692	46.2387
FGSG_01666	1140	108	15.7243
FGSG_01667	576	906	261.07
FGSG_01668	1284	15	1.939
FGSG_01669	624	4	1.06396
FGSG_01670	432	95	36.4998
FGSG_01671	915	313	56.7773
FGSG_01672	1038	4545	726.754
FGSG_01673	855	1	0.194127
FGSG_01674	480	8	2.7663
FGSG_01675	1722	5959	574.37
FGSG_01676	324	0	0
FGSG_01677	1452	0	0
FGSG_01678	975	0	0
FGSG_01679	1380	11	1.32301
FGSG_01680	4878	10	0.340259
FGSG_01681	1989	630	52.5723
FGSG_01685	1866	3	0.266846
FGSG_01686	1086	2	0.305669
FGSG_01687	921	18	3.24387
FGSG_01688	717	2	0.46298
FGSG_01689	393	27	11.4031
FGSG_01690	5091	613	19.9852
FGSG_01691	2031	42	3.43234
FGSG_01692	546	153	46.5104
FGSG_01693	4176	38	1.51034
FGSG_01694	822	128	25.8458
FGSG_01695	396	0	0
FGSG_01696	417	16	6.36847
FGSG_01698	1245	129	17.1977
FGSG_01699	2163	234	17.956
FGSG_01700	1491	19	2.11508
FGSG_01701	798	70	14.5595
FGSG_01702	1767	578	54.2928
FGSG_01703	2559	278	18.0312
FGSG_01705	1566	162	17.1702
FGSG_01706	456	1	0.363987
FGSG_01707	873	0	0
FGSG_01708	1044	182	28.9349
FGSG_01710	1719	299	28.87
FGSG_01711	1776	14	1.30839
FGSG_01712	1545	94	10.0984
FGSG_01713	1611	2814	289.921
FGSG_01714	552	0	0
FGSG_01717	1689	993	97.5822
FGSG_01718	759	1	0.21868
FGSG_01719	621	0	0
FGSG_01722	1542	0	0
FGSG_01723	456	0	0
FGSG_01724	1998	36	2.9906
FGSG_01725	3510	36	1.70234
FGSG_01726	1158	0	0
FGSG_01727	1398	3	0.356176
FGSG_01728	975	4	0.680936
FGSG_01729	1011	0	0
FGSG_01730	1065	26	4.05205
FGSG_01731	2109	330	25.971
FGSG_01733	2832	1460	85.5679
FGSG_01734	1635	2	0.203031
FGSG_01735	2022	233	19.1261
FGSG_01736	378	0	0
FGSG_01737	1212	0	0
FGSG_01738	2007	0	0
FGSG_01739	1605	3	0.31024
FGSG_01740	1539	0	0
FGSG_01741	1845	0	0
FGSG_01742	990	0	0
FGSG_01743	1989	883	73.6847
FGSG_01744	1128	10	1.47144
FGSG_01745	1629	0	0
FGSG_01746	582	21	5.98891
FGSG_01747	1026	189	30.5749
FGSG_01748	1329	2	0.249779
FGSG_01749	1350	3	0.368841
FGSG_01751	1716	8	0.773791
FGSG_01752	750	0	0
FGSG_01754	693	0	0
FGSG_01755	687	1091	263.584
FGSG_01756	381	1	0.435638
FGSG_01757	699	155	36.8049
FGSG_01758	1482	11	1.23196
FGSG_01759	1485	15	1.67655
FGSG_01760	1563	23	2.44242
FGSG_01761	672	0	0
FGSG_01762	1536	2	0.216118
FGSG_01763	354	0	0
FGSG_01764	474	5	1.75083
FGSG_01765	1200	0	0
FGSG_01766	978	0	0
FGSG_01767	1530	704	76.3717
FGSG_01768	789	73	15.3567
FGSG_01769	792	25	5.23921
FGSG_01770	834	669	133.141
FGSG_01771	609	1442	393.006
FGSG_01772	759	17	3.71756
FGSG_01773	978	0	0
FGSG_01775	636	0	0
FGSG_01776	696	0	0
FGSG_01777	792	0	0
FGSG_01778	834	0	0
FGSG_01779	906	0	0
FGSG_01780	1206	11	1.5139
FGSG_01781	894	0	0
FGSG_01782	537	9	2.78176
FGSG_01783	951	0	0
FGSG_01784	1023	7	1.13573
FGSG_01785	1317	4	0.50411
FGSG_01786	1515	1	0.109557
FGSG_01787	804	6	1.23864
FGSG_01788	1011	2	0.328345
FGSG_01789	2175	14844	1132.77
FGSG_01790	7398	49	1.09934
FGSG_01791	1323	2	0.250912
FGSG_01792	1536	0	0
FGSG_01793	807	0	0
FGSG_01794	852	1	0.19481
FGSG_01795	2133	49	3.81291
FGSG_01796	582	14	3.9926
FGSG_01797	1104	1	0.150343
FGSG_01798	729	3895	886.811
FGSG_01799	5406	5173	158.825
FGSG_01800	2022	16	1.31338
FGSG_01801	1392	0	0
FGSG_01802	1479	46	5.16227
FGSG_01803	2235	40	2.97053
FGSG_01805	1800	13	1.19873
FGSG_01806	1140	8	1.16476
FGSG_01807	1464	55	6.23552
FGSG_01808	1881	38	3.3531
FGSG_01809	1026	13	2.10304
FGSG_01810	1143	1	0.145213
FGSG_01811	963	0	0
FGSG_01812	1503	0	0
FGSG_01813	981	22	3.72224
FGSG_01814	1539	0	0
FGSG_01815	513	0	0
FGSG_01816	642	0	0
FGSG_01817	1611	5	0.51514
FGSG_01818	984	5	0.843385
FGSG_01819	2325	0	0
FGSG_01820	921	0	0
FGSG_01822	807	4	0.822693
FGSG_01823	849	0	0
FGSG_01824	987	0	0
FGSG_01825	597	97	26.968
FGSG_01826	1563	560	59.4676
FGSG_01827	2811	6	0.354276
FGSG_01828	939	0	0
FGSG_01829	1203	0	0
FGSG_01830	717	3	0.69447
FGSG_01831	297	0	0
FGSG_01832	852	49	9.5457
FGSG_01833	1044	12	1.9078
FGSG_01834	912	0	0
FGSG_01836	2403	237	16.3699
FGSG_01837	456	1393	507.034
FGSG_01838	273	294	178.746
FGSG_01839	1503	73	8.06148
FGSG_01840	576	17	4.89866
FGSG_01841	726	40	9.14481
FGSG_01842	2211	534	40.087
FGSG_01843	924	282	50.6557
FGSG_01844	1251	41	5.43973
FGSG_01845	780	394	83.8403
FGSG_01846	1650	206	20.7221
FGSG_01847	6381	391	10.1704
FGSG_01848	798	32	6.65577
FGSG_01849	846	41	8.04386
FGSG_01850	1962	238	20.134
FGSG_01851	1170	301	42.7004
FGSG_01852	1533	291	31.5066
FGSG_01853	1791	584	54.1213
FGSG_01854	2835	1504	88.0534
FGSG_01855	462	29	10.4185
FGSG_01856	1266	290	38.0203
FGSG_01857	864	95	18.2499
FGSG_01858	696	39	9.30051
FGSG_01859	729	21	4.78127
FGSG_01860	501	0	0
FGSG_01861	1362	1	0.121864
FGSG_01862	1776	0	0
FGSG_01863	984	299	50.4344
FGSG_01865	1623	1116	114.129
FGSG_01866	618	176	47.2689
FGSG_01867	1851	3737	335.095
FGSG_01868	1479	20	2.24447
FGSG_01869	369	10	4.49806
FGSG_01870	975	360	61.2843
FGSG_01871	558	7120	2117.86
FGSG_01872	795	437	91.2358
FGSG_01873	2169	606	46.3729
FGSG_01874	3585	761	35.2328
FGSG_01875	900	153	28.2163
FGSG_01876	1437	2	0.231007
FGSG_01877	1893	951	83.3837
FGSG_01879	348	0	0
FGSG_01880	318	38	19.8339
FGSG_01881	2526	816	53.6177
FGSG_01882	1764	1729	162.685
FGSG_01883	1437	783	90.4391
FGSG_01884	1056	120	18.8612
FGSG_01885	2400	847	58.5765
FGSG_01886	1185	200	28.0132
FGSG_01887	720	894	206.09
FGSG_01888	210	909	718.449
FGSG_01889	2565	313	20.2539
FGSG_01890	1035	299	47.9493
FGSG_01891	450	5782	2132.64
FGSG_01892	1845	346	31.1265
FGSG_01893	2478	1155	77.3627
FGSG_01894	828	50	10.0228
FGSG_01895	1212	413	56.5586
FGSG_01896	1785	124	11.5301
FGSG_01897	450	500	184.42
FGSG_01898	1692	369	36.1974
FGSG_01899	3738	172	7.63731
FGSG_01900	1932	2242	192.61
FGSG_01901	1107	43	6.44721
FGSG_01902	1422	446	52.0579
FGSG_01903	1131	112	16.4364
FGSG_01904	1038	332	53.0875
FGSG_01905	747	23	5.11044
FGSG_01906	573	160	46.3465
FGSG_01907	1128	168	24.7202
FGSG_01908	1104	158	23.7541
FGSG_01909	1683	341	33.6296
FGSG_01910	3747	801	35.4813
FGSG_01911	2790	592	35.2183
FGSG_01912	315	693	365.152
FGSG_01913	1281	3	0.388708
FGSG_01914	852	1	0.19481
FGSG_01915	900	935	172.433
FGSG_01916	4545	886	32.3557
FGSG_01917	2316	2743	196.58
FGSG_01918	3603	663	30.5422
FGSG_01919	1899	479	41.866
FGSG_01920	2616	828	52.5344
FGSG_01921	1443	237	27.2605
FGSG_01922	834	17	3.38325
FGSG_01923	1590	1558	162.638
FGSG_01924	1725	393	37.8142
FGSG_01925	2016	624	51.3742
FGSG_01926	1044	2030	322.735
FGSG_01927	1569	254	26.8696
FGSG_01928	1773	319	29.863
FGSG_01929	3012	268	14.7683
FGSG_01930	1620	88	9.0161
FGSG_01931	1428	532	61.835
FGSG_01932	1341	579	71.664
FGSG_01933	1230	401	54.1116
FGSG_01934	1392	68	8.10813
FGSG_01935	2946	234	13.1836
FGSG_01936	2721	391	23.8506
FGSG_01938	993	416	69.5337
FGSG_01939	1995	310	25.7911
FGSG_01940	972	992	169.393
FGSG_01941	708	1357	318.125
FGSG_01942	1203	27	3.7252
FGSG_01943	1989	1908	159.219
FGSG_01944	900	185	34.1178
FGSG_01946	1428	127	14.7614
FGSG_01947	2319	14815	1060.36
FGSG_01948	3429	1637	79.2378
FGSG_01949	2328	1	0.0712965
FGSG_01950	2115	2707	212.436
FGSG_01953	1263	142	18.6611
FGSG_01954	1992	384	31.9958
FGSG_01955	495	7605	2550.03
FGSG_01956	387	5441	2333.56
FGSG_01957	840	232	45.8416
FGSG_01958	555	289	86.4283
FGSG_01959	1611	1463	150.73
FGSG_01960	216	1683	1293.25
FGSG_01962	1245	4093	545.662
FGSG_01963	1269	623	81.485
FGSG_01964	5595	1265	37.5268
FGSG_01965	1608	218	22.502
FGSG_01967	894	1160	215.363
FGSG_01968	1335	405	50.353
FGSG_01969	2466	834	56.1338
FGSG_01970	1152	388	55.9024
FGSG_01972	3210	316	16.3393
FGSG_01973	2511	349	23.0691
FGSG_01974	621	2272	607.251
FGSG_01975	1161	131	18.728
FGSG_01976	3102	266	14.2328
FGSG_01977	4839	669	22.9468
FGSG_01978	1416	8	0.93773
FGSG_01979	1164	1	0.142593
FGSG_01980	933	211	37.5363
FGSG_01981	552	10	3.00685
FGSG_01982	1137	13	1.89773
FGSG_01983	1269	2	0.261589
FGSG_01984	669	0	0
FGSG_01985	606	189	51.7655
FGSG_01986	1554	0	0
FGSG_01988	1197	6	0.831971
FGSG_01989	1176	1	0.141138
FGSG_01990	2037	32	2.60741
FGSG_01991	957	6	1.04062
FGSG_01992	1896	251	21.9729
FGSG_01993	1959	77	6.5239
FGSG_01994	999	10	1.66144
FGSG_01995	1602	9	0.932462
FGSG_01997	1530	0	0
FGSG_02000	762	136	29.6234
FGSG_02001	1341	56	6.93123
FGSG_02002	1596	232	24.1272
FGSG_02003	1125	1	0.147536
FGSG_02004	1743	1407	133.982
FGSG_02006	528	0	0
FGSG_02007	330	22	11.0652
FGSG_02008	1410	264	31.0768
FGSG_02009	537	120	37.0901
FGSG_02010	2226	285	21.2506
FGSG_02011	1677	1415	140.047
FGSG_02012	492	128	43.1813
FGSG_02013	639	73	18.9615
FGSG_02014	2103	9072	716.003
FGSG_02015	1461	109	12.383
FGSG_02016	1812	58	5.31277
FGSG_02017	726	3	0.685861
FGSG_02018	1224	16	2.16965
FGSG_02019	1110	19	2.84107
FGSG_02020	2214	36	2.69883
FGSG_02021	567	1	0.292731
FGSG_02022	1626	5034	513.859
FGSG_02023	315	2	1.05383
FGSG_02024	651	4	1.01984
FGSG_02025	1857	365	32.6236
FGSG_02026	5715	1247	36.2161
FGSG_02027	456	28	10.1916
FGSG_02028	1371	2402	290.795
FGSG_02029	705	352	82.8714
FGSG_02030	990	1894	317.538
FGSG_02031	1440	47	5.41735
FGSG_02032	1536	1	0.108059
FGSG_02033	1437	0	0
FGSG_02034	1320	216	27.1601
FGSG_02035	3291	13	0.655642
FGSG_02036	531	175	54.7009
FGSG_02037	2034	40	3.26408
FGSG_02038	954	29	5.04546
FGSG_02039	2169	178	13.6211
FGSG_02040	1719	172	16.6075
FGSG_02041	1344	116	14.3255
FGSG_02042	1311	0	0
FGSG_02043	2097	1152	91.1812
FGSG_02044	1848	708	63.5891
FGSG_02045	255	18	11.7161
FGSG_02046	585	103	29.2235
FGSG_02047	2865	505	29.2562
FGSG_02048	3192	759	39.4666
FGSG_02049	1167	159	22.614
FGSG_02050	498	1	0.33329
FGSG_02051	639	68	17.6628
FGSG_02052	1833	3	0.27165
FGSG_02053	906	296	54.2269
FGSG_02054	2409	365	25.1482
FGSG_02055	759	157	34.3328
FGSG_02056	1815	284	25.9713
FGSG_02058	474	190	66.5314
FGSG_02059	1224	4	0.542413
FGSG_02060	1395	477	56.7539
FGSG_02061	327	2	1.01516
FGSG_02062	1233	8	1.07691
FGSG_02063	966	8	1.37456
FGSG_02064	1590	3	0.313166
FGSG_02065	516	0	0
FGSG_02066	1452	96	10.9738
FGSG_02067	1404	230	27.1902
FGSG_02068	1455	50	5.70372
FGSG_02069	1788	215	19.9582
FGSG_02070	1506	2	0.220423
FGSG_02071	1263	214	28.123
FGSG_02072	1419	46	5.38055
FGSG_02073	1950	304	25.8756
FGSG_02074	1254	15	1.98539
FGSG_02075	1089	2253	343.387
FGSG_02076	369	0	0
FGSG_02077	555	3349	1001.55
FGSG_02078	957	67	11.6202
FGSG_02079	3102	191	10.2198
FGSG_02080	5082	692	22.6007
FGSG_02081	915	18	3.26515
FGSG_02082	1884	334	29.425
FGSG_02083	1971	1146	96.5049
FGSG_02084	915	236	42.8097
FGSG_02085	1314	31	3.91577
FGSG_02086	489	0	0
FGSG_02087	1203	127	17.5222
FGSG_02088	528	106	33.3214
FGSG_02089	1434	7	0.810215
FGSG_02090	2916	452	25.7278
FGSG_02091	1029	253	40.809
FGSG_02092	786	783	165.345
FGSG_02093	609	58	15.8075
FGSG_02094	1401	2291	271.418
FGSG_02095	2112	416	32.6927
FGSG_02096	1158	689	98.7556
FGSG_02097	321	739	382.112
FGSG_02098	918	485	87.69
FGSG_02099	609	6387	1740.73
FGSG_02100	609	858	233.841
FGSG_02101	345	203	97.6626
FGSG_02102	579	5	1.43332
FGSG_02103	483	9	3.09276
FGSG_02104	966	19	3.26458
FGSG_02105	1311	797	100.904
FGSG_02106	1320	91	11.4424
FGSG_02108	363	63	28.8061
FGSG_02109	753	0	0
FGSG_02110	444	5	1.86912
FGSG_02111	1515	0	0
FGSG_02112	1218	0	0
FGSG_02113	1980	2	0.167655
FGSG_02114	1650	0	0
FGSG_02115	1179	2	0.281558
FGSG_02116	801	13	2.69378
FGSG_02117	1530	47	5.09868
FGSG_02118	1626	11	1.12285
FGSG_02119	879	10	1.88826
FGSG_02120	558	2	0.594904
FGSG_02121	1263	0	0
FGSG_02123	573	0	0
[truncated: 11,324 more rows]
