# Supplementary material for: RNA-Seq analysis reveals new gene models and alternative splicing in the fungal pathogen Fusarium graminearum
Source: BMC Genomics. 2013 Jan 16;14:21. doi: 10.1186/1471-2164-14-21 (PMC3577648; doi:10.1186/1471-2164-14-21)
Supplement: Additional file 4 — Incorrectly annotated genes that have been revised in the MIPS F. graminearum database. 278 genes that were incorrectly annotated in Broad F. graminearum database have already been revised in MIPS F. graminearum database. [file 1471-2164-14-21-S4.xls]

## Sheet: Sheet1
Additional file 4 Incorrectly annotated genes that have been revised in the MIPS F. graminearum database
GeneID
FGSG_00142
FGSG_00248
FGSG_00488
FGSG_00727
FGSG_00827
FGSG_00899
FGSG_00909
FGSG_01043
FGSG_01272
FGSG_01733
FGSG_01853
FGSG_01883
FGSG_01916
FGSG_01947
FGSG_02046
FGSG_02088
FGSG_02133
FGSG_02402
FGSG_02404
FGSG_02431
FGSG_02554
FGSG_02580
FGSG_02590
FGSG_02591
FGSG_02603
FGSG_02719
FGSG_02772
FGSG_02824
FGSG_02966
FGSG_02984
FGSG_03019
FGSG_03132
FGSG_03135
FGSG_03234
FGSG_03286
FGSG_03313
FGSG_03317
FGSG_03336
FGSG_03367
FGSG_03376
FGSG_03378
FGSG_03459
FGSG_03627
FGSG_03743
FGSG_03805
FGSG_03970
FGSG_04153
FGSG_04192
FGSG_04316
FGSG_04328
FGSG_04505
FGSG_04513
FGSG_04559
FGSG_04764
FGSG_04822
FGSG_04849
FGSG_04926
FGSG_04950
FGSG_04994
FGSG_05088
FGSG_05109
FGSG_05139
FGSG_05168
FGSG_05182
FGSG_05262
FGSG_05350
FGSG_05383
FGSG_05401
FGSG_05459
FGSG_05462
FGSG_05477
FGSG_05484
FGSG_05558
FGSG_05582
FGSG_05596
FGSG_05627
FGSG_05740
FGSG_05744
FGSG_05773
FGSG_05792
FGSG_05855
FGSG_05869
FGSG_05899
FGSG_05950
FGSG_05996
FGSG_06057
FGSG_06086
FGSG_06097
FGSG_06105
FGSG_06242
FGSG_06362
FGSG_06378
FGSG_06400
FGSG_06418
FGSG_06422
FGSG_06426
FGSG_06582
FGSG_06626
FGSG_06637
FGSG_06674
FGSG_06686
FGSG_06716
FGSG_06756
FGSG_06770
FGSG_06790
FGSG_06793
FGSG_06798
FGSG_06806
FGSG_06831
FGSG_06837
FGSG_06885
FGSG_06896
FGSG_06904
FGSG_06923
FGSG_06933
FGSG_06939
FGSG_06943
FGSG_06953
FGSG_06999
FGSG_07011
FGSG_07025
FGSG_07049
FGSG_07053
FGSG_07079
FGSG_07118
FGSG_07170
FGSG_07204
FGSG_07229
FGSG_07287
FGSG_07313
FGSG_07316
FGSG_07330
FGSG_07338
FGSG_07369
FGSG_07382
FGSG_07391
FGSG_07409
FGSG_07445
FGSG_07556
FGSG_07561
FGSG_07673
FGSG_07719
FGSG_07831
FGSG_07867
FGSG_07881
FGSG_07882
FGSG_07909
FGSG_08031
FGSG_08075
FGSG_08101
FGSG_08102
FGSG_08155
FGSG_08166
FGSG_08205
FGSG_08213
FGSG_08227
FGSG_08403
FGSG_08420
FGSG_08430
FGSG_08437
FGSG_08447
FGSG_08450
FGSG_08454
FGSG_08474
FGSG_08500
FGSG_08571
FGSG_08589
FGSG_08592
FGSG_08612
FGSG_08686
FGSG_08704
FGSG_08719
FGSG_08731
FGSG_08752
FGSG_08759
FGSG_08770
FGSG_08780
FGSG_08826
FGSG_08862
FGSG_08874
FGSG_08915
FGSG_08916
FGSG_08939
FGSG_08948
FGSG_08952
FGSG_08970
FGSG_08981
FGSG_08994
FGSG_08998
FGSG_09009
FGSG_09043
FGSG_09116
FGSG_09198
FGSG_09219
FGSG_09276
FGSG_09322
FGSG_09404
FGSG_09425
FGSG_09448
FGSG_09461
FGSG_09581
FGSG_09624
FGSG_09640
FGSG_09692
FGSG_09699
FGSG_09732
FGSG_09744
FGSG_09798
FGSG_09811
FGSG_09854
FGSG_09858
FGSG_09867
FGSG_09875
FGSG_09910
FGSG_09936
FGSG_09992
FGSG_10097
FGSG_10207
FGSG_10337
FGSG_10471
FGSG_10517
FGSG_10627
FGSG_10628
FGSG_10736
FGSG_10764
FGSG_10767
FGSG_10771
FGSG_10801
FGSG_10830
FGSG_10878
FGSG_10946
FGSG_11090
FGSG_11438
FGSG_11456
FGSG_11479
FGSG_11615
FGSG_11760
FGSG_11811
FGSG_11821
FGSG_11966
FGSG_11969
FGSG_12025
FGSG_12036
FGSG_12046
FGSG_12115
FGSG_12200
FGSG_12261
FGSG_12271
FGSG_12447
FGSG_12563
FGSG_12589
FGSG_12610
FGSG_12686
FGSG_12733
FGSG_12776
FGSG_12831
FGSG_12855
FGSG_12863
FGSG_12875
FGSG_12917
FGSG_12943
FGSG_13002
FGSG_13129
FGSG_13239
FGSG_13297
FGSG_13353
FGSG_13358
FGSG_13365
FGSG_13570
FGSG_13586
FGSG_13634
FGSG_13725
FGSG_13776
FGSG_13803
FGSG_13823
FGSG_13917
FGSG_13967
FGSG_14036
