# Supplementary material for: RNA-Seq analysis reveals new gene models and alternative splicing in the fungal pathogen Fusarium graminearum
Source: BMC Genomics. 2013 Jan 16;14:21. doi: 10.1186/1471-2164-14-21 (PMC3577648; doi:10.1186/1471-2164-14-21)
Supplement: Additional file 5 — Genes with incorrect intron predictions. 119 genes with incorrect intron predictions were identified and revised. [file 1471-2164-14-21-S5.xls]

## Sheet: Sheet1
Additional file 5 Genes with incorrect intron predictions
GeneID	Chromosome	Strand	Incorrectly predicted intron
FGSG_00229	supercont3.1	+	684946-685005
FGSG_00407	supercont3.1	-	1266502-1266561, 1266627-1266680, 1266875-1266932
FGSG_00585	supercont3.1	+	1828237-1828304, 1828373-1828483, 1828741-1828843
FGSG_00655	supercont3.1	+	2063653-2063711
FGSG_00713	supercont3.1	+	2293305-2293448
FGSG_00939	supercont3.1	+	3053526-3053573
FGSG_01022	supercont3.1	-	3322672-3322721, 3322869-3322938
FGSG_01045	supercont3.1	+	3398432-3398438
FGSG_01047	supercont3.1	+	3412585-3412720, 3412774-3412827
FGSG_01049	supercont3.1	+	3426070-3426159
FGSG_01165	supercont3.1	+	3781091-3781453
FGSG_01190	supercont3.1	-	3876951-3877015
FGSG_01223	supercont3.1	+	3986293-3986349, 3986970-3987036
FGSG_01254	supercont3.1	-	4106138-4106196, 4105853-4105904
FGSG_01365	supercont3.1	+	4490225-4490279
FGSG_01443	supercont3.1	-	4761513-4761647
FGSG_01445	supercont3.1	+	4770461-4770966
FGSG_01636	supercont3.1	-	5399567-5399608
FGSG_01650	supercont3.1	-	5463820-5463886, 5463991-5464060
FGSG_01690	supercont3.1	-	5576058-5576107
FGSG_01799	supercont3.1	+	5874989-5875123, 5875308-5875368, 5876332-5876484
FGSG_01858	supercont3.1	+	6086521-6086611
FGSG_01930	supercont3.1	-	6324455-6324499, 6324992-6325057, 6325420-6325452, 6325692-6325747
FGSG_01965	supercont3.1	+	6459912-6459989
FGSG_01968	supercont3.1	-	6468204-6468251
FGSG_01977	supercont3.1	+	6504591-6504674, 6505623-6505682
FGSG_02087	supercont3.1	+	6831487-6831544
FGSG_02236	supercont3.1	+	7214492-7214717
FGSG_02316	supercont3.1	+	7464274-7464649
FGSG_02420	supercont3.1	+	7773149-7773196
FGSG_02464	supercont3.1	-	7886143-7886196
FGSG_02476	supercont3.1	+	7937062-7937188
FGSG_02504	supercont3.1	+	8026936-8027081
FGSG_02516	supercont3.1	-	8061233-8061456
FGSG_02579	supercont3.1	-	8259029-8259134
FGSG_02603	supercont3.1	-	8350503-8350694
FGSG_02644	supercont3.1	-	8482971-8483127, 8483346-8483402
FGSG_02749	supercont3.1	-	8808823-8808878, 8810384-8810436
FGSG_02825	supercont3.2	-	5279109-5279154
FGSG_02930	supercont3.2	-	4999219-4999297
FGSG_03567	supercont3.2	+	3303502-3303568
FGSG_03577	supercont3.2	+	3272896-3273523
FGSG_03687	supercont3.2	+	2976063-2976128
FGSG_03836	supercont3.2	+	2595552-2595598
FGSG_03854	supercont3.2	+	2545484-2545527
FGSG_04058	supercont3.2	-	1982397-1982534
FGSG_04165	supercont3.2	-	1632112-1632262
FGSG_04173	supercont3.2	-	1605959-1606034
FGSG_04230	supercont3.2	-	1436997-1437132
FGSG_04300	supercont3.2	+	1225539-1225676
FGSG_04321	supercont3.2	+	1146297-1146418
FGSG_04391	supercont3.2	+	915228-915438
FGSG_04457	supercont3.2	-	690007-690093
FGSG_04488	supercont3.2	-	581380-581445
FGSG_04633	supercont3.2	+	167350-167625
FGSG_04640	supercont3.2	-	141159-141194
FGSG_04837	supercont3.3	+	418418-418468
FGSG_05120	supercont3.3	+	1224293-1224434, 1225290-1225348
FGSG_05305	supercont3.3	-	1802202-1802284
FGSG_05434	supercont3.3	-	2267415-2267529
FGSG_05517	supercont3.3	+	2528829-2529013
FGSG_05582	supercont3.3	-	2758990-2759190, 2758035-2758178
FGSG_05625	supercont3.3	-	2890627-2890738, 2890759-2890818, 2890892-2890999
FGSG_05666	supercont3.3	+	3038689-3038975
FGSG_05776	supercont3.3	-	3351193-3351264
FGSG_05803	supercont3.3	+	3437600-3437709
FGSG_06029	supercont3.3	+	4081724-4081815, 4081989-4082064
FGSG_06069	supercont3.3	-	4203903-4204190
FGSG_06280	supercont3.3	-	4863865-4863966
FGSG_06286	supercont3.3	-	4891862-4892330
FGSG_06774	supercont3.4	+	1163509-1163598, 1163706-1163788
FGSG_06817	supercont3.4	-	1324248-1324321
FGSG_06912	supercont3.4	+	1643178-1643224
FGSG_07059	supercont3.4	+	2173683-2173722, 2173753-2173898
FGSG_07171	supercont3.4	-	2597863-2597916
FGSG_07398	supercont3.4	+	3392761-3392802
FGSG_07439	supercont3.4	+	3510949-3511069
FGSG_07439	supercont3.4	+	3510949-3511069
FGSG_07831	supercont3.4	-	4612088-4612143, 4611708-4611856
FGSG_08390	supercont3.5	+	2041924-2042034
FGSG_08487	supercont3.5	-	1694966-1695127
FGSG_08591	supercont3.5	-	1334960-1335010
FGSG_08737	supercont3.5	+	787986-788387
FGSG_08947	supercont3.5	+	33986-34095
FGSG_08956	supercont3.6	-	100006-100057
FGSG_09037	supercont3.6	-	337009-337056
FGSG_09044	supercont3.6	-	353479-353559
FGSG_09357	supercont3.6	-	1275722-1275846
FGSG_09439	supercont3.6	+	1531367-1531413
FGSG_09466	supercont3.6	+	1667069-1667119, 1667756-1667801
FGSG_09510	supercont3.6	-	1796287-1796329
FGSG_09526	supercont3.6	+	1854036-1854084
FGSG_09787	supercont3.6	+	2739108-2739414, 2742040-2742096, 2744665-2744737
FGSG_10073	supercont3.7	-	738201-738234
FGSG_10260	supercont3.7	+	1330649-1330696
FGSG_10539	supercont3.7	-	2197551-2197634, 2197037-2197100, 2196643-2196685
FGSG_10754	supercont3.8	+	1485634-1485853
FGSG_10892	supercont3.8	-	991656-991713
FGSG_10902	supercont3.8	+	964641-964752
FGSG_11465	supercont3.9	-	128987-129470
FGSG_11893	supercont3.1	-	3513735-3513786
FGSG_12035	supercont3.1	-	6399879-6399933
FGSG_12301	supercont3.2	-	1721167-1721223
FGSG_12312	supercont3.2	-	1920830-1920960
FGSG_12507	supercont3.2	+	4546213-4546258
FGSG_12712	supercont3.3	+	1849638-1849768, 1850606-1850638
FGSG_12734	supercont3.3	-	2196602-2196704
FGSG_12799	supercont3.3	+	3220126-3220603
FGSG_12898	supercont3.3	+	4807185-4807336
FGSG_13129	supercont3.4	-	3194644-3194775
FGSG_13190	supercont3.4	-	4208790-4208868
FGSG_13359	supercont3.5	-	1769937-1770078
FGSG_13473	supercont3.5	-	3254367-3254418
FGSG_13474	supercont3.6	-	74801-74939
FGSG_13529	supercont3.6	-	764880-765235
FGSG_13601	supercont3.6	-	1833435-1833505
FGSG_13611	supercont3.6	+	2077097-2077277
FGSG_13718	supercont3.7	-	1125819-1125875, 1125607-1125651
FGSG_13934	supercont3.8	+	1582192-1582233
