# Supplementary material for: RNA-Seq analysis reveals new gene models and alternative splicing in the fungal pathogen Fusarium graminearum
Source: BMC Genomics. 2013 Jan 16;14:21. doi: 10.1186/1471-2164-14-21 (PMC3577648; doi:10.1186/1471-2164-14-21)
Supplement: Additional file 6 — Genes with novel introns. 40 genes with novel introns were identified and revised. [file 1471-2164-14-21-S6.xls]

## Sheet: Sheet1
Additional file 6 Genes with novel introns
GeneID	Chromosome	Strand	Novel intron
FGSG_00443	supercont3.1	-	1387901-1387958
FGSG_00459	supercont3.1	+	1424839-1424886
FGSG_00592	supercont3.1	+	1850909-1850963
FGSG_00752	supercont3.1	+	2424317-2424364
FGSG_00808	supercont3.1	-	2585518-2585571
FGSG_00824	supercont3.1	+	2650668-2650723
FGSG_01156	supercont3.1	-	3737730-3737777
FGSG_01293	supercont3.1	+	4231097-4231147
FGSG_01365	supercont3.1	+	4488138-4488188
FGSG_01372	supercont3.1	+	4513086-4513154
FGSG_01397	supercont3.1	+	4574511-4574561
FGSG_04288	supercont3.2	+	1276917-1276973
FGSG_04578	supercont3.2	+	324721-324771
FGSG_05106	supercont3.3	+	1183207-1183257
FGSG_05174	supercont3.3	+	1383349-1383402
FGSG_05216	supercont3.3	+	1547608-1547655
FGSG_05422	supercont3.3	-	2225153-2225482
FGSG_05435	supercont3.1	-	6324614-6324664
FGSG_06212	supercont3.3	-	4679866-4679916
FGSG_06363	supercont3.3	-	5145590-5145643
FGSG_06571	supercont3.4	+	446525-446572
FGSG_06701	supercont3.4	+	893221-893283
FGSG_06762	supercont3.4	-	1113399-1113449
FGSG_06940	supercont3.4	-	1746541-1746599
FGSG_07044	supercont3.4	-	2114612-2114683
FGSG_07171	supercont3.4	-	2596300-2596353
FGSG_07309	supercont3.4	+	3071185-3071238
FGSG_07854	supercont3.4	-	4684429-4684506
FGSG_07897	supercont3.4	-	4791415-4791466
FGSG_08516	supercont3.5	-	1582471-1582527
FGSG_08929	supercont3.5	+	90086-90142
FGSG_08932	supercont3.5	+	83071-83124
FGSG_09156	supercont3.6	+	651560-651607
FGSG_09406	supercont3.6	+	1416457-1416507
FGSG_09687	supercont3.6	-	2378062-2378122
FGSG_10947	supercont3.8	-	825292-825342
FGSG_11628	supercont3.6	-	2977976-2978029
FGSG_11703	supercont3.1	-	574169-574219
FGSG_11988	supercont3.1	+	5554169-5554355
FGSG_12489	supercont3.2	-	4287466-4287537
