# Supplementary material for: RNA-Seq analysis reveals new gene models and alternative splicing in the fungal pathogen Fusarium graminearum
Source: BMC Genomics. 2013 Jan 16;14:21. doi: 10.1186/1471-2164-14-21 (PMC3577648; doi:10.1186/1471-2164-14-21)
Supplement: Additional file 7 — Genes with incorrect splice sites. 164 genes (186 introns) with incorrectly predicted splice sites were identified and revised. [file 1471-2164-14-21-S7.xls]

## Sheet: Sheet1
Additional file 7 Genes with incorrect splice sites.
GeneID	Chromosome	Strand	Original intron region	Revised intron region
FGSG_00143	supercont3.1	+	436206-436453	436202-436245
FGSG_00229	supercont3.1	+	683723-683786	683766-683816
FGSG_00243	supercont3.1	+	729698-729797, 729818-729853	729679-729853
FGSG_00258	supercont3.1	-	773882-774445	774397-774445
FGSG_00378	supercont3.1	-	1179634-1179764	1179675-1179764
FGSG_00436	supercont3.1	+	1368444-1368540	1368444-1368492
FGSG_00442	supercont3.1	+	1385438-1385697	1385438-1385615
FGSG_00586	supercont3.1	-	1830593-1830662	1830593-1830644
FGSG_00620	supercont3.1	+	1951298-1951426	1951298-1951360
FGSG_00761	supercont3.1	-	2448254-2448571	2448254-2448300
FGSG_00786	supercont3.1	-	2503867-2504030	2503897-2504030
FGSG_00875	supercont3.1	+	2824766-2824800	2824766-2824818
FGSG_00905	supercont3.1	+	2931374-2931508	2931405-2931467
FGSG_00907	supercont3.1	+	2936961-2936997	2936961-2937027
FGSG_01156	supercont3.1	-	3739536-3739784	3739738-3739784
FGSG_01223	supercont3.1	+	3986409-3986459	3986402-3986493
FGSG_01224	supercont3.1	+	3988225-3988313	3988225-3988388
FGSG_01291	supercont3.1	+	4223226-4223292	4223226-4223295
FGSG_01306	supercont3.1	-	4276765-4276857	4276765-4276874
FGSG_01310	supercont3.1	+	4295215-4295270	4295215-4295293
FGSG_01310	supercont3.1	+	4296116-4296250	4296116-4296161
FGSG_01443	supercont3.1	-	4762064-4762175	4762115-4762175
FGSG_01493	supercont3.1	-	4908405-4908625	4908405-4908460
FGSG_01493	supercont3.1	-	4908174-4908270	4908198-4908270
FGSG_01503	supercont3.1	-	4941825-4941913	4941825-4941871
FGSG_01521	supercont3.1	-	4990604-4990683	4990552-4990603
FGSG_01612	supercont3.1	-	5329356-5329428	5329387-5329422
FGSG_01735	supercont3.1	+	5700760-5700832	5700760-5700814
FGSG_01735	supercont3.1	+	5701469-5701598	5701469-5701517
FGSG_01799	supercont3.1	+	5871715-5872287	5872234-5872287
FGSG_01799	supercont3.1	+	5877412-5877691	5877646-5877691
FGSG_01849	supercont3.1	+	6038803-6039042	6038987-6039042
FGSG_01882	supercont3.1	-	6176098-6176424	6176208-6176258
FGSG_01977	supercont3.1	+	6505187-6505345	6505187-6505255
FGSG_01977	supercont3.1	+	6506899-6507025	6506968-6507025
FGSG_02002	supercont3.1	-	6571387-6571512	6571429-6571512
FGSG_02060	supercont3.1	+	6749708-6749788	6749708-6749755
FGSG_02143	supercont3.1	+	6977934-6977967	6977934-6977980
FGSG_02163	supercont3.1	+	7032354-7032404	7032354-7032416
FGSG_02180	supercont3.1	-	7072735-7072801	7072747-7072801
FGSG_02236	supercont3.1	+	7213467-7213633	7213467-7213513
FGSG_02240	supercont3.1	+	7230028-7230062	7230028-7230077
FGSG_02328	supercont3.1	-	7500558-7500592	7500540-7500592
FGSG_02507	supercont3.1	-	8032428-8032762	8032747-8032822, 8032589-8032640
FGSG_02530	supercont3.1	-	8107936-8108037	8107929-8107976
FGSG_02562	supercont3.1	+	8201352-8201428	8201282-8201334
FGSG_02591	supercont3.1	+	8309234-8309600	8309234-8309291
FGSG_02603	supercont3.1	-	8349940-8350163	8350123-8350184, 8349896-8349959
FGSG_02605	supercont3.1	-	8356122-8356189	8356101-8356156
FGSG_02605	supercont3.1	-	8355952-8355984	8355937-8355984
FGSG_02628	supercont3.1	+	8421392-8421548	8421498-8421563
FGSG_02787	supercont3.2	-	5406804-5407147	5407067-5407147
FGSG_02825	supercont3.2	-	5279801-5280034	5279801-5279853, 5279983-5280034
FGSG_02930	supercont3.2	-	4998569-4998672	4998615-4998672
FGSG_03162	supercont3.2	-	4391105-4391144	4391117-4391165
FGSG_03163	supercont3.2	+	4388081-4388121	4388066-4388121
FGSG_03341	supercont3.2	+	3899491-3899638	3899491-3899551
FGSG_03428	supercont3.2	-	3648289-3648360	3648307-3648360
FGSG_03694	supercont3.2	-	2958555-2958652	2958603-2958652
FGSG_03751	supercont3.2	+	2798482-2798593	2798539-2798593
FGSG_03854	supercont3.2	+	2545346-2545438	2545377-2545438
FGSG_04053	supercont3.2	-	2021840-2022019	2021972-2022019
FGSG_04053	supercont3.2	-	2021001-2021078	2021029-2021078
FGSG_04118	supercont3.2	-	1763770-1764016	1763954-1764016
FGSG_04164	supercont3.2	+	1633272-1633340	1633272-1633331
FGSG_04173	supercont3.2	-	1606333-1606431	1606333-1606383
FGSG_04230	supercont3.2	-	1436336-1436401	1436336-1436383
FGSG_04279	supercont3.2	-	1302356-1302487	1302335-1302382
FGSG_04428	supercont3.2	+	796045-796090	796014-796065
FGSG_04574	supercont3.2	-	334197-334293	334234-334279
FGSG_04633	supercont3.2	+	165563-165915	165563-165615
FGSG_05278	supercont3.3	+	1723198-1723551	1723198-1723274, 1723402-1723458, 1723502-1723551
FGSG_05329	supercont3.3	-	1909910-1909989	1909808-1909886
FGSG_05385	supercont3.3	-	2097100-2097164	2097035-2097135
FGSG_05408	supercont3.3	+	2169613-2169731	2169613-2169683
FGSG_05434	supercont3.3	-	2267219-2267370	2267190-2267292
FGSG_05435	supercont3.3	-	2270703-2270851	2270803-2270851
FGSG_05495	supercont3.3	-	2458653-2458742	2458671-2458742
FGSG_05730	supercont3.3	+	3211444-3211855	3211444-3211524
FGSG_05801	supercont3.3	+	3429827-3429946	3429899-3429946
FGSG_05909	supercont3.3	-	3748690-3749152	3748690-3748737, 3748817-3748868
FGSG_06212	supercont3.3	-	4681178-4681224	4681178-4681237
FGSG_06240	supercont3.3	+	4766861-4766889	4766861-4766931
FGSG_06268	supercont3.3	+	4838027-4838252	4838027-4838119, 4838121-4838252
FGSG_06280	supercont3.3	-	4864423-4864547	4864423-4864479
FGSG_06281	supercont3.3	+	4867964-4868041	4867964-4868011
FGSG_06503	supercont3.4	-	254204-254597	254204-254253, 254542-254597
FGSG_06510	supercont3.4	-	282139-282200	282151-282200
FGSG_06563	supercont3.4	-	411603-411719	411667-411719
FGSG_06563	supercont3.4	-	410872-411424	411348-411424
FGSG_06571	supercont3.4	+	446208-446397	446295-446397
FGSG_06754	supercont3.4	+	1092086-1092131	1092032-1092083
FGSG_06940	supercont3.4	-	1746377-1746421	1746401-1746458
FGSG_07044	supercont3.4	-	2115036-2115734	2115380-2115431
FGSG_07123	supercont3.4	+	2424663-2424696	2424663-2424713
FGSG_07136	supercont3.4	+	2474582-2474615	2474582-2474630
FGSG_07150	supercont3.4	+	2522509-2522556	2522509-2522610
FGSG_07245	supercont3.4	+	2873805-2873961	2873805-2873985
FGSG_07411	supercont3.4	+	3434818-3435012, 3435060-3435120	3434961-3435012
FGSG_07421	supercont3.4	+	3462293-3462420	3462293-3462388
FGSG_07421	supercont3.4	+	3462457-3462536	3462468-3462536
FGSG_07421	supercont3.4	+	3462922-3463055	3462865-3463055
FGSG_07475	supercont3.4	+	3613884-3613914	3613848-3613914
FGSG_07674	supercont3.4	+	4150538-4150598	4150538-4150586
FGSG_07874	supercont3.4	+	4733629-4733677	4733629-4733692
FGSG_08089	supercont3.5	+	2923944-2924039, 2924051-2924190	2923986-2924039, 2924051-2924095
FGSG_08395	supercont3.5	+	2010329-2010397	2010329-2010382
FGSG_08522	supercont3.5	+	1567387-1567426	1567387-1567444
FGSG_08572	supercont3.5	+	1397087-1397153	1397102-1397153
FGSG_08582	supercont3.5	-	1369401-1369477	1369386-1369477
FGSG_08615	supercont3.5	-	1244112-1244179	1244130-1244179
FGSG_08684	supercont3.5	+	1009834-1009910	1009834-1009888
FGSG_08741	supercont3.5	-	774792-774820	774792-774844
FGSG_08872	supercont3.5	+	321882-321927	321882-321939
FGSG_08872	supercont3.5	+	323441-323473	323441-323488
FGSG_08881	supercont3.5	+	290140-290369	290177-290241, 290298-290369
FGSG_08884	supercont3.5	-	274929-275519	274929-275336
FGSG_08941	supercont3.5	-	46494-46561	46507-46565
FGSG_08956	supercont3.6	-	99601-99773	99713-99773
FGSG_08998	supercont3.6	+	215456-215818	215456-215502, 215654-215698
FGSG_09000	supercont3.6	-	222750-223112	222831-223112
FGSG_09044	supercont3.6	-	354760-354880	354826-354880
FGSG_09195	supercont3.6	-	755317-755389	755317-755362
FGSG_09218	supercont3.6	+	815057-815139	815057-815112
FGSG_09220	supercont3.6	-	821323-821377	821289-821338
FGSG_09304	supercont3.6	-	1096816-1096888	1096816-1096864
FGSG_09306	supercont3.6	-	1103230-1103536,1103010-1103076	1103010-1103536
FGSG_09323	supercont3.6	-	1157683-1157728	1157671-1157728
FGSG_09338	supercont3.6	+	1213723-1214205	1213669-1214205
FGSG_09362	supercont3.6	+	1285199-1285255	1285199-1285246
FGSG_09510	supercont3.6	-	1796559-1796603	1796460-1796663
FGSG_09615	supercont3.6	+	2186023-2186055	2186023-2186073
FGSG_09672	supercont3.6	-	2341862-2341989	2341895-2341989
FGSG_09684	supercont3.6	-	2369619-2369651	2369619-2369672
FGSG_09687	supercont3.6	-	2378220-2378305	2378254-2378305
FGSG_09835	supercont3.6	+	2894732-2894783	2894732-2894807
FGSG_09835	supercont3.6	+	2895468-2895516	2895468-2895543
FGSG_09903	supercont3.7	-	138544-138617	138565-138617
FGSG_10007	supercont3.7	+	504550-504607	504550-504616
FGSG_10016	supercont3.7	+	537525-537565	537488-537543
FGSG_10073	supercont3.7	-	738572-738860	738569-738620
FGSG_10146	supercont3.7	+	986843-986879	986843-986894
FGSG_10223	supercont3.7	-	1218873-1218909	1218855-1218909
FGSG_10226	supercont3.7	-	1224969-1225015	1224954-1225015
FGSG_10289	supercont3.7	-	1436521-1436551	1436506-1436551
FGSG_10429	supercont3.7	-	1842959-1843159	1842985-1843032
FGSG_10524	supercont3.7	-	2147462-2147942	2147462-2148174
FGSG_10550	supercont3.7	+	2262377-2262755	2262693-2262744
FGSG_10722	supercont3.8	+	1572538-1572567	1572511-1572567
FGSG_10879	supercont3.8	-	1052657-1052698	1052652-1052702
FGSG_10927	supercont3.8	-	884067-884569	884067-884115
FGSG_10970	supercont3.8	-	768826-768884	768803-768849
FGSG_11177	supercont3.8	-	187205-187279	187220-187279
FGSG_11331	supercont3.9	-	494567-494612	494540-494612
FGSG_11331	supercont3.9	-	494248-494499	494248-494295, 494451-494499
FGSG_11331	supercont3.9	-	494171-494209	494164-494209
FGSG_11729	supercont3.1	+	732193-732228	732181-732228
FGSG_11959	supercont3.1	-	4833477-4833567	4833516-4833567
FGSG_11979	supercont3.1	-	5300879-5301118	5300879-5300922
FGSG_12035	supercont3.1	-	6403219-6403534	6403480-6403534
FGSG_12131	supercont3.1	-	7748667-7748758	7748667-7748722
FGSG_12312	supercont3.2	-	1921033-1921112	1921033-1921090
FGSG_12513	supercont3.2	+	4602990-4603018	4602990-4603045
FGSG_12537	supercont3.2	+	4843082-4843178	4843133-4843178
FGSG_12689	supercont3.3	+	1256973-1257358	1256973-1257031, 1257114-127161
FGSG_12712	supercont3.3	+	1850653-1850772	1850653-1850703
FGSG_12737	supercont3.3	-	2241914-2242111	2241994-2242111
FGSG_12866	supercont3.3	-	4254749-4254828	4254743-4254801
FGSG_12901	supercont3.3	-	4901607-4901676	4901628-4901676
FGSG_13064	supercont3.4	-	2426820-2426979	2426820-2426883
FGSG_13072	supercont3.4	-	2505135-2505221	2505167-2505221
FGSG_13190	supercont3.4	-	4208790-4208868	4208821-4208868
FGSG_13190	supercont3.4	-	4208695-4208758	4208695-4208745
FGSG_13190	supercont3.4	-	4208424-4208539	4208424-4208476
FGSG_13321	supercont3.5	+	1048593-1048719	1048593-1048723
FGSG_13474	supercont3.6	-	76467-76887	76835-76887
FGSG_13723	supercont3.1	-	1271531-1271574	1271531-1271580
FGSG_13892	supercont3.8	+	892027-892103, 892148-892188	892121-892178
FGSG_13905	supercont3.8	-	1140414-1140556	1140424-1140620
FGSG_13934	supercont3.8	+	1581036-1581045, 1581101-1581141	1581036-1581104
