# Supplementary material for: RNA-Seq analysis reveals new gene models and alternative splicing in the fungal pathogen Fusarium graminearum
Source: BMC Genomics. 2013 Jan 16;14:21. doi: 10.1186/1471-2164-14-21 (PMC3577648; doi:10.1186/1471-2164-14-21)
Supplement: Additional file 8 — Genes with intron retention. 211 genes with intron retention were shown. [file 1471-2164-14-21-S8.xls]

## Sheet: Sheet1
Additional file 8 Genes with intron retention
GeneID	Chromosome	Strand	Intron retention	aPremature termination	Putative function
FGSG_00117	supercont3.1	+	361602-361653	Y	GNAT family acetyltransferase
FGSG_00303	supercont3.1	-	915037-915266	Y	Transcriptional elongation regulator
FGSG_00310	supercont3.1	-	931831-931915	Y	Mitochondrial ATP synthase epsilon chain domain-containing protein
FGSG_00320	supercont3.1	-	970228-970294	Y	NADP:D-xylose dehydrogenase
FGSG_00378	supercont3.1	-	1178564-1178649	Y	C6 finger domain protein
FGSG_00395	supercont3.1	-	1228940-1229120	Y	40S ribosomal protein S15
FGSG_00512	supercont3.1	+	1562027-1562121	Y	CCCH zinc finger protein
FGSG_00514	supercont3.1	+	1567168-1567231	Y	Putative cell cycle inhibitor
FGSG_00587	supercont3.1	+	1838646-1838702	Y	Protein phosphatase methylesterase 1
FGSG_00620	supercont3.1	+	1950990-1951232	Y	Ammonium permease
FGSG_00643	supercont3.1	-	2024042-2024103	Y	PAB1 binding protein
FGSG_00691	supercont3.1	+	2187688-2187742	Y	Hypothetical protein
FGSG_00700	supercont3.1	-	2239253-2239340	Y	GPI-anchored wall transfer protein 1
FGSG_00720	supercont3.1	+	2322663-2322759	Y	Hypothetical protein
FGSG_00813	supercont3.1	+	2597051-2597122	Y	C6 transcription factor
FGSG_00859	supercont3.1	-	2784468-2784530	Y	Complex 1 LYR protein
FGSG_00861	supercont3.1	-	2789070-2789122	Y	Inosine-5'-monophosphate dehydrogenase
FGSG_00875	supercont3.1	+	2824766-2824818	Y	Lysyl-tRNA synthetase
FGSG_00884	supercont3.1	+	2855085-2855245	Y	Cyclophilin
FGSG_00887	supercont3.1	+	2882877-2882929	Y	COM1 regulatory protein
FGSG_00908	supercont3.1	-	2938127-2938186	Y	Ubiquitin-protein ligase Sel1/Ubx2
FGSG_00923	supercont3.1	+	3000303-3000442	Y	F-box domain containing protein
FGSG_00925	supercont3.1	+	3012802-3012929	Y	Glutamate carboxypeptidase
FGSG_00932	supercont3.1	+	3035656-3035712	Y	Cell polarity protein
FGSG_01008	supercont3.1	-	3288157-3288230	Y	Elongation factor 1-beta
FGSG_01011	supercont3.1	-	3292143-3292213	Y	Hypothetical protein
FGSG_01027	supercont3.1	-	3336620-3336677, 3336752-3336822	Y	Mitochondrial cytochrome b2
FGSG_01047	supercont3.1	+	3411254-3411372, 3411673-3411721, 3411966-3412026	Y	RING-finger domain containing protein
FGSG_01161	supercont3.1	+	3758387-3758439	Y	Phosphatidylinositol 3-kinase 3
FGSG_01183	supercont3.1	-	3852095-3852304	Y	RSC complex subunit Rsc7
FGSG_01223	supercont3.1	+	3986788-3986842	N	Carbohydrate esterase family 3 protein
FGSG_01231	supercont3.1	+	4013310-4013437	Y	Ubiquitin carboxyl-terminal hydrolase
FGSG_01234	supercont3.1	-	4026344-4026491	Y	Adenylate cyclase
FGSG_01244	supercont3.1	+	4055042-4055435	Y	mRNA splicing protein
FGSG_01254	supercont3.1	-	4105375-4105433, 4105983-4106035, 4106138-4106196	Y	tRNA (guanine) methyltransferase
FGSG_01292	supercont3.1	+	4226264-4226320, 4226927-4226981	Y	THO complex subunit 3
FGSG_01306	supercont3.1	-	4276156-4276309	Y	SFT2 domain protein
FGSG_01313	supercont3.1	+	4316361-4316493	Y	BZIP-type transcription factor
FGSG_01345	supercont3.1	+	4420297-4420357, 4420495-4420549	Y	Pre-rRNA-processing protein
FGSG_01521	supercont3.1	-	4990552-4990602	Y	Alpha/beta-hydrolase
FGSG_01610	supercont3.1	+	5324032-5324095, 5324225-5324399, 5324967-5325020	Y	Hypothetical protein
FGSG_01672	supercont3.1	+	5515920-5515971	Y	NMT-1 like protein
FGSG_01799	supercont3.1	+	5877810-5877919	Y	Hypothetical protein
FGSG_01849	supercont3.1	+	6039069-6039122	Y	Endonuclease/Exonuclease/phosphatase family protein
FGSG_01872	supercont3.1	-	6139746-6139801	Y	Malate dehydrogenase
FGSG_01882	supercont3.1	-	6174942-6175016	N	Glycogenin
FGSG_01884	supercont3.1	-	6183060-6183112	Y	Alpha/beta hydrolase
FGSG_02026	supercont3.1	+	6656439-6656793	Y	SNF2 family helicase/ATPase
FGSG_02087	supercont3.1	+	6831331-6831412	Y	Taurine catabolism dioxygenase
FGSG_02101	supercont3.1	-	6867855-6868419	Y	Hypothetical protein
FGSG_02143	supercont3.1	+	6977686-6977734	Y	Iron permease
FGSG_02420	supercont3.1	+	7772567-7772699	Y	Methyltransferase domain-containing protein
FGSG_02464	supercont3.1	-	7885486-7885563, 7886143-7886196	Y	Hypothetical protein
FGSG_02491	supercont3.1	+	7992794-7992962, 7993004-7993413	Y	Enolase-phosphatase
FGSG_02493	supercont3.1	+	7995872-7996277	Y	Ribosomal protein L23
FGSG_02504	supercont3.1	+	8026936-8027081	Y	Malate dehydrogenase
FGSG_02507	supercont3.1	-	8033131-8033184	Y	SUMO ligase
FGSG_02516	supercont3.1	-	8062724-8063172	Y	Hypothetical protein
FGSG_02530	supercont3.1	-	8107929-8107976	Y	Xaa-Pro dipeptidase
FGSG_02588	supercont3.1	-	8301152-8301444	Y	40S ribosomal protein S19
FGSG_02591	supercont3.1	+	8308579-8308678, 8308859-8308924	Y	Tyrosyl-DNA phosphodiesterase domain-containing protein
FGSG_02603	supercont3.1	-	8350123-8350184	Y	Aminopeptidase
FGSG_02705	supercont3.1	-	8644725-8644785	Y	Hypothetical protein
FGSG_02753	supercont3.1	+	8829376-8829438	Y	Aldo-keto reductase
FGSG_02764	supercont3.1	+	8850285-8850359	Y	GTP-binding protein
FGSG_02787	supercont3.2	-	5405149-5405204	Y	Fungal specific transcription factor
FGSG_02814	supercont3.2	-	5311126-5311483	Y	Myc-type bHLH transcription factor
FGSG_02930	supercont3.2	-	4999321-4999381	Y	Methyltransferase
FGSG_03475	supercont3.2	+	3531542-3531603	Y	Choline dehydrogenase
FGSG_03476	supercont3.2	-	3529538-3529584	Y	UbiD family decarboxylase
FGSG_03992	supercont3.2	+	2174429-2174699	Y	Phosphoglycerate kinase
FGSG_04117	supercont3.2	-	1773376-1774044, 1774237-1774295	P	NAD+ dependent glutamate dehydrogenase
FGSG_04141	supercont3.2	+	1690848-1690906, 1691045-1691093, 1691458-1691507, 1692122-1692168	Y	DNA repair protein
FGSG_04173	supercont3.2	-	1606490-1606552	Y	Hypothetical protein
FGSG_04286	supercont3.2	+	1285505-1285561	Y	Small nuclear ribonucleoprotein
FGSG_04288	supercont3.2	+	1276917-1276973	N	26S proteasome regulatory subunit-like protein
FGSG_04413	supercont3.2	-	859247-859344, 858585-858640	Y	Sphingosine-1-phosphate lyase
FGSG_04837	supercont3.3	+	418514-418575	Y	UMTA methyltransferase family
FGSG_04908	supercont3.3	-	611402-611779	Y	Hypothetical protein
FGSG_04922	supercont3.3	+	650350-650410	Y	Xylitol dehydrogenase
FGSG_04998	supercont3.3	+	853453-853602	Y	Inositol polyphosphate kinase
FGSG_05046	supercont3.3	-	990221-990270	Y	Hypothetical protein
FGSG_05122	supercont3.3	-	1232050-1232185	Y	FAD dependent oxidoreductase
FGSG_05273	supercont3.3	+	1707738-1707794	N	Rho guanyl nucleotide exchange factor
FGSG_05378	supercont3.3	-	2076345-2076405	Y	60S ribosomal protein L29
FGSG_05382	supercont3.3	+	2087848-2087926, 2087982-2088035, 2088183-2088229, 2088792-2088845, 2088875-2088946, 2089040-2089092	Y	Alcohol dehydrogenase
FGSG_05408	supercont3.3	+	2169613-2169683, 2169772-2169840, 2169894-2169959	Y	Hypothetical protein
FGSG_05410	supercont3.3	-	2177424-2177482, 2177149-2177208	Y	PH domain protein
FGSG_05427	supercont3.3	+	2247285-2247807	Y	Hypothetical protein
FGSG_05435	supercont3.3	-	2270703-2270851	Y	Hypothetical protein
FGSG_05463	supercont3.3	+	2363806-2363892	Y	Hypothetical protein
FGSG_05495	supercont3.3	-	2458671-2458742	Y	Hypothetical protein
FGSG_05520	supercont3.3	+	2548201-2548256	Y	Ubiquitin ligase subunit
FGSG_05567	supercont3.3	+	2710164-2710778	P	Helix-loop-helix DNA binding protein
FGSG_05656	supercont3.3	+	2999744-2999843	Y	ER membrane protein
FGSG_05658	supercont3.3	+	3011927-3012005	Y	Homoserine o-acetyltransferase
FGSG_05730	supercont3.3	+	3211444-3211524	Y	Hypothetical protein
FGSG_05745	supercont3.3	-	3261802-3261861	Y	btb/poz-like protein
FGSG_05827	supercont3.3	-	3490310-3490368	Y	Fungal specific transcription factor
FGSG_05982	supercont3.3	+	3919996-3920048	Y	Hypothetical protein
FGSG_05995	supercont3.3	-	3969256-3969318	Y	Hypothetical protein
FGSG_06147	supercont3.3	+	4443779-4443881, 4443978-4444048, 4444794-4444843	Y	Glutamine amidotransferase class-II protein
FGSG_06151	supercont3.3	+	4467875-4468000	Y	FAD dependent oxidoreductase
FGSG_06263	supercont3.3	+	4827795-4827947	Y	Integral membrane protein
FGSG_06267	supercont3.3	-	4837472-4837562, 4837352-4837455	Y	Hypothetical protein
FGSG_06280	supercont3.3	-	4865511-4865614	Y	Hypothetical protein
FGSG_06359	supercont3.3	+	5133411-5133463, 5134301-5134354, 5134554-5134609	Y	Two-component response regulator receiver
FGSG_06374	supercont3.3	-	5190887-5190938	Y	Related to Orc3p
FGSG_06384	supercont3.3	+	5221547-5221609	Y	Sec23/Sec24 trunk region
FGSG_06607	supercont3.4	+	549720-549918	Y	Vacuolar sorting receptor
FGSG_06636	supercont3.4	+	653849-653912, 654047-654108	Y	Sideroflexin-1
FGSG_06664	supercont3.4	-	772081-772262	Y	MeaB bZIP transcription factor
FGSG_06811	supercont3.4	-	1297713-1297867	Y	Mediator of RNA polymerase II
FGSG_06844	supercont3.4	-	1409319-1409388	Y	Hypothetical protein
FGSG_06868	supercont3.4	-	1478666-1479072	Y	Hypothetical protein
FGSG_06900	supercont3.4	-	1608887-1609126	Y	Molybdenum cofactor biosynthesis protein 1 B
FGSG_06934	supercont3.4	+	1721712-1721774	Y	C2H2 type zinc finger domain protein
FGSG_07063	supercont3.4	+	2182763-2182831	Y	Hypothetical protein
FGSG_07080	supercont3.4	+	2263788-2263891	Y	Carboxylesterase
FGSG_07117	supercont3.4	+	2392179-2392833, 2392854-2393519	Y	Hypothetical protein
FGSG_07191	supercont3.4	+	2673580-2673736, 2674168-2674219	Y	Malate dehydrogenase
FGSG_07202	supercont3.4	+	2717833-2718178	Y	Centromere/microtubule-binding protein
FGSG_07275	supercont3.4	-	2975245-2975323	Y	Hypothetical protein
FGSG_07395	supercont3.4	-	3382603-3382654	Y	Ser/thr protein phosphatase
FGSG_07417	supercont3.4	+	3451825-3451880	Y	Hypothetical protein
FGSG_07450	supercont3.4	-	3542042-3542149	Y	Putative SREBP cleavage activating protein
FGSG_07472	supercont3.4	-	3605326-3605379	Y	Peptidase family
FGSG_07527	supercont3.4	-	3760081-3760133, 3760177-3760236, 3760313-3760369	Y	Hypothetical protein
FGSG_07830	supercont3.4	+	4609006-4609067	Y	Hypothetical protein
FGSG_07854	supercont3.4	-	4684429-4684506, 4683865-4683916	Y	Condensin component
FGSG_07891	supercont3.4	-	4776161-4776238	N	Glycosyltransferase family
FGSG_08290	supercont3.5	-	2345292-2345382	Y	Hypothetical protein
FGSG_08377	supercont3.5	+	2072315-2072395	N	Cytochrome P450
FGSG_08458	supercont3.5	-	1809056-1809110, 1809603-1809676	Y	Phosphorylase family
FGSG_08459	supercont3.5	-	1799562-1799668	Y	DUF323 domain-containing protein
FGSG_08460	supercont3.5	+	1796681-1797061, 1798979-1799125	Y	Hypothetical protein
FGSG_08462	supercont3.5	-	1788800-1788884	Y	Sarcosine oxidase
FGSG_08470	supercont3.5	-	1745434-1745494	Y	Ubiquinone/menaquinone biosynthesis-related protein
FGSG_08551	supercont3.5	-	1451458-1451518	Y	Putative DNA-directed RNA polymerase III subunit
FGSG_08577	supercont3.5	+	1379119-1379184	Y	Rab proteins geranylgeranyltransferase component A
FGSG_08582	supercont3.5	-	1369386-1369477	Y	G-patch domain protein
FGSG_08726	supercont3.5	+	844477-844825	Y	Pal1 cell morphology protein
FGSG_08727	supercont3.5	+	839959-840026, 840412-840481	Y	Oxidoreductase
FGSG_08741	supercont3.5	-	774533-774586	Y	Methyltransferase
FGSG_08742	supercont3.5	-	772543-772589	Y	O-methyltransferase
FGSG_08756	supercont3.5	-	738159-738211	Y	OB-fold nucleic acid binding domain protein
FGSG_08810	supercont3.5	-	537121-537184	Y	Major facilitator superfamily transporter
FGSG_08817	supercont3.5	+	502881-502935, 502968-503058, 503086-503219, 503300-503360, 503384-503456, 503486-503548	Y	RAS small monomeric GTPase
FGSG_08860	supercont3.5	+	349667-349719, 349826-349874	Y	Surfeit 1
FGSG_08881	supercont3.5	+	290298-290369	Y	Hypothetical protein
FGSG_08884	supercont3.5	-	275553-275690, 275771-275833, 274929-275519	Y	Urea transporter
FGSG_08902	supercont3.5	+	225202-225256	Y	Glycosyltransferase
FGSG_08930	supercont3.5	-	87791-88105	Y	C6 finger domain protein
FGSG_08955	supercont3.6	+	86744-86837	Y	WD-repeat protein
FGSG_08956	supercont3.6	-	99713-99773, 99254-99312, 98998-99075, 98193-98315	Y	Kinesin light chain
FGSG_09277	supercont3.6	-	999165-999233	Y	Hypothetical protein
FGSG_09313	supercont3.6	+	1127169-1127223	Y	Ubiquitin-conjugating enzyme
FGSG_09338	supercont3.6	+	1213669-1214205	Y	Transcription factor TFIID complex subunit Taf111
FGSG_09383	supercont3.6	+	1351044-1351108	Y	O-methyltransferase
FGSG_09439	supercont3.6	+	1531010-1531269, 1531367-1531413	Y	YjeF-related protein
FGSG_09488	supercont3.6	+	1726059-1726488	Y	WW domain-binding protein
FGSG_09551	supercont3.6	-	1936878-1937077	Y	Hamartin
FGSG_09619	supercont3.6	+	2195977-2196039	Y	Serine/threonine protein phosphatase
FGSG_09639	supercont3.6	+	2256758-2256842	Y	Pyridoxamine 5'-phosphate oxidase
FGSG_09641	supercont3.6	+	2267473-2267537	Y	Hypothetical protein
FGSG_09654	supercont3.6	-	2298835-2298891	Y	TTranslation initiation factor 1A/IF-1
FGSG_09672	supercont3.6	-	2341895-2341989	Y	U-box domain-containing protein
FGSG_09674	supercont3.6	-	2348488-2348545	Y	Hypothetical protein
FGSG_09716	supercont3.6	+	2491519-2491568, 2491892-2491948	Y	Hypothetical protein
FGSG_09731	supercont3.6	-	2545353-2545409, 2545701-2545761	Y	DUF domain-containing protein
FGSG_09760	supercont3.6	-	2570631-2570706	Y	Nonsense-mediated mRNA decay protein 3
FGSG_09781	supercont3.6	-	2718098-2718184	Y	5-formyltetrahydrofolate cyclo-ligase
FGSG_09809	supercont3.6	+	2823820-2823875	Y	Gamma interferon inducible lysosomal thiol reductase
FGSG_09820	supercont3.6	+	2850060-2850123, 2850377-2850433	Y	Cysteine dioxygenase
FGSG_09829	supercont3.6	-	2877142-2877248	Y	ATP synthase regulation protein
FGSG_09832	supercont3.6	+	2884273-2884632, 2885064-2885144	Y	bZIP transcription factor
FGSG_09842	supercont3.6	-	2917614-2917671	Y	Signal recognition particle 14kD protein
FGSG_09853	supercont3.6	+	2952077-2952143	Y	Nucleolar essential protein 1
FGSG_09856	supercont3.6	-	2964553-2964644	Y	RING-14 protein
FGSG_09864	supercont3.7	+	18927-19326	Y	Pre-mRNA-splicing factor srp1
FGSG_09880	supercont3.7	-	69693-69798	Y	Hypothetical protein
FGSG_09974	supercont3.7	+	367330-367423, 367460-367591	Y	60S ribosomal protein L22
FGSG_10062	supercont3.7	-	702082-702142	Y	GAF domain nucleotide-binding protein
FGSG_10091	supercont3.7	+	797512-797565	Y	Glycosyltransferase family 62
FGSG_10109	supercont3.7	+	860896-860976	Y	Thiol methyltransferase 1
FGSG_10141	supercont3.7	-	969215-969280	N	Mis12-Mtw1 family
FGSG_10269	supercont3.7	-	1362265-1362318	Y	SWI/SNF family of DNA-dependent ATPase
FGSG_10305	supercont3.7	-	1471787-1472003	Y	Putative ubiquinol-cytochrome C reductase complex III subunit
FGSG_10540	supercont3.7	+	2199557-2199603	Y	Hypothetical protein
FGSG_10567	supercont3.7	-	2321241-2321295	Y	Hypothetical protein
FGSG_10636	supercont3.7	+	2524481-2524534	Y	Translationally controlled tumor protein
FGSG_10811	supercont3.8	-	1280840-1280932	Y	Hypothetical protein
FGSG_10843	supercont3.8	+	1159555-1159643	Y	Galactose-proton symport
FGSG_10853	supercont3.8	-	1126463-1126521	Y	Nonspecific lipid-transfer protein
FGSG_10858	supercont3.8	-	1110328-1110381	Y	Glycosyltransferase family 4
FGSG_10875	supercont3.8	+	1063206-1063267	Y	Small nuclear ribonucleoprotein
FGSG_10885	supercont3.8	+	1037353-1037485	Y	Putative succinyl-CoA ligase
FGSG_10975	supercont3.8	-	758154-758209	Y	Hypothetical protein
FGSG_11062	supercont3.8	-	485843-485898	Y	Glutathione S-transferase
FGSG_11080	supercont3.8	-	439110-439161	Y	Integral membrane protein
FGSG_11465	supercont3.9	-	128987-129470	Y	Cytochrome P450
FGSG_11594	supercont3.1	+	8916269-8916323	Y	tRNA ligase
FGSG_11628	supercont3.6	-	2977833-2977897	N	NADH dehydrogenase 1 beta subcomplex subunit 9
FGSG_11632	supercont3.1	-	8909513-8909567	N	RNA methylase family protein
FGSG_11781	supercont3.1	-	1691355-1691365, 1691400-1691450, 1692879-1693039	Y	mRNA export factor mex67
FGSG_11846	supercont3.1	+	2785231-2785286	Y	Acetyltransferase
FGSG_12729	supercont3.3	-	2129406-2129518	Y	C6 zinc finger domain containing protein
FGSG_12840	supercont3.3	-	3723685-3723732	Y	Alpha-taxilin
FGSG_12973	supercont3.4	+	967797-967915	Y	C2H2 finger domain protein
FGSG_13404	supercont3.5	-	2406654-2406697	Y	Related to ferric reductase
FGSG_13905	supercont3.8	-	1140948-1141000	Y	G2/M phase checkpoint control protein Sum2
aPremature termination in alternatively spliced transcripts was analyzed by comparing to annotated transcripts.
Y: premature termination in alternative transcripts. N: no premature termination in alternative transcripts. P: alternative splicing in promoter region.
