# Supplementary material for: RNA-Seq analysis reveals new gene models and alternative splicing in the fungal pathogen Fusarium graminearum
Source: BMC Genomics. 2013 Jan 16;14:21. doi: 10.1186/1471-2164-14-21 (PMC3577648; doi:10.1186/1471-2164-14-21)
Supplement: Additional file 9 — Genes with alternative 5′ splicing. 21 genes with alternative 5′ splicing were shown. [file 1471-2164-14-21-S9.xls]

## Sheet: Sheet1
Additional file 9 Genes with alternative 5' splicing
GeneID	Chromosome	Strand	Annotated intron	Alternative 5' splicing	aPremature termination	Putative function
FGSG_00331	supercont3.1	-	1007323-1007377	1007326-1007374	N	Hypothetical protein
FGSG_00861	supercont3.1	-	2789070-2789122	2789081-2789138	Y	Inosine-5'-monophosphate dehydrogenase IMD2
FGSG_01244	supercont3.1	+	4055042-4055435	4055363-4055435, 4055178-4055435	Y	mRNA splicing protein
FGSG_02523	supercont3.1	+	8088150-8088227	8088146-8088227	Y	Translationally controlled tumor protein
FGSG_04363	supercont3.2	-	987688-988081	987688-987754	P	Putative histidine phosphotransferase HPT1p
FGSG_05046	supercont3.3	-	990221-990270	990233-990285	N	Hypothetical protein
FGSG_05252	supercont3.3	-	1651108-1651165	1651108-1651170	Y	DNA damage-binding protein 1
FGSG_06124	supercont3.3	+	4366550-4366992	4366373-4366992, 4366475-4366992, 4366754-4366992	N	Hypothetical protein
FGSG_07194	supercont3.4	-	2693296-2693349	2693296-2693353	Y	Ribosome biogenesis GTPase Lsg1
FGSG_08290	supercont3.5	-	2345292-2345382	2345292-2345345	Y	Hypothetical protein
FGSG_08367	supercont3.2	-	2105648-2105699	2105648-2105702	N	Hypothetical protein
FGSG_08458	supercont3.5	-	1809056-1809110	1809061-1809126	Y	5'-methylthioadenosine phosphorylase
FGSG_08884	supercont3.5	-	274929-275519	274929-275336	Y	Urea transporter
FGSG_09313	supercont3.6	+	1127169-1127223	1127166-1127223	N	Ubiquitin-conjugating enzyme
FGSG_09775	supercont3.6	-	2697873-2697947	2697873-2697943	Y	GMF family protein
FGSG_09833	supercont3.6	+	2888589-2888649	2888561-2888649	Y	Augmenter of liver regeneration
FGSG_09880	supercont3.7	-	69693-69798	69693-69754	Y	Hypothetical protein
FGSG_09906	supercont3.7	+	148226-148629	148567-148629	Y	STF2-like protein
FGSG_10482	supercont3.7	+	1987856-1987946	1987856-1987948, 1987860-1987946	Y	DNA kinase/phosphatase Pnk1
FGSG_12031	supercont3.1	+	6348491-6348543	6348433-6348543	Y	Arv1-like family protein
FGSG_13264	supercont3.5	-	93912-94019	93912-94004	Y	Hypothetical protein
aPremature termination in alternatively spliced transcripts was analyzed by comparing to annotated transcripts.
Y: premature termination in alternative transcripts. N: no premature termination in alternative transcripts. P: alternative splicing in promoter region.
