# Supplementary material for: RNA-Seq analysis reveals new gene models and alternative splicing in the fungal pathogen Fusarium graminearum
Source: BMC Genomics. 2013 Jan 16;14:21. doi: 10.1186/1471-2164-14-21 (PMC3577648; doi:10.1186/1471-2164-14-21)
Supplement: Additional file 10 — Genes with alternative 3′ splicing. 12 genes with alternative 3′ splicing were shown. [file 1471-2164-14-21-S10.xls]

## Sheet: Sheet1
Additional file 10 Genes with alternative 3' splicing
Gene	Chromosome	Strand	Annotated intron	Alternative 3' splicing	aPremature termination	Putative function
FGSG_00331	supercont3.1	-	1007323-1007377	1007326-1007374	N	Hypothetical protein
FGSG_00643	supercont3.1	-	2024042-2024103	2024047-2024103	Y	PAB1 binding protein
FGSG_00777	supercont3.1	+	2486841-2487068	2486841-2486901	Y	Cyclophilin
FGSG_00861	supercont3.1	-	2789070-2789122	2789081-2789138	Y	Inosine-5'-monophosphate dehydrogenase IMD2
FGSG_02603	supercont3.1	-	8350239-8350491	8350236-8350491, 8350164-8350491	Y	X-Prolyl aminopeptidase
FGSG_05046	supercont3.3	-	990221-990270	990233-990285	N	Hypothetical protein
FGSG_06571	supercont3.4	+	446827-446876	446827-446873	N	Coiled-coil domain-containing protein
FGSG_06760	supercont3.4	-	1106009-1106139	1105961-1106139, 1105964-1106139	N	Hypothetical protein
FGSG_06791	supercont3.4	+	1225337-1225391	1225337-1225302	Y	60S ribosomal subunit assembly/export protein loc-1
FGSG_08359	supercont3.5	+	2134637-2134706	2134637-2134709	P	Hypothetical protein
FGSG_08458	supercont3.5	-	1809056-1809110	1809061-1809126	Y	Phosphorylase family
FGSG_10482	supercont3.7	+	1987856-1987946	1987856-1987948, 1987860-1987946	Y	DNA kinase/phosphatase Pnk1
aPremature termination in alternatively spliced transcripts was analyzed by comparing to annotated transcripts.
Y: premature termination in alternative transcripts. N: no premature termination in alternative transcripts. P: alternative splicing in promoter region.
