# Supplementary material for: RNA-Seq analysis reveals new gene models and alternative splicing in the fungal pathogen Fusarium graminearum
Source: BMC Genomics. 2013 Jan 16;14:21. doi: 10.1186/1471-2164-14-21 (PMC3577648; doi:10.1186/1471-2164-14-21)
Supplement: Additional file 11 — Genes with exon skipping. 4 genes with exon skipping were shown. [file 1471-2164-14-21-S11.xls]

## Sheet: Sheet1
Additional file 11 Genes with exon skipping
GeneID	Chromosome	Strand	Skipped exon	aPremature termination	Putative function
FGSG_00378	supercont3.1	-	1179354-1179433	N	C6 finger domain protein
FGSG_00786	supercont3.1	-	2503846-2503866	N	Serine/threonine-protein kinase srk1
FGSG_01183	supercont3.1	-	3852305-3852385	N	RSC complex subunit
FGSG_12685	supercont3.3	-	1159724-1159831	N	NOT2 family protein
aPremature termination in alternatively spliced transcripts was analyzed by comparing to annotated transcripts.
N: no premature termination in alternative transcripts.
