# Supplementary material for: RNA-Seq analysis reveals new gene models and alternative splicing in the fungal pathogen Fusarium graminearum
Source: BMC Genomics. 2013 Jan 16;14:21. doi: 10.1186/1471-2164-14-21 (PMC3577648; doi:10.1186/1471-2164-14-21)
Supplement: Additional file 12 — Genes with non-canonical splice sites. Non-canonical splice sites were identified in 28 genes. [file 1471-2164-14-21-S12.xls]

## Sheet: Sheet1
Additional file 12 Genes with non-canonical splice sites
GeneID	Chromosome	Strand	Intron region	Non-canonical splice sites
FGSG_00331	supercont3.1	-	1007326-1007374	GT-GG
FGSG_00761	supercont3.1	-	2448254-2448300	GC-AG
FGSG_00905	supercont3.1	+	2931405-2931467	GC-AG
FGSG_01223	supercont3.1	+	3986402-3986493	AC-AC
FGSG_02507	supercont3.1	-	8032747-8032822	GC-AG
FGSG_02562	supercont3.1	+	8201282-8201334	GG-TA
FGSG_02605	supercont3.1	-	8356101-8356156	GC-AG
FGSG_03694	supercont3.2	-	2958603-2958652	GC-AG
FGSG_04149	supercont3.2	-	1669836-1669919	GC-AG
FGSG_05801	supercont3.3	+	3429899-3429946	GC-AG
FGSG_06212	supercont3.3	-	4681178-4681237	GC-AG
FGSG_06263	supercont3.3	+	4828010-4828129	GC-AG
FGSG_06571	supercont3.4	+	446295-446397	TA-AG
FGSG_06754	supercont3.4	+	1092032-1092083	GC-AG
FGSG_06931	supercont3.4	+	1713623-1713684	GC-AG
FGSG_06940	supercont3.4	-	1746401-1746458	GC-AG
FGSG_07194	supercont3.4	-	2693296-2693353	GC-AG
FGSG_07411	supercont3.4	+	3434961-3435012	GC-AG
FGSG_07421	supercont3.4	+	3462468-3462534	GC-AG
FGSG_08572	supercont3.5	+	1397102-1397153	GC-AG
FGSG_08582	supercont3.5	-	1369386-1369477	GT-GG
FGSG_08743	supercont3.5	+	768429-768775	AT-AC
FGSG_08941	supercont3.5	-	46507-46565	GC-AG
FGSG_09304	supercont3.6	-	1096816-1096864	GC-AG
FGSG_10073	supercont3.7	-	738569-738620	AT-AC
FGSG_10550	supercont3.7	+	2262693-2262744	GA-AG
FGSG_11331	supercont3.9	-	494451-494499	GC-AG
FGSG_12537	supercont3.2	+	4843133-4843178	GC-AG
