# Supplementary material for: RNA-Seq analysis reveals new gene models and alternative splicing in the fungal pathogen Fusarium graminearum
Source: BMC Genomics. 2013 Jan 16;14:21. doi: 10.1186/1471-2164-14-21 (PMC3577648; doi:10.1186/1471-2164-14-21)
Supplement: Additional file 13 — nTARs identified in intergenic regions. 2459 nTARs were identified in intergenic regions. The expression levels of these nTARs and their orthologs in F. oxysporum and F. verticillioides were analyzed. [file 1471-2164-14-21-S13.xls]

## Sheet: Sheet1
Additional file 13 nTARs identified in intergenic regions according to RNA-seq data
Novel TU ID	Chromosome	Start	End	Length (bp)	Unique reads	Tota reads	Contain intron	Annotated in MIPS F. graminearum database	Orthologous gene in F. oxysporum	Orthologous gene in F. verticillioides
TU1	supercont3.1	71252	71464	212	17	17
TU2	supercont3.1	552114	552313	199	9	9
TU3	supercont3.1	569224	570263	1039	90	90
TU4	supercont3.1	584411	584727	316	10	10		FGSG_15056
TU5	supercont3.1	595515	596066	551	32	32
TU6	supercont3.1	630753	630945	192	12	12		FGSG_15704
TU7	supercont3.1	672223	672375	152	3	3		FGSG_15710
TU8	supercont3.1	682557	682955	398	187	187		FGSG_15711
TU9	supercont3.1	725076	727302	2226	55	55
TU10	supercont3.1	742947	743145	198	4	4
TU11	supercont3.1	794055	794582	527	15	15
TU12	supercont3.1	810177	811326	1149	28	28
TU13	supercont3.1	827736	828494	758	187	187		FGSG_15721	FOXG_01183	FVEG_00333
TU14	supercont3.1	833735	834019	284	37	37
TU15	supercont3.1	842999	844518	1519	56	56		FGSG_15722	FOXG_01177	FVEG_00338
TU16	supercont3.1	857280	857636	356	23	23
TU17	supercont3.1	865737	865941	204	6	6
TU18	supercont3.1	867318	867520	202	11	11
TU19	supercont3.1	871574	873016	1442	121	137		FGSG_15724	FOXG_00757	FVEG_00758
TU20	supercont3.1	902143	902429	286	7	7
TU21	supercont3.1	904064	904273	209	4	4
TU22	supercont3.1	914402	914591	189	5	5
TU23	supercont3.1	926091	926303	212	15	15
TU24	supercont3.1	932870	933478	608	32	32		FGSG_15726
TU25	supercont3.1	939541	940744	1203	24	24
TU26	supercont3.1	952239	952954	715	37	37
TU27	supercont3.1	956763	956981	218	5	5
TU28	supercont3.1	958149	960737	2588	120	120
TU29	supercont3.1	962697	964949	2252	505	505				FVEG_00767
TU30	supercont3.1	969125	969343	218	8	8
TU31	supercont3.1	997053	997268	215	17	17
TU32	supercont3.1	1002718	1002929	211	6	6
TU33	supercont3.1	1006424	1006718	294	124	124
TU34	supercont3.1	1012989	1013174	185	4	4			FOXG_00730	FVEG_00785
TU35	supercont3.1	1014662	1015904	1242	96	96
TU36	supercont3.1	1016639	1016831	192	3	3
TU37	supercont3.1	1024616	1024906	290	38	38
TU38	supercont3.1	1033923	1034955	1032
TU39	supercont3.1	1036582	1037482	900	44	44
TU40	supercont3.1	1043668	1043879	211	6	6
TU41	supercont3.1	1045147	1045336	189	46	46		FGSG_15064
TU42	supercont3.1	1050029	1051976	1947	997	997
TU43	supercont3.1	1056961	1057882	921	41	41
TU44	supercont3.1	1089991	1090554	563	27	27
TU45	supercont3.1	1095635	1096125	490	21	21
TU46	supercont3.1	1098490	1099433	943	12	15
TU47	supercont3.1	1099232	1100006	774	16	20
TU48	supercont3.1	1107450	1107651	201	3	3
TU49	supercont3.1	1119830	1120069	239	26	26
TU50	supercont3.1	1131381	1131585	204	10	10
TU51	supercont3.1	1141810	1142023	213	12	12
TU52	supercont3.1	1147857	1148063	206	5	5
TU53	supercont3.1	1175279	1175480	201	4	4
TU54	supercont3.1	1200789	1200994	205	5	5
TU55	supercont3.1	1204290	1204810	520	136	136
TU56	supercont3.1	1216515	1217935	1420	76	76
TU57	supercont3.1	1220669	1221018	349	63	63
TU58	supercont3.1	1222402	1224985	2583	96	96		FGSG_15067
TU59	supercont3.1	1230046	1231229	1183	105	105
TU60	supercont3.1	1248008	1248220	212	18	18
TU61	supercont3.1	1252023	1252210	187	4	4		FGSG_15739
TU62	supercont3.1	1282767	1283021	254	11	11
TU63	supercont3.1	1295934	1296410	476	20	20
TU64	supercont3.1	1297157	1297933	776	12	12
TU65	supercont3.1	1302047	1302238	191	4	4
TU66	supercont3.1	1304725	1305303	578	42	42
TU67	supercont3.1	1309945	1310367	422	34	34
TU68	supercont3.1	1316372	1316583	211	12	12
TU69	supercont3.1	1323031	1323386	355	17	17
TU70	supercont3.1	1324243	1324459	216	16	16
TU71	supercont3.1	1362072	1363341	1269	372	372
TU72	supercont3.1	1365287	1365889	602	23	23	Yes
TU73	supercont3.1	1384519	1384711	192	12	12
TU74	supercont3.1	1389021	1389300	279	22	22
TU75	supercont3.1	1391283	1391474	191	3	3
TU76	supercont3.1	1396515	1396771	256	38	38		FGSG_15741	FOXG_00607
TU77	supercont3.1	1419676	1419859	183	2	2
TU78	supercont3.1	1435475	1436363	888	151	151
TU79	supercont3.1	1438518	1438707	189	4	4
TU80	supercont3.1	1441466	1441669	203	6	6
TU81	supercont3.1	1457326	1457558	232	188	188
TU82	supercont3.1	1466220	1466397	177	5	5
TU83	supercont3.1	1484175	1484577	402	82	82
TU84	supercont3.1	1489132	1489422	290	15	15
TU85	supercont3.1	1490348	1491830	1482	85	85
TU86	supercont3.1	1502398	1502573	175	10	10
TU87	supercont3.1	1510270	1510485	215	4	4
TU88	supercont3.1	1515806	1517196	1390	47	47
TU89	supercont3.1	1527272	1527896	624	110	110		FGSG_15000	FOXG_00558	FVEG_00955
TU90	supercont3.1	1535864	1536050	186	4	4
TU91	supercont3.1	1563553	1564098	545	35	35
TU92	supercont3.1	1568733	1569006	273	38	38
TU93	supercont3.1	1576060	1576268	208	4	4
TU94	supercont3.1	1577720	1578318	598	21	21
TU95	supercont3.1	1583598	1583789	191	14	14
TU96	supercont3.1	1592727	1592936	209	9	9
TU97	supercont3.1	1597857	1598665	808	90	90
TU98	supercont3.1	1606893	1607405	512	16	16	Yes
TU99	supercont3.1	1608657	1609242	585	16	16
TU100	supercont3.1	1622155	1622977	822	49	49
TU101	supercont3.1	1623774	1624762	988	50	50
TU102	supercont3.1	1632158	1632353	195	4	4
TU103	supercont3.1	1635652	1635847	195	5	5
TU104	supercont3.1	1640889	1641801	912	303	303
TU105	supercont3.1	1644240	1644422	182	3	3
TU106	supercont3.1	1651518	1651718	200	4	4
TU107	supercont3.1	1687830	1688026	196	23	23
TU108	supercont3.1	1693951	1694869	918	35	35		FGSG_17603	FOXG_00507	FVEG_01006
TU109	supercont3.1	1697597	1697921	324	11	11
TU110	supercont3.1	1711912	1712212	300	33	33
TU111	supercont3.1	1716861	1717044	183	4	4		FGSG_15072
TU112	supercont3.1	1717950	1718137	187	3	3
TU113	supercont3.1	1719205	1719412	207	23	23
TU114	supercont3.1	1739221	1739470	249	17	17
TU115	supercont3.1	1750767	1751031	264	16	16
TU116	supercont3.1	1757950	1758137	187	8	8
TU117	supercont3.1	1761407	1761626	219	26	26
TU118	supercont3.1	1804080	1804269	189	4	4
TU119	supercont3.1	1805671	1805854	183	8	8			FOXG_08265
TU120	supercont3.1	1825640	1825864	224	34	34
TU121	supercont3.1	1826967	1827919	952	20	20
TU122	supercont3.1	1836423	1836616	193	5	5
TU123	supercont3.1	1843533	1843800	267	86	86
TU124	supercont3.1	1867525	1867748	223	18	18
TU125	supercont3.1	1868601	1868788	187	2	2
TU126	supercont3.1	1871150	1871697	547	22	22
TU127	supercont3.1	1875033	1875235	202	4	4
TU128	supercont3.1	1912978	1913187	209	12	12
TU129	supercont3.1	1931825	1933205	1380	39	39
TU130	supercont3.1	1934647	1935220	573	77	77
TU131	supercont3.1	1948707	1950020	1313	101	101
TU132	supercont3.1	1977299	1977681	382	12	12		FGSG_15761
TU133	supercont3.1	2012207	2012415	208	5	5
TU134	supercont3.1	2017040	2017275	235	9	9
TU135	supercont3.1	2053950	2054137	187	4	4
TU136	supercont3.1	2066337	2066559	222	7	7
TU137	supercont3.1	2072882	2073751	869	17	17
TU138	supercont3.1	2074784	2074989	205	7	7
TU139	supercont3.1	2076124	2076318	194	5	5
TU140	supercont3.1	2087449	2087644	195	6	6
TU141	supercont3.1	2094450	2094829	379	18	18
TU142	supercont3.1	2103450	2103627	177	17	17
TU143	supercont3.1	2113986	2114203	217	6	6
TU144	supercont3.1	2123517	2123708	191	4	4
TU145	supercont3.1	2191253	2191495	242	6	6
TU146	supercont3.1	2196143	2196333	190	4	4
TU147	supercont3.1	2199539	2199721	182	2	2
TU148	supercont3.1	2202235	2204346	2111	2553	2553			FOXG_15994	FVEG_00499
TU149	supercont3.1	2206440	2206624	184	3	3
TU150	supercont3.1	2218678	2218933	255	37	37		FGSG_15772	FOXG_01021	FVEG_00494
TU151	supercont3.1	2223085	2223283	198	4	4
TU152	supercont3.1	2232967	2233163	196	30	30
TU153	supercont3.1	2234248	2234476	228	7	7
TU154	supercont3.1	2235630	2236631	1001	58	58
TU155	supercont3.1	2243025	2244564	1539	39	39
TU156	supercont3.1	2247501	2247682	181	4	4
TU157	supercont3.1	2250889	2251103	214	16	16
TU158	supercont3.1	2252931	2257553	4622	134	134		FGSG_15081
TU159	supercont3.1	2258499	2259864	1365	81	81
TU160	supercont3.1	2308569	2309615	1046	187	187	Yes
TU161	supercont3.1	2317362	2317957	595	18	18
TU162	supercont3.1	2319525	2321073	1548	63	63
TU163	supercont3.1	2325308	2326018	710	64	64
TU164	supercont3.1	2332449	2336181	3732	104	104
TU165	supercont3.1	2341382	2341655	273	18	18
TU166	supercont3.1	2347124	2347559	435	174	174		FGSG_17604
TU167	supercont3.1	2353095	2353371	276	11	11
TU168	supercont3.1	2357443	2358031	588	16	16
TU169	supercont3.1	2362608	2362855	247	8	8
TU170	supercont3.1	2364635	2364943	308	33	33
TU171	supercont3.1	2390068	2390362	294	12	12
TU172	supercont3.1	2391354	2391570	216	89	89
TU173	supercont3.1	2409516	2409875	359	32	32
TU174	supercont3.1	2421684	2421885	201	13	13
TU175	supercont3.1	2426057	2426825	768	547	547	Yes	FGSG_15776	FOXG_01084	FVEG_00430
TU176	supercont3.1	2452902	2453111	209	3	3
TU177	supercont3.1	2456919	2458057	1138	32	32
TU178	supercont3.1	2460206	2460528	322	14	14
TU179	supercont3.1	2482365	2482564	199	7	7
TU180	supercont3.1	2485850	2486376	526	27	27
TU181	supercont3.1	2506617	2507133	516	44	44
TU182	supercont3.1	2510674	2511390	716	70	70
TU183	supercont3.1	2513129	2513586	457	14	14
TU184	supercont3.1	2531296	2531911	615	47	47
TU185	supercont3.1	2533194	2533384	190	4	4
TU186	supercont3.1	2537069	2537268	199	6	6
TU187	supercont3.1	2551657	2553321	1664	59	59
TU188	supercont3.1	2563129	2563353	224	12	12
TU189	supercont3.1	2566700	2568694	1994	152	152		FGSG_15783	FOXG_01140	FVEG_00375
TU190	supercont3.1	2573440	2574407	967	459	459		FGSG_15784
TU191	supercont3.1	2576908	2577423	515	15	15
TU192	supercont3.1	2578810	2580321	1511	32	32		FGSG_15487
TU193	supercont3.1	2590796	2590999	203	10	10
TU194	supercont3.1	2591976	2592245	269	6	6
TU195	supercont3.1	2595416	2595928	512	31	31
TU196	supercont3.1	2608244	2608424	180	32	32
TU197	supercont3.1	2615883	2616066	183	2	2
TU198	supercont3.1	2617685	2617877	192	7	7
TU199	supercont3.1	2638064	2638257	193	4	4
TU200	supercont3.1	2645702	2646383	681	11	11
TU201	supercont3.1	2662586	2663183	597	12	12
TU202	supercont3.1	2667699	2667912	213	7	7		FGSG_15085
TU203	supercont3.1	2692044	2692464	420	18	18
TU204	supercont3.1	2697913	2698131	218	9	9
TU205	supercont3.1	2709190	2710043	853	33	33
TU206	supercont3.1	2726852	2727452	600	111	111
TU207	supercont3.1	2740512	2741223	711	52	52
TU208	supercont3.1	2747505	2748199	694	101	101
TU209	supercont3.1	2753622	2753844	222	7	7
TU210	supercont3.1	2758489	2758665	176	4	4
TU211	supercont3.1	2761967	2762613	646	44	44
TU212	supercont3.1	2771606	2773060	1454	59	59
TU213	supercont3.1	2776660	2777712	1052	70	70
TU214	supercont3.1	2780105	2780300	195	2	2
TU215	supercont3.1	2805055	2805259	204	5	5
TU216	supercont3.1	2837998	2838198	200	4	4
TU217	supercont3.1	2851100	2851991	891	73	73
TU218	supercont3.1	2854011	2854197	186	5	5
TU219	supercont3.1	2860289	2860505	216	6	6
TU220	supercont3.1	2870360	2870547	187	3	3
TU221	supercont3.1	2875763	2876910	1147	18	18		FGSG_15087
TU222	supercont3.1	2878079	2879026	947	17	17
TU223	supercont3.1	2879703	2880237	534	27	27		FGSG_15089
TU224	supercont3.1	2944137	2945350	1213	15	15
TU225	supercont3.1	2968173	2968514	341	87	87
TU226	supercont3.1	2970137	2971528	1391	38	38
TU227	supercont3.1	2978348	2978543	195	5	5
TU228	supercont3.1	2979772	2979941	169	6	6
TU229	supercont3.1	2983657	2984403	746	60	60	Yes		FOXG_00891
TU230	supercont3.1	2986980	2987235	255	7	7
TU231	supercont3.1	3002885	3004188	1303	100	100	Yes
TU232	supercont3.1	3004998	3006004	1006	92	92		FGSG_15799	FOXG_00896
TU233	supercont3.1	3007508	3007689	181	12	12
TU234	supercont3.1	3017578	3017798	220	8	8
TU235	supercont3.1	3055482	3055693	211	39	39
TU236	supercont3.1	3061703	3061927	224	48	48
TU237	supercont3.1	3063090	3063388	298	34	34
TU238	supercont3.1	3070713	3070911	198	8	8
TU239	supercont3.1	3072645	3072820	175	6	6
TU240	supercont3.1	3093808	3094169	361	16	16	Yes	FGSG_15805
TU241	supercont3.1	3094705	3095242	537	21	21
TU242	supercont3.1	3106125	3106872	747	31	31
TU243	supercont3.1	3112139	3113347	1208	16	16
TU244	supercont3.1	3115368	3115908	540	39	39
TU245	supercont3.1	3123601	3124573	972	146	146		FGSG_15806	FOXG_00933	FVEG_00582
TU246	supercont3.1	3137340	3137642	302	11	11		FGSG_15014
TU247	supercont3.1	3146753	3147535	782	179	179
TU248	supercont3.1	3153141	3153463	322	6	7
TU249	supercont3.1	3167955	3168411	456	18	18
TU250	supercont3.1	3194409	3194586	177	7	7
TU251	supercont3.1	3211779	3212010	231	15	15
TU252	supercont3.1	3219622	3219800	178	3	3
TU253	supercont3.1	3222079	3222300	221	13	13		FGSG_15811
TU254	supercont3.1	3236722	3236949	227	21	21
TU255	supercont3.1	3238722	3239005	283	37	37		FGSG_15812	FOXG_00403	FVEG_01114
TU256	supercont3.1	3258232	3258427	195	5	5
TU257	supercont3.1	3270186	3270533	347	9	9
TU258	supercont3.1	3276693	3277067	374	25	25
TU259	supercont3.1	3334533	3336055	1522	42	42
TU260	supercont3.1	3342889	3344281	1392	98	98
TU261	supercont3.1	3374448	3374629	181	3	3
TU262	supercont3.1	3376948	3380207	3259	376	376		FGSG_15818
TU263	supercont3.1	3383401	3384697	1296	297	297		FGSG_15818	FOXG_00348	FVEG_01170
TU264	supercont3.1	3401211	3401494	283	7	7
TU265	supercont3.1	3406530	3407389	859	39	39
TU266	supercont3.1	3409884	3410089	205	6	6
TU267	supercont3.1	3413294	3413514	220	15	15
TU268	supercont3.1	3439281	3439465	184	8	8
TU269	supercont3.1	3469626	3469815	189	4	4
TU270	supercont3.1	3484812	3485034	222	5	5
TU271	supercont3.1	3486324	3487416	1092	17	17
TU272	supercont3.1	3493620	3493883	263	10	10
TU273	supercont3.1	3499302	3499496	194	4	4
TU274	supercont3.1	3509259	3509478	219	10	10
TU275	supercont3.1	3515860	3516182	322	13	13
TU276	supercont3.1	3534739	3534940	201	5	5
TU277	supercont3.1	3536751	3540745	3994	150	150
TU278	supercont3.1	3545368	3545647	279	9	9
TU279	supercont3.1	3550304	3550507	203	5	5
TU280	supercont3.1	3573309	3573493	184	6	6
TU281	supercont3.1	3585591	3585776	185	4	4
TU282	supercont3.1	3587807	3588008	201	7	7
TU283	supercont3.1	3604926	3605151	225	12	12
TU284	supercont3.1	3625314	3626732	1418	58	58
TU285	supercont3.1	3653925	3654116	191	5	5
TU286	supercont3.1	3690752	3690955	203	9	9
TU287	supercont3.1	3702655	3703153	498	14	14
TU288	supercont3.1	3717912	3718322	410	9	9
TU289	supercont3.1	3725675	3726377	702	21	21
TU290	supercont3.1	3743837	3745760	1923	208	208
TU291	supercont3.1	3750099	3750493	394	29	29
TU292	supercont3.1	3752679	3753996	1317	32	32	Yes
TU293	supercont3.1	3755394	3756472	1078	15	15
TU294	supercont3.1	3768199	3769406	1207	52	52
TU295	supercont3.1	3771911	3772248	337	12	12
TU296	supercont3.1	3782665	3782858	193	3	3
TU297	supercont3.1	3784416	3785290	874	80	80
TU298	supercont3.1	3796857	3797386	529	20	20		FGSG_15117		FVEG_01295
TU299	supercont3.1	3811287	3811998	711	23	23
TU300	supercont3.1	3813591	3813793	202	5	5
TU301	supercont3.1	3823068	3823694	626	38	38
TU302	supercont3.1	3824982	3825509	527	25	25
TU303	supercont3.1	3829022	3829352	330	95	95		FGSG_15832	FOXG_04004
TU304	supercont3.1	3832010	3832262	252	14	14
TU305	supercont3.1	3837438	3840398	2960	123	123
TU306	supercont3.1	3843004	3844182	1178	37	37
TU307	supercont3.1	3846316	3846528	212	26	26
TU308	supercont3.1	3854053	3855274	1221	427	427			FOXG_00206
TU309	supercont3.1	3858719	3859806	1087	186	186
TU310	supercont3.1	3884333	3887144	2811	122	122
TU311	supercont3.1	3889347	3889546	199	7	7
TU312	supercont3.1	3892234	3892528	294	27	27
TU313	supercont3.1	3910654	3912713	2059	57	57
TU314	supercont3.1	3923741	3924022	281	100	100
TU315	supercont3.1	3931428	3931589	161	9	9		FGSG_15834	FOXG_00184	FVEG_01332
TU316	supercont3.1	3960007	3960211	204	4	4
TU317	supercont3.1	3975048	3975260	212	9	9
TU318	supercont3.1	3999797	4000091	294	0	5
TU319	supercont3.1	4009160	4009361	201	5	5
TU320	supercont3.1	4010974	4011178	204	3	3
TU321	supercont3.1	4012548	4012861	313	39	39
TU322	supercont3.1	4037252	4037844	592	29	29
TU323	supercont3.1	4041534	4042448	914	23	23
TU324	supercont3.1	4048025	4048222	197	5	5
TU325	supercont3.1	4053802	4054049	247	18	18
TU326	supercont3.1	4057139	4057420	281	14	14
TU327	supercont3.1	4060570	4060761	191	6	6
TU328	supercont3.1	4071500	4071806	306	8	8
TU329	supercont3.1	4083619	4084095	476	10	10
TU330	supercont3.1	4088605	4089630	1025	65	65
TU331	supercont3.1	4100099	4100305	206	6	6
TU332	supercont3.1	4102659	4102980	321	37	37
TU333	supercont3.1	4119839	4120887	1048	51	51
TU334	supercont3.1	4131128	4132341	1213	31	31
TU335	supercont3.1	4154953	4155149	196	6	6
TU336	supercont3.1	4164350	4164766	416	16	16
TU337	supercont3.1	4168952	4169269	317	10	10
TU338	supercont3.1	4177613	4177850	237	56	56
TU339	supercont3.1	4178795	4179227	432	149	149
TU340	supercont3.1	4180701	4180901	200	6	6
TU341	supercont3.1	4183595	4183946	351	25	25
TU342	supercont3.1	4197175	4197368	193	8	8
TU343	supercont3.1	4206257	4206465	208	4	4
TU344	supercont3.1	4209408	4209725	317	22	22
TU345	supercont3.1	4237597	4237782	185	5	5
TU346	supercont3.1	4238849	4239058	209	8	8
TU347	supercont3.1	4245209	4246431	1222	104	104
TU348	supercont3.1	4250155	4250804	649	87	87
TU349	supercont3.1	4252017	4252386	369	9	9
TU350	supercont3.1	4258686	4259292	606	1407	1407
TU351	supercont3.1	4262668	4263211	543	30	30
TU352	supercont3.1	4273303	4274186	883	16	16
TU353	supercont3.1	4279405	4279613	208	8	8
TU354	supercont3.1	4287202	4287390	188	5	5
TU355	supercont3.1	4302788	4302996	208	10	10
TU356	supercont3.1	4311909	4313233	1324	103	103
TU357	supercont3.1	4327308	4327512	204	9	9
TU358	supercont3.1	4340316	4341227	911	587	587	Yes	FGSG_15006	FOXG_00065	FVEG_01452
TU359	supercont3.1	4354051	4355794	1743	39	39
TU360	supercont3.1	4356630	4356990	360	12	12			FOXG_00059
TU361	supercont3.1	4360808	4361030	222	11	11
TU362	supercont3.1	4393006	4396675	3669	308	308		FGSG_15843
TU363	supercont3.1	4399441	4402739	3298	238	238
TU364	supercont3.1	4404323	4404666	343	39	39
TU365	supercont3.1	4410716	4411726	1010	92	92
TU366	supercont3.1	4414041	4414203	162	3	3
TU367	supercont3.1	4437093	4437590	497	16	16
TU368	supercont3.1	4442188	4442969	781	46	46
TU369	supercont3.1	4444745	4444965	220	22	22
TU370	supercont3.1	4491442	4491636	194	15	15
TU371	supercont3.1	4498373	4498565	192	5	5
TU372	supercont3.1	4523619	4523958	339	33	33
TU373	supercont3.1	4565905	4566104	199	2	2
TU374	supercont3.1	4573289	4573514	225	37	37
TU375	supercont3.1	4584858	4585502	644	21	21
TU376	supercont3.1	4606871	4607112	241	8	8
TU377	supercont3.1	4620659	4623245	2586	59	59
TU378	supercont3.1	4640140	4640346	206	2	2
TU379	supercont3.1	4642314	4642600	286	38	38
TU380	supercont3.1	4654066	4654419	353	29	29
TU381	supercont3.1	4657465	4657666	201	4	4
TU382	supercont3.1	4666142	4667618	1476	208	208
TU383	supercont3.1	4699395	4699600	205	10	10
TU384	supercont3.1	4700660	4700862	202	10	10
TU385	supercont3.1	4704940	4705141	201	11	11
TU386	supercont3.1	4708923	4709769	846	51	86		FGSG_16203
TU387	supercont3.1	4716854	4717052	198	174	174
TU388	supercont3.1	4727002	4727191	189	3	3
TU389	supercont3.1	4739474	4740873	1399	60	60
TU390	supercont3.1	4750221	4750521	300	33	33
TU391	supercont3.1	4756438	4756626	188	3	3
TU392	supercont3.1	4757760	4759351	1591	78	78
TU393	supercont3.1	4760362	4760556	194	4	4
TU394	supercont3.1	4765270	4765521	251	67	67
TU395	supercont3.1	4767103	4767813	710	63	63
TU396	supercont3.1	4781106	4781390	284	11	11
TU397	supercont3.1	4787605	4787803	198	6	6
TU398	supercont3.1	4797201	4797692	491	26	26
TU399	supercont3.1	4811240	4813607	2367	90	90
TU400	supercont3.1	4841990	4843057	1067	11	11
TU401	supercont3.1	4866201	4866375	174	4	4
TU402	supercont3.1	4871846	4875221	3375	102	102
TU403	supercont3.1	4879570	4879981	411	59	59
TU404	supercont3.1	4896287	4896480	193	4	4
TU405	supercont3.1	4910086	4910323	237	15	15		FGSG_15854
TU406	supercont3.1	4917609	4918921	1312	56	56
TU407	supercont3.1	4948015	4948961	946	122	122		FGSG_15856
TU408	supercont3.1	4950878	4951558	680	129	129	Yes	FGSG_15857	FOXG_11225	FVEG_09566
TU409	supercont3.1	4973045	4973424	379	11	11
TU410	supercont3.1	4975391	4975593	202	6	6
TU411	supercont3.1	4977945	4978135	190	3	3
TU412	supercont3.1	5006261	5006502	241	14	14
TU413	supercont3.1	5053123	5053295	172	12	12
TU414	supercont3.1	5060284	5060501	217	13	13
TU415	supercont3.1	5065720	5067836	2116	130	130
TU416	supercont3.1	5088409	5088619	210	5	5
TU417	supercont3.1	5125375	5125759	384	32	32
TU418	supercont3.1	5130092	5132487	2395	77	77
TU419	supercont3.1	5140998	5142509	1511	70	70
TU420	supercont3.1	5153412	5154871	1459	54	54
TU421	supercont3.1	5172545	5173239	694	28	28	Yes
TU422	supercont3.1	5186378	5187261	883	22	22			FOXG_03465
TU423	supercont3.1	5192176	5192373	197	4	4
TU424	supercont3.1	5202699	5202910	211	6	6
TU425	supercont3.1	5210439	5211157	718	30	30				FVEG_09674
TU426	supercont3.1	5213206	5213417	211	6	6
TU427	supercont3.1	5228111	5228646	535	129	129
TU428	supercont3.1	5273303	5274689	1386	31	31
TU429	supercont3.1	5289587	5289825	238	8	8
TU430	supercont3.1	5298746	5299705	959	318	318	Yes
TU431	supercont3.1	5306946	5307230	284	9	9
TU432	supercont3.1	5311661	5311855	194	11	11
TU433	supercont3.1	5325549	5325818	269	19	26
TU434	supercont3.1	5342166	5343122	956	68	68	Yes
TU435	supercont3.1	5356108	5356326	218	15	15
TU436	supercont3.1	5360611	5361552	941	36	36
TU437	supercont3.1	5373983	5374464	481	174	174
TU438	supercont3.1	5377583	5377810	227	72	72
TU439	supercont3.1	5407444	5407641	197	6	6
TU440	supercont3.1	5408360	5408679	319	11	11
TU441	supercont3.1	5420881	5423528	2647	95	95
TU442	supercont3.1	5426188	5426647	459	20	20
TU443	supercont3.1	5428875	5429344	469	36	36			FOXG_11061
TU444	supercont3.1	5445234	5445740	506	31	31		FGSG_15868	FOXG_11056	FVEG_09744
TU445	supercont3.1	5452888	5453081	193	5	5
TU446	supercont3.1	5453871	5454072	201	27	27		FGSG_15869
TU447	supercont3.1	5470854	5471063	209	10	10
TU448	supercont3.1	5490822	5492326	1504	141	141	Yes	FGSG_15871
TU449	supercont3.1	5506611	5506832	221	23	23
TU450	supercont3.1	5510658	5512696	2038	138	138
TU451	supercont3.1	5515030	5515354	324	19	19
TU452	supercont3.1	5525462	5526568	1106	40	40
TU453	supercont3.1	5577000	5577315	315	25	25
TU454	supercont3.1	5579652	5579851	199	3	3
TU455	supercont3.1	5640300	5640987	687	38	38	Yes	FGSG_15132
TU456	supercont3.1	5644464	5644884	420	77	77
TU457	supercont3.1	5684262	5684650	388	18	18	Yes		FOXG_10969	FVEG_09834
TU458	supercont3.1	5691465	5691694	229	12	12
TU459	supercont3.1	5776754	5777022	268	8	8
TU460	supercont3.1	5933666	5933871	205	10	10
TU461	supercont3.1	5966317	5968321	2004	60	60
TU462	supercont3.1	5969665	5969857	192	5	5
TU463	supercont3.1	5971848	5973373	1525	50	50
TU464	supercont3.1	5976234	5977202	968	29	29
TU465	supercont3.1	5978359	5979081	722	69	69
TU466	supercont3.1	5982535	5984242	1707	70	70		FGSG_15894
TU467	supercont3.1	5986059	5986592	533	79	79		FGSG_15894
TU468	supercont3.1	5988495	5988722	227	28	28		FGSG_15895	FOXG_04296	FVEG_07419
TU469	supercont3.1	5990305	5990496	191	5	5
TU470	supercont3.1	5993420	5993885	465	22	22
TU471	supercont3.1	5998178	5998625	447	37	37		FGSG_15134
TU472	supercont3.1	5999845	6002525	2680	767	767	Yes	FGSG_15896	FOXG_04294	FVEG_07417
TU473	supercont3.1	6011785	6012123	338	13	13
TU474	supercont3.1	6016066	6016593	527	27	27
TU475	supercont3.1	6029574	6029873	299	23	23
TU476	supercont3.1	6033913	6034110	197	6	6
TU477	supercont3.1	6040589	6040784	195	6	6
TU478	supercont3.1	6041820	6043467	1647	11	34
TU479	supercont3.1	6041820	6043082	1262	0	4
TU480	supercont3.1	6048079	6049088	1009	35	35
TU481	supercont3.1	6054444	6054657	213	8	8
TU482	supercont3.1	6062716	6062921	205	5	5
TU483	supercont3.1	6065393	6065951	558	49	49
TU484	supercont3.1	6067156	6067495	339	7	7
TU485	supercont3.1	6069496	6069701	205	9	9
TU486	supercont3.1	6070715	6071692	977	73	73
TU487	supercont3.1	6081019	6085181	4162	1162	1162	Yes	FGSG_15898
TU488	supercont3.1	6091858	6092150	292	19	19
TU489	supercont3.1	6110429	6111439	1010	445	445		FGSG_15900	FOXG_04269	FVEG_07391
TU490	supercont3.1	6123164	6123380	216	8	8
TU491	supercont3.1	6138067	6138686	619	188	188
TU492	supercont3.1	6160943	6161974	1031	30	30
TU493	supercont3.1	6166121	6168466	2345	57	57
TU494	supercont3.1	6197434	6197648	214	5	5
TU495	supercont3.1	6223724	6223912	188	4	4
TU496	supercont3.1	6228422	6228624	202	10	10
TU497	supercont3.1	6238288	6238682	394	123	123
TU498	supercont3.1	6257835	6258701	866	67	67
TU499	supercont3.1	6259966	6261964	1998	78	78
TU500	supercont3.1	6263856	6266094	2238	72	72	Yes
TU501	supercont3.1	6270523	6270828	305	45	45
TU502	supercont3.1	6278354	6278548	194	3	3
TU503	supercont3.1	6288045	6288714	669	52	52				FVEG_07332
TU504	supercont3.1	6298604	6298803	199	7	7
TU505	supercont3.1	6303865	6304226	361	115	115			FOXG_04209	FVEG_07327
TU506	supercont3.1	6319186	6319576	390	13	13
TU507	supercont3.1	6361192	6364296	3104	174	174		FGSG_15909
TU508	supercont3.1	6383225	6383799	574	198	198
TU509	supercont3.1	6393612	6393810	198	92	92
TU510	supercont3.1	6407908	6409130	1222	61	61
TU511	supercont3.1	6416698	6417949	1251	71	71		FGSG_15913	FOXG_04171	FVEG_07288
TU512	supercont3.1	6429221	6429422	201	3	3
TU513	supercont3.1	6436723	6437142	419	275	275		FGSG_15914	FOXG_04163	FVEG_07281
TU514	supercont3.1	6444247	6445519	1272	29	29
TU515	supercont3.1	6456741	6457048	307	44	44
TU516	supercont3.1	6470442	6470653	211	6	6
TU517	supercont3.1	6484688	6485188	500	11	11
TU518	supercont3.1	6490131	6490337	206	6	6
TU519	supercont3.1	6492388	6492573	185	4	4
TU520	supercont3.1	6500716	6501243	527	20	20
TU521	supercont3.1	6526127	6526368	241	12	12
TU522	supercont3.1	6532416	6532618	202	6	6
TU523	supercont3.1	6544876	6545080	204	3	3
TU524	supercont3.1	6561057	6561256	199	7	7
TU525	supercont3.1	6573599	6573829	230	14	14
TU526	supercont3.1	6575984	6576523	539	43	43
TU527	supercont3.1	6578411	6580290	1879	63	63
TU528	supercont3.1	6598869	6599066	197	4	4
TU529	supercont3.1	6611405	6612265	860	117	117			FOXG_04345
TU530	supercont3.1	6620169	6620368	199	14	14
TU531	supercont3.1	6621871	6622080	209	6	6
TU532	supercont3.1	6628318	6629055	737	133	133
TU533	supercont3.1	6635857	6636305	448	53	53
TU534	supercont3.1	6639556	6639729	173	4	4
TU535	supercont3.1	6704143	6706420	2277	127	127
TU536	supercont3.1	6712033	6712570	537	18	18
TU537	supercont3.1	6736509	6736799	290	13	13
TU538	supercont3.1	6751680	6752097	417	14	14	Yes	FGSG_15925		FVEG_07521
TU539	supercont3.1	6769208	6769434	226	12	12
TU540	supercont3.1	6800774	6800964	190	6	6
TU541	supercont3.1	6808844	6809716	872	18	18		FGSG_15929
TU542	supercont3.1	6819125	6819329	204	6	6
TU543	supercont3.1	6820829	6821106	277	14	14
TU544	supercont3.1	6822598	6824599	2001	54	54		FGSG_15138
TU545	supercont3.1	6830162	6830374	212	15	15
TU546	supercont3.1	6834588	6834776	188	9	9
TU547	supercont3.1	6849211	6850510	1299	35	35
TU548	supercont3.1	6860329	6860541	212	6	6
TU549	supercont3.1	6869450	6870771	1321	45	45	Yes
TU550	supercont3.1	6871943	6873071	1128	29	29			FOXG_04446	FVEG_07565
TU551	supercont3.1	6876286	6876473	187	4	4
TU552	supercont3.1	6887018	6887573	555	67	67	Yes	FGSG_15139
TU553	supercont3.1	6924168	6924466	298	123	123
TU554	supercont3.1	6928050	6929144	1094	23	23
TU555	supercont3.1	6957268	6957506	238	13	13
TU556	supercont3.1	7056577	7059583	3006	145	145		FGSG_15945
TU557	supercont3.1	7113121	7113571	450	17	17		FGSG_15948
TU558	supercont3.1	7132208	7132404	196	4	4
TU559	supercont3.1	7149697	7150479	782	24	24		FGSG_15952
TU560	supercont3.1	7208366	7208825	459	16	16
TU561	supercont3.1	7211774	7211998	224	11	11
TU562	supercont3.1	7215830	7216033	203	10	10
TU563	supercont3.1	7227255	7227842	587	23	23
TU564	supercont3.1	7243640	7243833	193	3	3
TU565	supercont3.1	7255267	7256349	1082	15	15
TU566	supercont3.1	7282109	7282318	209	9	9
TU567	supercont3.1	7309105	7309374	269	18	18
TU568	supercont3.1	7337403	7338358	955	40	40		FGSG_15008
TU569	supercont3.1	7352222	7352677	455	26	26	Yes	FGSG_15963		FVEG_11995
TU570	supercont3.1	7357062	7357957	895	56	56
TU571	supercont3.1	7359957	7360446	489	11	11
TU572	supercont3.1	7361211	7362017	806	18	18		FGSG_15964
TU573	supercont3.1	7397421	7397680	259	4	4		FGSG_15966
TU574	supercont3.1	7479186	7479437	251	19	19
TU575	supercont3.1	7539677	7540507	830	82	82	Yes	FGSG_15970
TU576	supercont3.1	7567119	7567687	568	217	217	Yes	FGSG_15141
TU577	supercont3.1	7707887	7708076	189	4	4
TU578	supercont3.1	7722153	7722310	157	4	4
TU579	supercont3.1	7728922	7729173	251	12	12		FGSG_15986
TU580	supercont3.1	7759355	7760178	823	46	46
TU581	supercont3.1	7781419	7782083	664	36	36		FGSG_15991
TU582	supercont3.1	7802749	7802954	205	9	9
TU583	supercont3.1	7831292	7831498	206	3	3
TU584	supercont3.1	7834958	7835306	348	16	16	Yes	FGSG_15997	FOXG_10403	FVEG_09052
TU585	supercont3.1	7863685	7863883	198	4	4
TU586	supercont3.1	7879413	7879605	192	7	7
TU587	supercont3.1	7882301	7882485	184	3	3
TU588	supercont3.1	7890869	7891103	234	8	8
TU589	supercont3.1	7891919	7892113	194	6	6
TU590	supercont3.1	7894729	7894914	185	7	7	Yes
TU591	supercont3.1	7902681	7903079	398	26	26
TU592	supercont3.1	7908692	7909280	588	65	65				FVEG_09084
TU593	supercont3.1	7912533	7915933	3400	157	157				FVEG_09081
TU594	supercont3.1	7947173	7947410	237	6	6
TU595	supercont3.1	7983839	7984335	496	614	614			FOXG_10525
TU596	supercont3.1	7988091	7988390	299	10	10
TU597	supercont3.1	7992317	7992518	201	52	52
TU598	supercont3.1	8006386	8006549	163	3	3
TU599	supercont3.1	8016204	8016412	208	9	9
TU600	supercont3.1	8019841	8020363	522	508	508
TU601	supercont3.1	8022575	8023243	668	11	11
TU602	supercont3.1	8065407	8066697	1290	154	154
TU603	supercont3.1	8079046	8079271	225	134	134
TU604	supercont3.1	8081492	8081960	468	25	25
TU605	supercont3.1	8086873	8087079	206	4	4
TU606	supercont3.1	8093936	8094753	817	466	466		FGSG_16010	FOXG_10554
TU607	supercont3.1	8100614	8100817	203	4	4
TU608	supercont3.1	8112733	8112996	263	142	142
TU609	supercont3.1	8114720	8116088	1368	72	72
TU610	supercont3.1	8133747	8133956	209	7	7
TU611	supercont3.1	8139299	8140525	1226	104	104		FGSG_15147
TU612	supercont3.1	8160787	8160986	199	7	7
TU613	supercont3.1	8175435	8175929	494	68	68
TU614	supercont3.1	8187910	8188094	184	4	4
TU615	supercont3.1	8210762	8210966	204	6	6
TU616	supercont3.1	8232626	8234419	1793	157	157
TU617	supercont3.1	8246043	8246915	872	38	38
TU618	supercont3.1	8257958	8258238	280	14	14
TU619	supercont3.1	8260056	8261078	1022	281	281
TU620	supercont3.1	8274949	8275111	162	3	3
TU621	supercont3.1	8291537	8291747	210	15	15
TU622	supercont3.1	8304429	8304622	193	9	9
TU623	supercont3.1	8311496	8311695	199	6	6
TU624	supercont3.1	8329585	8329761	176	4	4
TU625	supercont3.1	8338725	8339247	522	49	49
TU626	supercont3.1	8342927	8343125	198	7	7
TU627	supercont3.1	8347328	8347549	221	40	40
TU628	supercont3.1	8351094	8351359	265	28	28
TU629	supercont3.1	8389500	8389743	243	12	12
TU630	supercont3.1	8409185	8410061	876	13	13
TU631	supercont3.1	8416733	8416970	237	23	23
TU632	supercont3.1	8431396	8431782	386	49	49		FGSG_16025
TU633	supercont3.1	8433729	8434178	449	70	70		FGSG_15153
TU634	supercont3.1	8439091	8441558	2467	104	104
TU635	supercont3.1	8449642	8450340	698	37	37
TU636	supercont3.1	8457312	8457519	207	33	33
TU637	supercont3.1	8486071	8486272	201	6	6
TU638	supercont3.1	8493897	8494098	201	4	4
TU639	supercont3.1	8496965	8497274	309	9	9
TU640	supercont3.1	8501842	8502671	829	361	361
TU641	supercont3.1	8508306	8508539	233	10	10
TU642	supercont3.1	8524469	8524682	213	8	8
TU643	supercont3.1	8529377	8529969	592	1071	1071	Yes	FGSG_15002		FVEG_09287
TU644	supercont3.1	8546588	8547637	1049	36	36
TU645	supercont3.1	8552623	8552878	255	10	10
TU646	supercont3.1	8566488	8566789	301	25	25
TU647	supercont3.1	8597203	8597428	225	10	10
TU648	supercont3.1	8607674	8608194	520	43	43
TU649	supercont3.1	8614417	8614617	200	4	4
TU650	supercont3.1	8622586	8622801	215	5	5
TU651	supercont3.1	8635943	8636907	964	69	69
TU652	supercont3.1	8665524	8665894	370	29	29
TU653	supercont3.1	8677496	8677688	192	6	6
TU654	supercont3.1	8681291	8681477	186	17	17
TU655	supercont3.1	8685140	8686132	992	23	23
TU656	supercont3.1	8699761	8702151	2390	94	94		FGSG_16035
TU657	supercont3.1	8721319	8721546	227	50	50
TU658	supercont3.1	8730019	8731496	1477	273	273				FVEG_08966
TU659	supercont3.1	8732595	8734394	1799	55	55
TU660	supercont3.1	8735169	8737878	2709	95	95
TU661	supercont3.1	8738682	8740013	1331	34	34
TU662	supercont3.1	8750896	8751105	209	6	6
TU663	supercont3.1	8752309	8752510	201	6	6
TU664	supercont3.1	8767744	8770370	2626	61	61				FVEG_07863
TU665	supercont3.1	8783062	8783327	265	8	8
TU666	supercont3.1	8785567	8785752	185	5	5
TU667	supercont3.1	8787283	8787575	292	20	20
TU668	supercont3.1	8790209	8791369	1160	24	24
TU669	supercont3.1	8792682	8793073	391	18	18
TU670	supercont3.1	8797596	8797781	185	5	5
TU671	supercont3.1	8799915	8801394	1479	55	55
TU672	supercont3.1	8818112	8820675	2563	137	137
TU673	supercont3.1	8823280	8823743	463	13	13
TU674	supercont3.1	8843111	8843308	197	14	14
TU675	supercont3.1	8852256	8852470	214	13	13
TU676	supercont3.1	8855756	8855946	190	2	2
TU677	supercont3.1	8870248	8870451	203	6	6
TU678	supercont3.1	8891584	8895010	3426	5736	5736		FGSG_16203	FOXG_10267	FVEG_08913
TU679	supercont3.1	8906217	8906418	201	12	12
TU680	supercont3.2	110993	111320	327	10	10		FGSG_16078
TU681	supercont3.2	171177	171386	209	13	13		FGSG_16083		FVEG_11039
TU682	supercont3.2	328402	328789	387	73	73		FGSG_16090	FOXG_13684	FVEG_11116
TU683	supercont3.2	335968	336332	364	18	23		FGSG_15444
TU684	supercont3.2	357107	357441	334	12	12
TU685	supercont3.2	364517	364711	194	4	4		FGSG_16093
TU686	supercont3.2	389947	391466	1519	910	910		FGSG_16096
TU687	supercont3.2	404373	405149	776	9	9	Yes	FGSG_16097
TU688	supercont3.2	407440	407774	334	17	17		FGSG_16097
TU689	supercont3.2	497859	498060	201	4	4		FGSG_16101
TU690	supercont3.2	504363	505311	948	36	36
TU691	supercont3.2	530949	531356	407	27	27	Yes
TU692	supercont3.2	561400	562007	607	9	9
TU693	supercont3.2	587343	587990	647	68	68
TU694	supercont3.2	603270	608971	5701	1024	1024	Yes
TU695	supercont3.2	611954	612248	294	8	8
TU696	supercont3.2	613917	614103	186	6	6
TU697	supercont3.2	630459	631708	1249	26	26
TU698	supercont3.2	632538	633762	1224	30	30
TU699	supercont3.2	641432	641629	197	3	3
TU700	supercont3.2	645688	645867	179	9	9	Yes
TU701	supercont3.2	656612	656832	220	24	24
TU702	supercont3.2	658508	660320	1812	171	171		FGSG_16109
TU703	supercont3.2	666512	666717	205	26	26
TU704	supercont3.2	670015	673387	3372	143	143		FGSG_15247
TU705	supercont3.2	686035	687066	1031	39	39
TU706	supercont3.2	692063	693751	1688	153	153
TU707	supercont3.2	701745	702204	459	65	65
TU708	supercont3.2	704681	704943	262	51	51
TU709	supercont3.2	706253	706479	226	7	7
TU710	supercont3.2	708382	710377	1995	110	110
TU711	supercont3.2	712707	713018	311	6	6
TU712	supercont3.2	715498	716431	933	56	56
TU713	supercont3.2	789228	789419	191	7	7
TU714	supercont3.2	808284	808489	205	4	4
TU715	supercont3.2	810673	810869	196	13	13
TU716	supercont3.2	823198	824070	872	96	96
TU717	supercont3.2	831357	831560	203	11	11
TU718	supercont3.2	836607	838209	1602	57	57
TU719	supercont3.2	839464	840599	1135	21	21
TU720	supercont3.2	842060	843066	1006	84	84
TU721	supercont3.2	887675	887891	216	8	8
TU722	supercont3.2	891835	892036	201	4	4
TU723	supercont3.2	907155	907358	203	8	8
TU724	supercont3.2	912171	912357	186	7	7
TU725	supercont3.2	916151	916362	211	6	6
TU726	supercont3.2	920058	920264	206	20	20			FOXG_13848
TU727	supercont3.2	940605	942309	1704	100	105	Yes	FGSG_16203
TU728	supercont3.2	971797	972002	205	9	9
TU729	supercont3.2	989768	991577	1809	97	97
TU730	supercont3.2	1010498	1010879	381	16	16
TU731	supercont3.2	1022225	1022795	570	38	38
TU732	supercont3.2	1025056	1025257	201	7	7
TU733	supercont3.2	1036756	1038194	1438	1667	1667
TU734	supercont3.2	1062324	1063003	679	25	25
TU735	supercont3.2	1070283	1070813	530	24	24
TU736	supercont3.2	1071890	1072637	747	432	432
TU737	supercont3.2	1093579	1093860	281	7	7
TU738	supercont3.2	1098929	1099140	211	4	4
TU739	supercont3.2	1105820	1106047	227	66	66	Yes
TU740	supercont3.2	1143323	1143527	204	15	15
TU741	supercont3.2	1166046	1166495	449	426	426	Yes
TU742	supercont3.2	1175710	1175913	203	9	9
TU743	supercont3.2	1179141	1180374	1233	72	72
TU744	supercont3.2	1195134	1195345	211	6	6
TU745	supercont3.2	1202721	1203374	653	20	20
TU746	supercont3.2	1213089	1213597	508	326	326		FGSG_17618
TU747	supercont3.2	1216224	1216565	341	26	26	Yes
TU748	supercont3.2	1221703	1224757	3054	157	157
TU749	supercont3.2	1242932	1243486	554	205	205
TU750	supercont3.2	1244496	1244716	220	7	7
TU751	supercont3.2	1257521	1257824	303	20	20
TU752	supercont3.2	1275320	1275524	204	10	10
TU753	supercont3.2	1278347	1278861	514	156	156
TU754	supercont3.2	1306564	1306780	216	12	12
TU755	supercont3.2	1325069	1325275	206	10	10
TU756	supercont3.2	1329872	1330055	183	5	5
TU757	supercont3.2	1331237	1334290	3053	90	90		FGSG_15232
TU758	supercont3.2	1421530	1421718	188	5	5
TU759	supercont3.2	1426913	1427483	570	32	32
TU760	supercont3.2	1428953	1430712	1759	19	19
TU761	supercont3.2	1433669	1433857	188	14	14
TU762	supercont3.2	1448161	1448684	523	28	28
TU763	supercont3.2	1451470	1452127	657	179	179
TU764	supercont3.2	1481131	1481658	527	59	59
TU765	supercont3.2	1486479	1486668	189	4	4
TU766	supercont3.2	1507285	1508266	981	13	13
TU767	supercont3.2	1551658	1552308	650	11	11
TU768	supercont3.2	1564888	1565373	485	22	22
TU769	supercont3.2	1570441	1570864	423	34	34
TU770	supercont3.2	1594511	1594872	361	62	62
TU771	supercont3.2	1605385	1605653	268	17	17		FGSG_16140
TU772	supercont3.2	1608015	1608664	649	39	39		FGSG_16141
TU773	supercont3.2	1610605	1611534	929	47	47		FGSG_16141	FOXG_11461	FVEG_10359
TU774	supercont3.2	1648589	1649222	633	60	60		FGSG_16142	FOXG_11477	FVEG_10343
TU775	supercont3.2	1660943	1661148	205	4	4		FGSG_15231		FVEG_10339
TU776	supercont3.2	1672233	1672432	199	30	30
TU777	supercont3.2	1674319	1674933	614	0	4
TU778	supercont3.2	1674319	1675886	1567	48	98		FGSG_15230
TU779	supercont3.2	1689956	1690411	455	52	52
TU780	supercont3.2	1705430	1705630	200	5	5
TU781	supercont3.2	1709419	1710152	733	193	193
TU782	supercont3.2	1715213	1715420	207	9	9
TU783	supercont3.2	1717856	1719387	1531	93	93			FOXG_11504
TU784	supercont3.2	1729361	1732075	2714	144	144
TU785	supercont3.2	1742172	1742741	569	55	55
TU786	supercont3.2	1747501	1749327	1826	29	29
TU787	supercont3.2	1763307	1763500	193	5	5
TU788	supercont3.2	1767736	1768021	285	22	22
TU789	supercont3.2	1769312	1769491	179	5	5
TU790	supercont3.2	1774045	1774478	433	86	86	Yes
TU791	supercont3.2	1794263	1794459	196	4	4
TU792	supercont3.2	1799653	1799839	186	12	12
TU793	supercont3.2	1803994	1804586	592	36	36
TU794	supercont3.2	1807966	1809271	1305	152	152	Yes
TU795	supercont3.2	1819596	1820268	672	36	36
TU796	supercont3.2	1834019	1834959	940	31	31
TU797	supercont3.2	1838535	1838798	263	13	13
TU798	supercont3.2	1847734	1847923	189	7	7
TU799	supercont3.2	1854656	1855329	673	815	815		FGSG_16149	FOXG_11539	FVEG_10283
TU800	supercont3.2	1864652	1866772	2120	24	24
TU801	supercont3.2	1886715	1888012	1297	29	29
TU802	supercont3.2	1893377	1894120	743	21	21
TU803	supercont3.2	1937905	1938106	201	4	4
TU804	supercont3.2	1945966	1946298	332	25	25
TU805	supercont3.2	1977013	1977489	476	23	23		FGSG_16160
TU806	supercont3.2	2005791	2006447	656	57	57
TU807	supercont3.2	2007125	2007483	358	23	23
TU808	supercont3.2	2008540	2008979	439	22	22
TU809	supercont3.2	2015024	2015996	972	31	31
TU810	supercont3.2	2017536	2017808	272	19	19
TU811	supercont3.2	2037089	2037627	538	16	16
TU812	supercont3.2	2049091	2049302	211	7	7
TU813	supercont3.2	2070000	2071341	1341	26	26
TU814	supercont3.2	2075629	2075933	304	122	122
TU815	supercont3.2	2125536	2125742	206	7	7
TU816	supercont3.2	2141420	2141636	216	23	23
TU817	supercont3.2	2159311	2159693	382	31	31
TU818	supercont3.2	2180952	2181369	417	61	61
TU819	supercont3.2	2194451	2194641	190	10	10
TU820	supercont3.2	2216519	2216726	207	13	13
TU821	supercont3.2	2228485	2228674	189	4	4		FGSG_16174
TU822	supercont3.2	2230639	2230971	332	10	10		FGSG_16175	FOXG_13364	FVEG_12182
TU823	supercont3.2	2240545	2240732	187	5	5
TU824	supercont3.2	2267284	2267620	336	5	5
TU825	supercont3.2	2269126	2269327	201	3	3
TU826	supercont3.2	2309728	2309917	189	4	4
TU827	supercont3.2	2315320	2315694	374	12	12		FGSG_16180
TU828	supercont3.2	2338685	2338903	218	8	8
TU829	supercont3.2	2460933	2461265	332	9	9
TU830	supercont3.2	2521854	2522955	1101	87	87		FGSG_15210
TU831	supercont3.2	2554926	2556050	1124	14	14
TU832	supercont3.2	2566936	2567502	566	57	57
TU833	supercont3.2	2614816	2615065	249	9	9
TU834	supercont3.2	2618558	2619036	478	13	13
TU835	supercont3.2	2640872	2642291	1419	165	178	Yes	FGSG_15208
TU836	supercont3.2	2662755	2664946	2191	692	692		FGSG_16198
TU837	supercont3.2	2737137	2739430	2293	54	54
TU838	supercont3.2	2764547	2764758	211	6	6				FVEG_12827
TU839	supercont3.2	2769921	2770367	446	60	60		FGSG_16208
TU840	supercont3.2	2780212	2780553	341	10	12		FGSG_15444
TU841	supercont3.2	2816318	2816537	219	10	10
TU842	supercont3.2	2818072	2820046	1974	203	203
TU843	supercont3.2	2822517	2822720	203	6	6
TU844	supercont3.2	2827134	2827431	297	15	15
TU845	supercont3.2	2892383	2892681	298	56	56		FGSG_15201
TU846	supercont3.2	2910468	2910721	253	15	15		FGSG_16219	FOXG_09743	FVEG_08735
TU847	supercont3.2	2923928	2924136	208	10	10
TU848	supercont3.2	2936299	2936498	199	6	6
TU849	supercont3.2	2953856	2954045	189	4	4
TU850	supercont3.2	2975074	2975369	295	14	14
TU851	supercont3.2	2980069	2980377	308	32	32
TU852	supercont3.2	2985187	2985366	179	5	5		FGSG_16223	FOXG_09684	FVEG_08787
TU853	supercont3.2	3022525	3025519	2994	193	193		FGSG_16225
TU854	supercont3.2	3044731	3046016	1285	97	97
TU855	supercont3.2	3050786	3050984	198	8	8
TU856	supercont3.2	3223321	3224756	1435	31	31
TU857	supercont3.2	3268423	3268830	407	14	14		FGSG_16240
TU858	supercont3.2	3279076	3279610	534	204	204
TU859	supercont3.2	3322634	3323211	577	25	25	Yes
TU860	supercont3.2	3328093	3328268	175	4	4
TU861	supercont3.2	3337289	3337484	195	3	3
TU862	supercont3.2	3457393	3458321	928	21	21
TU863	supercont3.2	3548446	3549605	1159	38	38
TU864	supercont3.2	3574906	3575928	1022	42	42	Yes	FGSG_16263
TU865	supercont3.2	3599408	3600565	1157	95	95
TU866	supercont3.2	3616385	3617018	633	43	43		FGSG_16267
TU867	supercont3.2	3632818	3633102	284	15	15
TU868	supercont3.2	3635727	3636151	424	173	173	Yes	FGSG_16269
TU869	supercont3.2	3761164	3761556	392	26	26			FOXG_12376	FVEG_10939
TU870	supercont3.2	3796549	3797088	539	161	161
TU871	supercont3.2	3818170	3818432	262	104	104		FGSG_16284
TU872	supercont3.2	3820792	3820994	202	14	14		FGSG_16285
TU873	supercont3.2	3883424	3884964	1540	51	51
TU874	supercont3.2	3897443	3897657	214	9	9
TU875	supercont3.2	3945008	3945202	194	3	5		FGSG_16291
TU876	supercont3.2	4003577	4003781	204	3	3
TU877	supercont3.2	4069907	4070286	379	14	14
TU878	supercont3.2	4214820	4215021	201	6	6
TU879	supercont3.2	4229228	4229406	178	17	17
TU880	supercont3.2	4274809	4276211	1402	63	63		FGSG_16308	FOXG_10047	FVEG_08457
TU881	supercont3.2	4309560	4310361	801	50	50		FGSG_16311
TU882	supercont3.2	4315175	4315491	316	23	23
TU883	supercont3.2	4326988	4327177	189	5	5		FGSG_16313
TU884	supercont3.2	4449461	4449793	332	46	46		FGSG_16320
TU885	supercont3.2	4497861	4498063	202	3	3
TU886	supercont3.2	4499726	4499923	197	7	7
TU887	supercont3.2	4640425	4640629	204	6	6
TU888	supercont3.2	4648065	4648264	199	9	9
TU889	supercont3.2	4719306	4719517	211	11	11
TU890	supercont3.2	4750084	4751624	1540	81	81	Yes
TU891	supercont3.2	4752190	4752384	194	3	3
TU892	supercont3.2	4797006	4797223	217	12	12		FGSG_15168
TU893	supercont3.2	4828655	4829284	629	30	30
TU894	supercont3.2	4832035	4832278	243	8	8		FGSG_16355
TU895	supercont3.2	4873496	4873695	199	5	5
TU896	supercont3.2	4879771	4882080	2309	1620	1620
TU897	supercont3.2	4891799	4892009	210	6	6
TU898	supercont3.2	4945634	4945863	229	31	31
TU899	supercont3.2	4949095	4949281	186	5	5
TU900	supercont3.2	5055837	5056493	656	12	12		FGSG_15163
TU901	supercont3.2	5058205	5058462	257	51	51
TU902	supercont3.2	5080012	5081117	1105	23	23		FGSG_16370
TU903	supercont3.2	5093160	5094053	893	15	15		FGSG_16371
TU904	supercont3.2	5098754	5098985	231	7	7
TU905	supercont3.2	5222163	5222545	382	15	15		FGSG_16381	FOXG_04767
TU906	supercont3.2	5235328	5236289	961	30	30
TU907	supercont3.2	5237123	5237386	263	7	7	Yes
TU908	supercont3.2	5251897	5252221	324	13	13
TU909	supercont3.2	5261660	5263285	1625	392	392	Yes	FGSG_16387	FOXG_15695	FVEG_13179
TU910	supercont3.2	5312345	5314519	2174	119	119
TU911	supercont3.2	5321319	5321524	205	3	3
TU912	supercont3.2	5326233	5326612	379	17	17
TU913	supercont3.2	5333142	5334197	1055	25	25
TU914	supercont3.2	5338327	5339889	1562	42	42		FGSG_16395	FOXG_15657	FVEG_13117
TU915	supercont3.2	5344281	5344483	202	6	6
TU916	supercont3.2	5346502	5349391	2889	94	94
TU917	supercont3.2	5373765	5373960	195	3	3
TU918	supercont3.2	5391216	5392178	962	67	67
TU919	supercont3.2	5395240	5395586	346	16	16
TU920	supercont3.2	5398825	5399780	955	53	53
TU921	supercont3.2	5417180	5417381	201	4	4
TU922	supercont3.2	5427807	5431182	3375	104	104
TU923	supercont3.3	52675	53137	462	23	23
TU924	supercont3.3	158141	158558	417	8	8
TU925	supercont3.3	220697	220909	212	10	10
TU926	supercont3.3	237710	238135	425	7	7
TU927	supercont3.3	380299	380484	185	3	3
TU928	supercont3.3	390122	390326	204	7	7
TU929	supercont3.3	416033	416319	286	17	17	Yes
TU930	supercont3.3	542299	542984	685	41	41
TU931	supercont3.3	550705	550896	191	2	2
TU932	supercont3.3	554776	556090	1314	27	27
TU933	supercont3.3	562085	562319	234	38	38
TU934	supercont3.3	612240	612446	206	4	4
TU935	supercont3.3	615124	615466	342	8	8
TU936	supercont3.3	621247	624115	2868	79	79
TU937	supercont3.3	631130	631327	197	5	5
TU938	supercont3.3	669523	669708	185	4	4
TU939	supercont3.3	672979	673161	182	3	3
TU940	supercont3.3	710837	711505	668	22	22
TU941	supercont3.3	717801	718076	275	5	5
TU942	supercont3.3	803348	803557	209	10	10
TU943	supercont3.3	812516	812718	202	4	4
TU944	supercont3.3	816194	816404	210	4	4
TU945	supercont3.3	828707	829928	1221	47	47	Yes	FGSG_17634	FOXG_09176	FVEG_06775
TU946	supercont3.3	832659	837331	4672	216	216		FGSG_17635	FOXG_09166
TU947	supercont3.3	852646	853079	433	19	19
TU948	supercont3.3	859109	860282	1173	589	591	Yes		FOXG_09174	FVEG_06773
TU949	supercont3.3	865577	865827	250	5	5
TU950	supercont3.3	867884	868067	183	6	6
TU951	supercont3.3	879260	880013	753	93	93
TU952	supercont3.3	942506	942800	294	25	25		FGSG_16450
TU953	supercont3.3	944652	944851	199	15	15
TU954	supercont3.3	952588	952814	226	10	10
TU955	supercont3.3	963442	964236	794	147	147	Yes
TU956	supercont3.3	969948	970147	199	5	5
TU957	supercont3.3	976117	976303	186	4	4
TU958	supercont3.3	977982	978311	329	8	8
TU959	supercont3.3	988628	989395	767	151	151
TU960	supercont3.3	993412	993622	210	7	7
TU961	supercont3.3	1014602	1014812	210	10	10
TU962	supercont3.3	1016426	1016741	315	14	14				FVEG_06031
TU963	supercont3.3	1038454	1039398	944	19	19
TU964	supercont3.3	1051851	1052079	228	24	24		FGSG_17645
TU965	supercont3.3	1061107	1061579	472	15	15	Yes
TU966	supercont3.3	1065048	1065265	217	10	10
TU967	supercont3.3	1068468	1068817	349	68	68		FGSG_16452
TU968	supercont3.3	1075631	1075827	196	4	4
TU969	supercont3.3	1076569	1076794	225	14	14
TU970	supercont3.3	1091719	1093650	1931	100	100
TU971	supercont3.3	1099555	1099750	195	5	5
TU972	supercont3.3	1105967	1106256	289	7	7
TU973	supercont3.3	1125504	1125686	182	28	28
TU974	supercont3.3	1127022	1127320	298	14	14
TU975	supercont3.3	1167328	1168374	1046	160	160
TU976	supercont3.3	1196631	1196819	188	6	6
TU977	supercont3.3	1213758	1213944	186	3	3
TU978	supercont3.3	1216746	1217216	470	7	7
TU979	supercont3.3	1221762	1221976	214	6	6
TU980	supercont3.3	1237857	1238059	202	4	4
TU981	supercont3.3	1292263	1292662	399	12	12
TU982	supercont3.3	1297566	1297765	199	3	3
TU983	supercont3.3	1313290	1314211	921	62	62
TU984	supercont3.3	1325424	1326024	600	13	13
TU985	supercont3.3	1328907	1329092	185	3	3
TU986	supercont3.3	1335126	1335918	792	12	12
TU987	supercont3.3	1343147	1343593	446	13	13
TU988	supercont3.3	1353358	1353624	266	23	23
TU989	supercont3.3	1368434	1368616	182	2	2
TU990	supercont3.3	1426212	1426806	594	19	19
TU991	supercont3.3	1428350	1429149	799	19	19				FVEG_04858
TU992	supercont3.3	1430075	1431110	1035	97	97
TU993	supercont3.3	1433017	1434116	1099	113	113
TU994	supercont3.3	1436547	1436776	229	11	11
TU995	supercont3.3	1437970	1438206	236	23	23		FGSG_15284
TU996	supercont3.3	1441587	1442557	970	42	42
TU997	supercont3.3	1444616	1445298	682	32	32
TU998	supercont3.3	1448331	1449577	1246	46	46
TU999	supercont3.3	1459102	1459432	330	11	11
TU1000	supercont3.3	1474362	1474577	215	3	3
TU1001	supercont3.3	1478702	1479013	311	8	8
TU1002	supercont3.3	1516533	1518590	2057	130	130		FGSG_15288
TU1003	supercont3.3	1545071	1545303	232	7	7
TU1004	supercont3.3	1587780	1588736	956	35	35
TU1005	supercont3.3	1627442	1627633	191	3	3		FGSG_17658
TU1006	supercont3.3	1635804	1636002	198	3	3
TU1007	supercont3.3	1659103	1659413	310	7	7
TU1008	supercont3.3	1661414	1661976	562	121	121		FGSG_17659	FOXG_08449	FVEG_06227
TU1009	supercont3.3	1662974	1663329	355	65	65		FGSG_17659	FOXG_08449
TU1010	supercont3.3	1670512	1670840	328	13	13
TU1011	supercont3.3	1672948	1673192	244	117	117
TU1012	supercont3.3	1676477	1676706	229	4	4
TU1013	supercont3.3	1678775	1679488	713	1100	1100
TU1014	supercont3.3	1686679	1686989	310	11	11
TU1015	supercont3.3	1725867	1726080	213	6	6
TU1016	supercont3.3	1731084	1731458	374	15	15
TU1017	supercont3.3	1734492	1734799	307	48	48
TU1018	supercont3.3	1745218	1745419	201	12	12
TU1019	supercont3.3	1754329	1754657	328	8	8
TU1020	supercont3.3	1772810	1776572	3762	117	117
TU1021	supercont3.3	1779482	1779681	199	2	2
TU1022	supercont3.3	1812664	1813121	457	32	32
TU1023	supercont3.3	1824534	1824880	346	11	11
TU1024	supercont3.3	1867538	1868496	958	69	69
TU1025	supercont3.3	1890334	1890625	291	11	11
TU1026	supercont3.3	1896590	1898416	1826	87	87			FOXG_06396	FVEG_04246
TU1027	supercont3.3	1910762	1911005	243	32	32
TU1028	supercont3.3	1935473	1937225	1752	19	25
TU1029	supercont3.3	1938697	1939543	846	29	29	Yes
TU1030	supercont3.3	1943835	1944036	201	5	5
TU1031	supercont3.3	1956529	1956888	359	47	47		FGSG_15294
TU1032	supercont3.3	1967825	1968749	924	1137	1137	Yes	FGSG_16473	FOXG_06420	FVEG_04268
TU1033	supercont3.3	1992370	1992580	210	27	27
TU1034	supercont3.3	1998729	1999118	389	33	33
TU1035	supercont3.3	2002124	2002319	195	5	5
TU1036	supercont3.3	2005226	2005840	614	55	55
TU1037	supercont3.3	2026560	2027082	522	16	16
TU1038	supercont3.3	2037155	2042626	5471	168	168
TU1039	supercont3.3	2083749	2084604	855	63	63		FGSG_16476	FOXG_17773
TU1040	supercont3.3	2101600	2102090	490	50	50		FGSG_16478
TU1041	supercont3.3	2130054	2131119	1065	110	110	Yes		FOXG_09508	FVEG_07134
TU1042	supercont3.3	2141167	2143246	2079	33	132	Yes
TU1043	supercont3.3	2142952	2143246	294	0	22
TU1044	supercont3.3	2144325	2144501	176	4	4
TU1045	supercont3.3	2150632	2150945	313	58	58
TU1046	supercont3.3	2154967	2155283	316	23	23
TU1047	supercont3.3	2167863	2169135	1272	118	118
TU1048	supercont3.3	2192247	2192589	342	21	21
TU1049	supercont3.3	2204119	2204355	236	16	16			FOXG_09481
TU1050	supercont3.3	2227381	2227596	215	12	12
TU1051	supercont3.3	2244212	2244403	191	4	4
TU1052	supercont3.3	2250253	2250421	168	4	4
TU1053	supercont3.3	2256997	2257201	204	10	10
TU1054	supercont3.3	2267763	2269965	2202	328	328
TU1055	supercont3.3	2286610	2288247	1637	22	22
TU1056	supercont3.3	2291503	2291757	254	46	46
TU1057	supercont3.3	2294728	2295220	492	19	19
TU1058	supercont3.3	2304397	2304591	194	4	4
TU1059	supercont3.3	2306714	2306928	214	24	24
TU1060	supercont3.3	2310855	2312377	1522	27	27
TU1061	supercont3.3	2333240	2334707	1467	44	44
TU1062	supercont3.3	2344257	2344750	493	21	21
TU1063	supercont3.3	2352367	2352569	202	4	4
TU1064	supercont3.3	2431316	2432255	939	35	35		FGSG_15303
TU1065	supercont3.3	2444183	2444424	241	8	8
TU1066	supercont3.3	2451751	2451995	244	62	62
TU1067	supercont3.3	2455295	2455694	399	31	31
TU1068	supercont3.3	2459147	2459620	473	75	75
TU1069	supercont3.3	2461144	2461316	172	4	4
TU1070	supercont3.3	2472608	2473008	400	119	119			FOXG_09393	FVEG_07025
TU1071	supercont3.3	2481235	2481623	388	41	41
TU1072	supercont3.3	2490007	2491715	1708	57	57		FGSG_16492	FOXG_09389	FVEG_07021
TU1073	supercont3.3	2562919	2563206	287	21	21
TU1074	supercont3.3	2577270	2577500	230	12	12
TU1075	supercont3.3	2579696	2579886	190	4	4
TU1076	supercont3.3	2584554	2588742	4188	173	173
TU1077	supercont3.3	2595068	2595530	462	19	19
TU1078	supercont3.3	2601047	2601822	775	18	18
TU1079	supercont3.3	2604091	2604974	883	33	33
TU1080	supercont3.3	2610920	2611203	283	20	20
TU1081	supercont3.3	2632134	2633375	1241	76	76	Yes
TU1082	supercont3.3	2647222	2647438	216	4	4
TU1083	supercont3.3	2655905	2656121	216	4	4		FGSG_16498
TU1084	supercont3.3	2662867	2664216	1349	92	92
TU1085	supercont3.3	2673226	2673417	191	4	4
TU1086	supercont3.3	2699888	2700090	202	13	13
TU1087	supercont3.3	2708727	2708914	187	3	3		FGSG_17672
TU1088	supercont3.3	2712352	2713087	735	346	346
TU1089	supercont3.3	2721088	2722397	1309	65	65	Yes
TU1090	supercont3.3	2735864	2736053	189	3	3
TU1091	supercont3.3	2748097	2748336	239	8	8
TU1092	supercont3.3	2761917	2762122	205	11	11
TU1093	supercont3.3	2767139	2767349	210	106	106
TU1094	supercont3.3	2773856	2774298	442	22	22
TU1095	supercont3.3	2776321	2776656	335	20	20		FGSG_16505	FOXG_09302	FVEG_06904
TU1096	supercont3.3	2800112	2800307	195	4	4
TU1097	supercont3.3	2801486	2801947	461	18	18
TU1098	supercont3.3	2806864	2807083	219	5	5
TU1099	supercont3.3	2818425	2818641	216	6	6
TU1100	supercont3.3	2834041	2834256	215	51	51
TU1101	supercont3.3	2840198	2841522	1324	41	41
TU1102	supercont3.3	2857171	2857634	463	20	20
TU1103	supercont3.3	2882890	2883181	291	29	29
TU1104	supercont3.3	2887679	2888842	1163	82	82
TU1105	supercont3.3	2907786	2909047	1261	48	48
TU1106	supercont3.3	2914900	2915067	167	3	3
TU1107	supercont3.3	2923815	2924065	250	15	15
TU1108	supercont3.3	2934182	2935041	859	17	17	Yes
TU1109	supercont3.3	2939387	2941321	1934	2804	2804		FGSG_15024	FOXG_09247	FVEG_06847
TU1110	supercont3.3	2950469	2953167	2698	185	185
TU1111	supercont3.3	2966117	2966349	232	13	13
TU1112	supercont3.3	2979987	2980221	234	21	21
TU1113	supercont3.3	2980854	2981236	382	19	19
TU1114	supercont3.3	2985180	2985439	259	12	12
TU1115	supercont3.3	2993024	2994489	1465	44	44
TU1116	supercont3.3	2996390	2997923	1533	74	74
TU1117	supercont3.3	3002487	3002714	227	10	10
TU1118	supercont3.3	3010384	3010649	265	46	46
TU1119	supercont3.3	3015966	3016389	423	19	19
TU1120	supercont3.3	3023922	3024610	688	56	56		FGSG_16518	FOXG_09222	FVEG_06823
TU1121	supercont3.3	3026172	3026511	339	46	46		FGSG_16518	FOXG_06106	FGSG_01468
TU1122	supercont3.3	3035967	3036674	707	107	107
TU1123	supercont3.3	3057679	3058804	1125	395	395
TU1124	supercont3.3	3062725	3063813	1088	52	52		FGSG_16522	FOXG_09207	FVEG_06809
TU1125	supercont3.3	3086811	3087914	1103	69	69
TU1126	supercont3.3	3098927	3099231	304	27	27
TU1127	supercont3.3	3128139	3128352	213	7	7
TU1128	supercont3.3	3129458	3130103	645	26	26				FVEG_05972
TU1129	supercont3.3	3148437	3149397	960	101	101		FGSG_16528	FOXG_08713
TU1130	supercont3.3	3150456	3151039	583	35	35		FGSG_16528	FOXG_08713
TU1131	supercont3.3	3187775	3187985	210	13	13	Yes
TU1132	supercont3.3	3194049	3194249	200	10	10
TU1133	supercont3.3	3204842	3205493	651	30	30
TU1134	supercont3.3	3235551	3239701	4150	609	609	Yes
TU1135	supercont3.3	3249225	3249601	376	12	12
TU1136	supercont3.3	3260437	3260604	167	4	4
TU1137	supercont3.3	3268989	3269790	801	25	25
TU1138	supercont3.3	3313095	3313304	209	4	4
TU1139	supercont3.3	3321105	3321713	608	401	401	Yes	FGSG_15025
TU1140	supercont3.3	3322765	3322968	203	4	4		FGSG_16541
TU1141	supercont3.3	3338916	3339105	189	4	4
TU1142	supercont3.3	3350488	3350664	176	4	4
TU1143	supercont3.3	3352445	3352632	187	4	4
TU1144	supercont3.3	3374171	3375078	907	103	103
TU1145	supercont3.3	3381398	3381593	195	5	5
TU1146	supercont3.3	3388328	3388619	291	14	14	Yes	FGSG_16548
TU1147	supercont3.3	3426521	3428077	1556	192	192		FGSG_16551	FOXG_07454	FVEG_04383
TU1148	supercont3.3	3432636	3432833	197	5	5
TU1149	supercont3.3	3435883	3436075	192	5	5
TU1150	supercont3.3	3454938	3455116	178	2	2
TU1151	supercont3.3	3522384	3522587	203	5	5
TU1152	supercont3.3	3532289	3535563	3274	122	122
TU1153	supercont3.3	3547431	3547826	395	19	19
TU1154	supercont3.3	3560842	3561726	884	12	12
TU1155	supercont3.3	3581906	3582111	205	6	6
TU1156	supercont3.3	3586789	3587444	655	13	13		FGSG_16558	FOXG_07547
TU1157	supercont3.3	3615756	3615949	193	5	5
TU1158	supercont3.3	3647321	3647672	351	10	10
TU1159	supercont3.3	3676885	3677037	152	46	46			FOXG_07618
TU1160	supercont3.3	3682824	3683311	487	274	274
TU1161	supercont3.3	3684540	3684763	223	6	32		FGSG_16569	FOXG_07615	FVEG_04542
TU1162	supercont3.3	3684547	3684981	434	14	35		FGSG_16569	FOXG_07615	FVEG_04542
TU1163	supercont3.3	3693083	3693410	327	7	7
TU1164	supercont3.3	3697865	3698219	354	12	12
TU1165	supercont3.3	3703998	3704182	184	3	3
TU1166	supercont3.3	3707412	3708149	737	64	64
TU1167	supercont3.3	3711271	3711462	191	5	5
TU1168	supercont3.3	3729114	3729381	267	20	20
TU1169	supercont3.3	3736561	3737033	472	22	22		FGSG_16572
TU1170	supercont3.3	3741384	3741596	212	7	7
TU1171	supercont3.3	3747324	3747514	190	6	6
TU1172	supercont3.3	3801205	3802556	1351	32	32	Yes
TU1173	supercont3.3	3814908	3815426	518	28	28
TU1174	supercont3.3	3851624	3851852	228	16	16
TU1175	supercont3.3	3899512	3899709	197	22	22		FGSG_16583	FOXG_07680	FVEG_04596
TU1176	supercont3.3	3911683	3911905	222	6	6
TU1177	supercont3.3	3929178	3929468	290	69	69
TU1178	supercont3.3	3939088	3939292	204	21	21
TU1179	supercont3.3	3958972	3959148	176	3	3
TU1180	supercont3.3	3967561	3968412	851	32	32
TU1181	supercont3.3	3971004	3971534	530	57	57
TU1182	supercont3.3	3989779	3990729	950	71	71
TU1183	supercont3.3	3994456	3995454	998	21	21
TU1184	supercont3.3	4000967	4001154	187	5	5
TU1185	supercont3.3	4011794	4012486	692	14	14
TU1186	supercont3.3	4017201	4018017	816	97	97
TU1187	supercont3.3	4028867	4029375	508	15	15
TU1188	supercont3.3	4030822	4031020	198	7	7
TU1189	supercont3.3	4036333	4036870	537	9	9		FGSG_16588
TU1190	supercont3.3	4060990	4061779	789	19	19
TU1191	supercont3.3	4068046	4068292	246	6	6
TU1192	supercont3.3	4105002	4106228	1226	60	60
TU1193	supercont3.3	4120308	4120500	192	5	5
TU1194	supercont3.3	4137013	4139393	2380	384	384
TU1195	supercont3.3	4158951	4160914	1963	56	56
TU1196	supercont3.3	4166450	4167069	619	105	105
TU1197	supercont3.3	4180203	4180404	201	12	12
TU1198	supercont3.3	4192717	4192898	181	5	5				FVEG_04700
TU1199	supercont3.3	4210931	4212122	1191	92	92
TU1200	supercont3.3	4213735	4213940	205	6	6
TU1201	supercont3.3	4237386	4237840	454	23	23
TU1202	supercont3.3	4244229	4244424	195	6	6
TU1203	supercont3.3	4265077	4267637	2560	40	40		FGSG_15328
TU1204	supercont3.3	4311685	4311875	190	4	4
TU1205	supercont3.3	4327328	4327503	175	3	3
TU1206	supercont3.3	4374586	4374782	196	3	3
TU1207	supercont3.3	4378556	4379134	578	86	86		FGSG_16609
TU1208	supercont3.3	4383480	4384432	952	60	60
TU1209	supercont3.3	4410987	4415283	4296	56	56
TU1210	supercont3.3	4447447	4449333	1886	944	944				FVEG_04788
TU1211	supercont3.3	4451070	4451638	568	376	376			FOXG_07866	FVEG_04788
TU1212	supercont3.3	4453607	4454536	929	13	13	Yes
TU1213	supercont3.3	4458578	4460143	1565	38	38
TU1214	supercont3.3	4467246	4467482	236	39	39
TU1215	supercont3.3	4469513	4469769	256	26	26
TU1216	supercont3.3	4471470	4471652	182	3	3
TU1217	supercont3.3	4474051	4474308	257	37	37
TU1218	supercont3.3	4479931	4480575	644	29	29
TU1219	supercont3.3	4487109	4487335	226	36	36
TU1220	supercont3.3	4500727	4501062	335	18	18
TU1221	supercont3.3	4526425	4527538	1113	304	304
TU1222	supercont3.3	4529100	4529312	212	24	24
TU1223	supercont3.3	4532988	4533921	933	177	177	Yes			FVEG_06131
TU1224	supercont3.3	4538815	4540066	1251	26	26		FGSG_16612		FVEG_06133
TU1225	supercont3.3	4559216	4559817	601	286	286		FGSG_16613
TU1226	supercont3.3	4561178	4561440	262	22	22
TU1227	supercont3.3	4583327	4585030	1703	103	103
TU1228	supercont3.3	4589972	4592585	2613	359	359
TU1229	supercont3.3	4604561	4604758	197	9	9
TU1230	supercont3.3	4619888	4620085	197	18	18
TU1231	supercont3.3	4626052	4626266	214	35	35
TU1232	supercont3.3	4633403	4633606	203	8	8
TU1233	supercont3.3	4641734	4642442	708	23	23		FGSG_15336
TU1234	supercont3.3	4654608	4657335	2727	149	149		FGSG_16616
TU1235	supercont3.3	4668089	4668294	205	4	4
TU1236	supercont3.3	4727533	4728179	646	286	286				FVEG_06193
TU1237	supercont3.3	4740145	4740328	183	2	2
TU1238	supercont3.3	4743797	4743993	196	5	5
TU1239	supercont3.3	4758219	4759043	824	44	44
TU1240	supercont3.3	4771129	4771878	749	170	170		FGSG_16626
TU1241	supercont3.3	4806162	4806394	232	6	6
TU1242	supercont3.3	4825315	4825960	645	31	31
TU1243	supercont3.3	4858690	4859872	1182	264	264
TU1244	supercont3.3	4862652	4862845	193	6	6
TU1245	supercont3.3	4870419	4870603	184	4	4
TU1246	supercont3.3	4876701	4877099	398	18	18
TU1247	supercont3.3	4881262	4881496	234	19	19
TU1248	supercont3.3	4892663	4893049	386	50	50
TU1249	supercont3.3	4899166	4899377	211	24	24
TU1250	supercont3.3	4903250	4903490	240	8	8
TU1251	supercont3.3	4904656	4905048	392	13	13
TU1252	supercont3.3	4919306	4919509	203	5	5
TU1253	supercont3.3	4922131	4922344	213	5	5
TU1254	supercont3.3	4923973	4926265	2292	151	151		FGSG_16628	FOXG_08046	FVEG_04967
TU1255	supercont3.3	4928016	4928825	809	47	47
TU1256	supercont3.3	4934172	4934702	530	26	26
TU1257	supercont3.3	4945359	4946185	826	17	17		FGSG_15342
TU1258	supercont3.3	5023545	5024630	1085	140	140
TU1259	supercont3.3	5026150	5026520	370	12	12
TU1260	supercont3.3	5041278	5041497	219	14	14
TU1261	supercont3.3	5042633	5042852	219	7	7
TU1262	supercont3.3	5044877	5045326	449	146	146
TU1263	supercont3.3	5051301	5051561	260	5	5
TU1264	supercont3.3	5063736	5063942	206	7	7
TU1265	supercont3.3	5070966	5072018	1052	190	190		FGSG_15346
TU1266	supercont3.3	5080334	5081095	761	159	159
TU1267	supercont3.3	5094065	5094579	514	54	54
TU1268	supercont3.3	5098478	5098699	221	25	25
TU1269	supercont3.3	5108097	5108330	233	74	74			FOXG_08108	FVEG_05031
TU1270	supercont3.3	5112340	5113050	710	15	15
TU1271	supercont3.3	5117464	5118591	1127	21	21
TU1272	supercont3.3	5153167	5155900	2733	5255	5255
TU1273	supercont3.3	5172211	5172402	191	6	6
TU1274	supercont3.3	5189420	5189610	190	4	4
TU1275	supercont3.3	5194681	5194940	259	13	13
TU1276	supercont3.3	5216552	5217116	564	66	66
TU1277	supercont3.3	5223469	5223678	209	29	29
TU1278	supercont3.3	5226074	5226261	187	4	4
TU1279	supercont3.3	5234551	5234742	191	6	6
TU1280	supercont3.3	5238951	5239154	203	6	6
TU1281	supercont3.3	5240404	5242009	1605	152	152		FGSG_16643	FOXG_08215	FVEG_06455
TU1282	supercont3.3	5258547	5258919	372	20	20
TU1283	supercont3.3	5290923	5291724	801	24	24
TU1284	supercont3.3	5300212	5302040	1828	127	127		FGSG_15349
TU1285	supercont3.3	5317405	5318324	919	137	137
TU1286	supercont3.3	5344932	5345186	254	25	25		FGSG_16653		FVEG_06491
TU1287	supercont3.4	43958	44304	346	21	21	Yes
TU1288	supercont3.4	49788	50637	849	53	53	Yes	FGSG_16659
TU1289	supercont3.4	102404	102612	208	6	6
TU1290	supercont3.4	107649	107846	197	8	8
TU1291	supercont3.4	110508	110790	282	76	76
TU1292	supercont3.4	139471	139629	158	6	6
TU1293	supercont3.4	140489	140697	208	2	2
TU1294	supercont3.4	207293	210590	3297	89	89
TU1295	supercont3.4	212090	212292	202	5	5
TU1296	supercont3.4	214098	214925	827	21	21
TU1297	supercont3.4	219746	221041	1295	38	38		FGSG_15365
TU1298	supercont3.4	229905	230100	195	2	2
TU1299	supercont3.4	242608	242802	194	4	4
TU1300	supercont3.4	248739	249598	859	41	41				FVEG_05649
TU1301	supercont3.4	272070	272297	227	23	23
TU1302	supercont3.4	275247	278415	3168	722	722
TU1303	supercont3.4	312745	313366	621	44	44
TU1304	supercont3.4	326100	326535	435	46	46
TU1305	supercont3.4	357440	357708	268	8	8
TU1306	supercont3.4	366196	366514	318	14	14
TU1307	supercont3.4	366523	366717	194	4	4
TU1308	supercont3.4	407018	407206	188	5	5
TU1309	supercont3.4	422808	423592	784	13	13		FGSG_16681
TU1310	supercont3.4	439670	439868	198	4	4
TU1311	supercont3.4	445452	445685	233	12	12
TU1312	supercont3.4	451396	451551	155	4	4
TU1313	supercont3.4	454410	456477	2067	150	150
TU1314	supercont3.4	499136	499794	658	20	20		FGSG_16683
TU1315	supercont3.4	507251	507948	697	11	11
TU1316	supercont3.4	525558	526947	1389	114	114	Yes
TU1317	supercont3.4	532941	533236	295	9	9
TU1318	supercont3.4	550776	551433	657	50	50
TU1319	supercont3.4	575636	578256	2620	1484	1484	Yes	FGSG_15368
TU1320	supercont3.4	579970	580156	186	3	3
TU1321	supercont3.4	585322	585770	448	30	30		FGSG_15372
TU1322	supercont3.4	614599	615470	871	170	170
TU1323	supercont3.4	640863	641567	704	278	278	Yes
TU1324	supercont3.4	644553	645602	1049	24	24
TU1325	supercont3.4	659064	659312	248	7	7
TU1326	supercont3.4	693159	693350	191	2	2
TU1327	supercont3.4	694783	694991	208	4	4
TU1328	supercont3.4	696841	697032	191	9	9
TU1329	supercont3.4	703232	703438	206	5	5
TU1330	supercont3.4	705654	706606	952	22	22
TU1331	supercont3.4	712119	712321	202	5	5
TU1332	supercont3.4	716943	717503	560	102	102
TU1333	supercont3.4	723808	723991	183	3	3
TU1334	supercont3.4	727229	727739	510	13	13
TU1335	supercont3.4	728687	729553	866	20	20
TU1336	supercont3.4	730655	731035	380	129	129
TU1337	supercont3.4	749680	750021	341	18	18
TU1338	supercont3.4	752787	753761	974	16	16
TU1339	supercont3.4	773274	773463	189	6	6
TU1340	supercont3.4	782190	782931	741	39	39
TU1341	supercont3.4	800001	800450	449	8	8
TU1342	supercont3.4	805917	806134	217	5	5
TU1343	supercont3.4	813469	814096	627	10	10
TU1344	supercont3.4	816442	816716	274	20	20
TU1345	supercont3.4	828938	829412	474	20	20
TU1346	supercont3.4	846402	846621	219	10	10
TU1347	supercont3.4	851449	851649	200	4	4
TU1348	supercont3.4	856444	856640	196	8	8
TU1349	supercont3.4	874374	875947	1573	141	141
TU1350	supercont3.4	880369	880901	532	73	73
TU1351	supercont3.4	882939	884068	1129	59	59
TU1352	supercont3.4	885770	887388	1618	51	51		FGSG_16703	FOXG_02236	FVEG_05408
TU1353	supercont3.4	889829	890422	593	39	39
TU1354	supercont3.4	894890	895077	187	3	3
TU1355	supercont3.4	901840	902037	197	6	6
TU1356	supercont3.4	905555	907041	1486	48	48
TU1357	supercont3.4	908365	908801	436	25	25
TU1358	supercont3.4	917464	917682	218	11	11		FGSG_15377
TU1359	supercont3.4	919932	920258	326	10	10
TU1360	supercont3.4	921983	922159	176	3	3
TU1361	supercont3.4	930848	931769	921	28	28
TU1362	supercont3.4	933179	933942	763	81	81
TU1363	supercont3.4	937237	938795	1558	41	41		FGSG_15379
TU1364	supercont3.4	938741	939512	771	56	56		FGSG_15379
TU1365	supercont3.4	960095	961817	1722	108	108
TU1366	supercont3.4	966835	967198	363	228	228	Yes
TU1367	supercont3.4	971183	971372	189	3	3
TU1368	supercont3.4	984744	984943	199	4	4
TU1369	supercont3.4	990365	991154	789	30	30
TU1370	supercont3.4	1003107	1003509	402	83	83		FGSG_15010
TU1371	supercont3.4	1009116	1009687	571	28	28
TU1372	supercont3.4	1011610	1012201	591	82	82
TU1373	supercont3.4	1021401	1022063	662	81	81		FGSG_16707
TU1374	supercont3.4	1027613	1027793	180	2	2
TU1375	supercont3.4	1029198	1030012	814	18	18		FGSG_15385
TU1376	supercont3.4	1031691	1033840	2149	169	169		FGSG_15382
TU1377	supercont3.4	1050658	1051498	840	620	620		FGSG_16709	FOXG_02084	FVEG_05246
TU1378	supercont3.4	1056627	1056888	261	15	15
TU1379	supercont3.4	1060525	1060751	226	35	35
TU1380	supercont3.4	1069875	1070214	339	9	9
TU1381	supercont3.4	1077168	1077379	211	9	9
TU1382	supercont3.4	1079306	1080262	956	21	21
TU1383	supercont3.4	1087321	1088739	1418	71	71
TU1384	supercont3.4	1094744	1094966	222	58	58
TU1385	supercont3.4	1106711	1107012	301	184	184
TU1386	supercont3.4	1119552	1119747	195	4	4
TU1387	supercont3.4	1129973	1130164	191	4	4
TU1388	supercont3.4	1132638	1132849	211	8	8
TU1389	supercont3.4	1145783	1145959	176	7	7
TU1390	supercont3.4	1164071	1166684	2613	326	326		FGSG_15387
TU1391	supercont3.4	1182545	1183603	1058	33	33
TU1392	supercont3.4	1185571	1185762	191	6	6
TU1393	supercont3.4	1187284	1189536	2252	107	107
TU1394	supercont3.4	1207332	1208740	1408	129	129
TU1395	supercont3.4	1211692	1211894	202	19	19
TU1396	supercont3.4	1228730	1229835	1105	68	68
TU1397	supercont3.4	1236439	1236836	397	25	25
TU1398	supercont3.4	1239530	1240323	793	43	43
TU1399	supercont3.4	1241798	1242251	453	774	774			FOXG_02027	FVEG_05191
TU1400	supercont3.4	1290901	1291340	439	30	30
TU1401	supercont3.4	1299332	1300179	847	318	318
TU1402	supercont3.4	1302540	1302726	186	5	5
TU1403	supercont3.4	1304425	1304670	245	10	10
TU1404	supercont3.4	1307616	1307817	201	4	4
TU1405	supercont3.4	1332750	1332990	240	14	14
TU1406	supercont3.4	1353526	1355416	1890	381	381		FGSG_16722	FOXG_01997	FVEG_05158
TU1407	supercont3.4	1358733	1359399	666	33	33
TU1408	supercont3.4	1373320	1373506	186	3	3
TU1409	supercont3.4	1405122	1405695	573	48	48
TU1410	supercont3.4	1414596	1415470	874	34	34
TU1411	supercont3.4	1455456	1457501	2045	418	418	Yes	FGSG_16731	FOXG_01964	FVEG_05124
TU1412	supercont3.4	1461963	1462154	191	5	5
TU1413	supercont3.4	1472759	1472947	188	3	3
TU1414	supercont3.4	1485217	1485407	190	4	4
TU1415	supercont3.4	1492022	1493038	1016	37	37
TU1416	supercont3.4	1498505	1498693	188	4	4
TU1417	supercont3.4	1500731	1500933	202	4	4
TU1418	supercont3.4	1517670	1518601	931	21	21
TU1419	supercont3.4	1524243	1524793	550	22	22
TU1420	supercont3.4	1547597	1547796	199	5	5
TU1421	supercont3.4	1548987	1549187	200	33	33
TU1422	supercont3.4	1564991	1565461	470	113	113
TU1423	supercont3.4	1568614	1568816	202	9	9
TU1424	supercont3.4	1588603	1588812	209	6	6
TU1425	supercont3.4	1607748	1607995	247	23	23
TU1426	supercont3.4	1614431	1614914	483	15	15
TU1427	supercont3.4	1617475	1617672	197	6	6
TU1428	supercont3.4	1629658	1629960	302	51	51
TU1429	supercont3.4	1637220	1637533	313	6	6
TU1430	supercont3.4	1649097	1649303	206	6	6
TU1431	supercont3.4	1650519	1650733	214	24	24
TU1432	supercont3.4	1653961	1654161	200	28	28
TU1433	supercont3.4	1663569	1664068	499	78	78
TU1434	supercont3.4	1668214	1672461	4247	219	219			FOXG_01902
TU1435	supercont3.4	1682811	1683077	266	16	16
TU1436	supercont3.4	1703711	1704114	403	28	28	Yes
TU1437	supercont3.4	1711705	1712602	897	61	61
TU1438	supercont3.4	1726849	1728814	1965	124	124
TU1439	supercont3.4	1739473	1739666	193	2	2
TU1440	supercont3.4	1756131	1756357	226	17	17
TU1441	supercont3.4	1760482	1760666	184
TU1442	supercont3.4	1761774	1761966	192	7	7
TU1443	supercont3.4	1775209	1775413	204	3	3
TU1444	supercont3.4	1804360	1804753	393	29	29
TU1445	supercont3.4	1807688	1807991	303	5	5
TU1446	supercont3.4	1817987	1818789	802	158	158	Yes	FGSG_16749	FOXG_01859	FVEG_08236
TU1447	supercont3.4	1825082	1825573	491	236	236	Yes
TU1448	supercont3.4	1827360	1827581	221	9	9
TU1449	supercont3.4	1850035	1850545	510	47	47
TU1450	supercont3.4	1885342	1885524	182	4	4
TU1451	supercont3.4	1893676	1894620	944	52	52
TU1452	supercont3.4	1898168	1898615	447	401	401		FGSG_16754	FOXG_01835	FVEG_08210
TU1453	supercont3.4	1904436	1904622	186	4	4
TU1454	supercont3.4	1923239	1923882	643	67	67
TU1455	supercont3.4	1925051	1925255	204	5	5
TU1456	supercont3.4	1971362	1971571	209	8	8
TU1457	supercont3.4	1975087	1975635	548	152	152		FGSG_16758
TU1458	supercont3.4	1991171	1992515	1344	27	27		FGSG_15407
TU1459	supercont3.4	1999267	2002529	3262	728	728		FGSG_16760	FOXG_01798	FVEG_08172
TU1460	supercont3.4	2018484	2020191	1707	321	321
TU1461	supercont3.4	2028193	2028406	213	10	10
TU1462	supercont3.4	2033870	2034485	615	23	23
TU1463	supercont3.4	2045425	2045737	312	15	15
TU1464	supercont3.4	2053817	2054214	397	26	26
TU1465	supercont3.4	2070132	2070735	603	18	18
TU1466	supercont3.4	2081803	2081998	195	3	3
TU1467	supercont3.4	2094377	2096309	1932	268	268
TU1468	supercont3.4	2128116	2128430	314	53	53
TU1469	supercont3.4	2137219	2139841	2622	32	32
TU1470	supercont3.4	2144818	2145026	208	45	45
TU1471	supercont3.4	2153333	2153826	493	11	11				FVEG_08124
TU1472	supercont3.4	2161905	2162151	246	10	10
TU1473	supercont3.4	2185504	2186550	1046	72	72
TU1474	supercont3.4	2188078	2188612	534	79	79	Yes
TU1475	supercont3.4	2195252	2195461	209	5	5
TU1476	supercont3.4	2202081	2202296	215	139	139
TU1477	supercont3.4	2203557	2203885	328	14	14
TU1478	supercont3.4	2206032	2206810	778	62	62
TU1479	supercont3.4	2208722	2209663	941	69	69
TU1480	supercont3.4	2210980	2211760	780	18	18
TU1481	supercont3.4	2225299	2226094	795	66	66
TU1482	supercont3.4	2234075	2235390	1315	58	58
TU1483	supercont3.4	2250573	2250766	193	16	16
TU1484	supercont3.4	2253037	2253770	733	39	39
TU1485	supercont3.4	2270242	2270703	461	59	59
TU1486	supercont3.4	2289894	2291162	1268	71	71	Yes
TU1487	supercont3.4	2292264	2293197	933	1091	1091	Yes	FGSG_15028		FVEG_08085
TU1488	supercont3.4	2304657	2306765	2108	166	166
TU1489	supercont3.4	2309010	2309325	315	18	18				FVEG_08074
TU1490	supercont3.4	2349595	2349969	374	76	76
TU1491	supercont3.4	2353731	2354144	413	8	8
TU1492	supercont3.4	2356946	2357146	200	3	3
TU1493	supercont3.4	2368301	2368473	172	12	12
TU1494	supercont3.4	2387330	2387660	330	11	11
TU1495	supercont3.4	2389988	2390521	533	17	17	Yes
TU1496	supercont3.4	2403270	2403665	395	36	36
TU1497	supercont3.4	2417349	2417553	204	14	14
TU1498	supercont3.4	2444463	2444707	244	12	12
TU1499	supercont3.4	2452688	2453415	727	216	216
TU1500	supercont3.4	2458114	2458314	200	9	9
TU1501	supercont3.4	2460276	2460633	357	33	33
TU1502	supercont3.4	2461317	2462021	704	25	25
TU1503	supercont3.4	2466387	2466818	431	90	90
TU1504	supercont3.4	2486696	2486890	194	6	6
TU1505	supercont3.4	2512094	2515177	3083	60	60
TU1506	supercont3.4	2517313	2519487	2174	42	42
TU1507	supercont3.4	2532930	2533375	445	35	35
TU1508	supercont3.4	2562917	2563122	205	7	7		FGSG_16788
TU1509	supercont3.4	2572609	2572981	372	16	16
TU1510	supercont3.4	2576269	2576439	170	3	3
TU1511	supercont3.4	2593408	2595116	1708	158	158	Yes
TU1512	supercont3.4	2599025	2599315	290	11	11
TU1513	supercont3.4	2607942	2608150	208	7	7
TU1514	supercont3.4	2616968	2617927	959	153	153
TU1515	supercont3.4	2619562	2620374	812	79	79
TU1516	supercont3.4	2645266	2647468	2202	338	338	Yes	FGSG_17695	FOXG_01616	FVEG_07977
TU1517	supercont3.4	2652221	2652447	226	14	14
TU1518	supercont3.4	2660930	2662484	1554	158	158		FGSG_17696	FOXG_01612	FVEG_07973
TU1519	supercont3.4	2667922	2668104	182	5	5
TU1520	supercont3.4	2670180	2670373	193	4	4
TU1521	supercont3.4	2672053	2672265	212	3	3
TU1522	supercont3.4	2676427	2676707	280	118	118
TU1523	supercont3.4	2677696	2679039	1343	51	51
TU1524	supercont3.4	2681796	2682021	225	27	27
TU1525	supercont3.4	2686912	2687952	1040	58	58
TU1526	supercont3.4	2705168	2705389	221	32	32
TU1527	supercont3.4	2706896	2707110	214	8	8
TU1528	supercont3.4	2708339	2708550	211	20	20
TU1529	supercont3.4	2722217	2722994	777	19	19
TU1530	supercont3.4	2727378	2729213	1835	1826	1826		FGSG_16794
TU1531	supercont3.4	2741778	2741984	206	4	4
TU1532	supercont3.4	2748148	2749465	1317	97	97
TU1533	supercont3.4	2770110	2770364	254	8	8
TU1534	supercont3.4	2774123	2774319	196	4	4		FGSG_16795	FOXG_02198	FVEG_05368
TU1535	supercont3.4	2777023	2777240	217	7	7
TU1536	supercont3.4	2777880	2778093	213	7	7
TU1537	supercont3.4	2792626	2792898	272	34	34
TU1538	supercont3.4	2800273	2800521	248	23	23
TU1539	supercont3.4	2803344	2803529	185	4	4
TU1540	supercont3.4	2817083	2817567	484	18	18
TU1541	supercont3.4	2825150	2825518	368	21	21
TU1542	supercont3.4	2834566	2835203	637	126	126
TU1543	supercont3.4	2860247	2860432	185	3	3
TU1544	supercont3.4	2862181	2862424	243	128	128
TU1545	supercont3.4	2867266	2867527	261	9	9			FOXG_02173	FVEG_05340
TU1546	supercont3.4	2876625	2876833	208	6	6
TU1547	supercont3.4	2883769	2885057	1288	67	67
TU1548	supercont3.4	2897271	2897875	604	49	49
TU1549	supercont3.4	2928789	2928987	198	3	3
TU1550	supercont3.4	2938354	2939633	1279	42	42
TU1551	supercont3.4	2945744	2946018	274	20	20
TU1552	supercont3.4	2950797	2951357	560	17	17	Yes
TU1553	supercont3.4	2957833	2958586	753	469	469		FGSG_16799
TU1554	supercont3.4	2964915	2965114	199	4	4
TU1555	supercont3.4	2987357	2987754	397	23	23
TU1556	supercont3.4	2989156	2989362	206	10	10
TU1557	supercont3.4	3001298	3001502	204	12	12
TU1558	supercont3.4	3005429	3005632	203	9	9
TU1559	supercont3.4	3024931	3025321	390	53	53		FGSG_16808	FOXG_02119	FVEG_05282
TU1560	supercont3.4	3027790	3027998	208	6	6
TU1561	supercont3.4	3039701	3041191	1490	271	271
TU1562	supercont3.4	3043024	3043489	465	13	13
TU1563	supercont3.4	3046512	3047059	547	20	20	Yes
TU1564	supercont3.4	3069010	3069202	192	7	7
TU1565	supercont3.4	3075399	3075600	201	6	6
TU1566	supercont3.4	3080106	3080295	189	5	5
TU1567	supercont3.4	3135342	3135685	343	29	29
TU1568	supercont3.4	3137421	3137681	260	13	13
TU1569	supercont3.4	3141379	3143830	2451	91	91
TU1570	supercont3.4	3154888	3155128	240	17	17
TU1571	supercont3.4	3168683	3169443	760	18	18
TU1572	supercont3.4	3175382	3175806	424	17	17
TU1573	supercont3.4	3178592	3179282	690	68	68
TU1574	supercont3.4	3185361	3185529	168	5	5
TU1575	supercont3.4	3186551	3186747	196	2	2
TU1576	supercont3.4	3208967	3212007	3040	553	553	Yes	FGSG_16820
TU1577	supercont3.4	3215822	3216143	321	3179	3179	Yes		FOXG_01556	FVEG_07914
TU1578	supercont3.4	3222146	3223085	939	144	144
TU1579	supercont3.4	3244275	3246944	2669	82	82
TU1580	supercont3.4	3249584	3249795	211	6	6
TU1581	supercont3.4	3252112	3252593	481	16	16
TU1582	supercont3.4	3278648	3279262	614	15	15		FGSG_15423
TU1583	supercont3.4	3283305	3283511	206	8	8
TU1584	supercont3.4	3289599	3289807	208	8	8
TU1585	supercont3.4	3294328	3294657	329	9	9
TU1586	supercont3.4	3295700	3297266	1566	28	28
TU1587	supercont3.4	3302432	3302637	205	5	5
TU1588	supercont3.4	3308751	3308948	197	5	5
TU1589	supercont3.4	3352814	3353712	898	19	19
TU1590	supercont3.4	3354983	3355174	191	8	8
TU1591	supercont3.4	3373759	3374123	364	4	4
TU1592	supercont3.4	3375771	3376519	748	20	20
TU1593	supercont3.4	3402441	3402638	197	5	5
TU1594	supercont3.4	3407609	3408011	402	12	12		FGSG_15426		FVEG_03552
TU1595	supercont3.4	3411371	3411756	385	17	17
TU1596	supercont3.4	3445565	3445768	203	5	5
TU1597	supercont3.4	3446528	3446717	189	5	5
TU1598	supercont3.4	3457388	3457583	195	14	14
TU1599	supercont3.4	3469730	3469926	196	8	8
TU1600	supercont3.4	3472417	3472859	442	17	17
TU1601	supercont3.4	3485099	3486086	987	31	31
TU1602	supercont3.4	3524548	3524746	198	13	13
TU1603	supercont3.4	3533458	3533859	401	70	70
TU1604	supercont3.4	3543036	3543252	216	5	5
TU1605	supercont3.4	3558303	3558549	246	28	28
TU1606	supercont3.4	3559759	3560007	248	145	145
TU1607	supercont3.4	3562507	3562977	470	137	137
TU1608	supercont3.4	3565149	3565751	602	120	120
TU1609	supercont3.4	3570282	3571482	1200	49	49		FGSG_16835	FOXG_01431	FVEG_07795
TU1610	supercont3.4	3588071	3588258	187	5	5
TU1611	supercont3.4	3612619	3612772	153	5	5
TU1612	supercont3.4	3619689	3620853	1164	61	61
TU1613	supercont3.4	3650534	3650777	243	8	8
TU1614	supercont3.4	3666849	3667159	310	19	19
TU1615	supercont3.4	3669054	3669825	771	34	34
TU1616	supercont3.4	3702504	3702696	192	6	6		FGSG_16840	FOXG_12128	FVEG_10700
TU1617	supercont3.4	3710087	3710293	206	7	7
TU1618	supercont3.4	3712677	3712893	216	44	44
TU1619	supercont3.4	3736798	3737004	206	6	6
TU1620	supercont3.4	3743893	3745185	1292	32	32
TU1621	supercont3.4	3755817	3756892	1075	145	145		FGSG_16841	FOXG_15442	FVEG_12773
TU1622	supercont3.4	3760672	3762261	1589	185	185
TU1623	supercont3.4	3787286	3787480	194	4	4
TU1624	supercont3.4	3794574	3794934	360	55	55
TU1625	supercont3.4	3816491	3816658	167	4	4
TU1626	supercont3.4	3820644	3821404	760	109	109
TU1627	supercont3.4	3890840	3891028	188	3	3
TU1628	supercont3.4	3965162	3965664	502	244	244		FGSG_15437
TU1629	supercont3.4	3981057	3981758	701	20	20		FGSG_16854
TU1630	supercont3.4	4040042	4040962	920	75	75
TU1631	supercont3.4	4097577	4098011	434	34	34		FGSG_16871
TU1632	supercont3.4	4143663	4143941	278	15	15
TU1633	supercont3.4	4168293	4168490	197	4	4
TU1634	supercont3.4	4243322	4244342	1020	74	74		FGSG_15444
TU1635	supercont3.4	4247211	4247399	188	6	6
TU1636	supercont3.4	4267746	4270134	2388	379	379	Yes	FGSG_15448
TU1637	supercont3.4	4417148	4417498	350	93	93
TU1638	supercont3.4	4608368	4608540	172	3	3
TU1639	supercont3.4	4610297	4610707	410	104	104	Yes
TU1640	supercont3.4	4614904	4615304	400	30	30		FGSG_16910
TU1641	supercont3.4	4644820	4645123	303	10	10
TU1642	supercont3.4	4700356	4700554	198	4	4
TU1643	supercont3.4	4702135	4702423	288	14	14
TU1644	supercont3.4	4704411	4705221	810	538	538		FGSG_15451
TU1645	supercont3.4	4707194	4707614	420	14	14
TU1646	supercont3.4	4714130	4714786	656	208	208		FGSG_16913	FOXG_04082	FVEG_07196
TU1647	supercont3.4	4717189	4717433	244	18	18
TU1648	supercont3.4	4723883	4724202	319	12	12
TU1649	supercont3.4	4736250	4736441	191	4	4		FGSG_16916
TU1650	supercont3.4	4772566	4773001	435	21	21
TU1651	supercont3.4	4777039	4777224	185	8	8
TU1652	supercont3.4	4780668	4782173	1505	60	60
TU1653	supercont3.4	4797278	4797626	348	67	67	Yes
TU1654	supercont3.4	4808765	4808967	202	3	3
TU1655	supercont3.4	4836626	4836836	210	5	5
TU1656	supercont3.4	4863188	4863606	418	213	213
TU1657	supercont3.4	4874850	4875052	202	4	4
TU1658	supercont3.4	4880584	4882242	1658	67	67
TU1659	supercont3.4	4882731	4882928	197	5	5
TU1660	supercont3.4	4884238	4884441	203	5	5
TU1661	supercont3.4	4892214	4892969	755	22	22		FGSG_15457
TU1662	supercont3.4	4922634	4923295	661	43	43
TU1663	supercont3.4	4939150	4939481	331	102	102
TU1664	supercont3.4	4946648	4946851	203	6	6
TU1665	supercont3.4	4952416	4952757	341	73	73
TU1666	supercont3.4	4955177	4955373	196	3	3
TU1667	supercont3.4	4965010	4965222	212	27	27
TU1668	supercont3.4	4967974	4968450	476	22	22
TU1669	supercont3.4	4972846	4973046	200	4	4
TU1670	supercont3.4	4978924	4979188	264	11	11
TU1671	supercont3.4	4998288	4998977	689	27	27
TU1672	supercont3.4	5015006	5015211	205	6	6
TU1673	supercont3.5	9023	9595	572	60	60
TU1674	supercont3.5	13737	13951	214	9	9
TU1675	supercont3.5	19101	22954	3853	173	173			FOXG_03686	FVEG_02561
TU1676	supercont3.5	25248	26392	1144	42	42
TU1677	supercont3.5	32929	33203	274	10	10
TU1678	supercont3.5	40153	40886	733	18	18
TU1679	supercont3.5	52335	52758	423	131	131	Yes	FGSG_16940	FOXG_03673	FVEG_02548
TU1680	supercont3.5	55657	60493	4836	498	498		FGSG_16940	FOXG_03673	FVEG_02548
TU1681	supercont3.5	67288	67711	423	14	14
TU1682	supercont3.5	89028	89367	339	19	19
TU1683	supercont3.5	96854	97043	189	9	9
TU1684	supercont3.5	100219	100599	380	14	14
TU1685	supercont3.5	108826	110249	1423	21	21
TU1686	supercont3.5	111684	113823	2139	81	81
TU1687	supercont3.5	117357	117774	417	25	25
TU1688	supercont3.5	119001	119528	527	20	20
TU1689	supercont3.5	124577	124775	198	5	5
TU1690	supercont3.5	131570	131891	321	15	15
TU1691	supercont3.5	143160	143353	193	5	5
TU1692	supercont3.5	152976	154827	1851	173	173
TU1693	supercont3.5	159690	159952	262	15	15		FGSG_16945
TU1694	supercont3.5	164303	164909	606	60	60
TU1695	supercont3.5	166691	166887	196	7	7
TU1696	supercont3.5	188792	188989	197	5	5
TU1697	supercont3.5	194585	195244	659	53	53
TU1698	supercont3.5	200764	201764	1000	14	14
TU1699	supercont3.5	205076	205330	254	12	12
TU1700	supercont3.5	207008	207968	960	30	30
TU1701	supercont3.5	223070	223287	217	9	16		FGSG_15526
TU1702	supercont3.5	230680	233256	2576	243	243
TU1703	supercont3.5	265691	265980	289	13	13
TU1704	supercont3.5	305994	308597	2603	113	113
TU1705	supercont3.5	313134	313504	370	11	11
TU1706	supercont3.5	320066	320325	259	20	20
TU1707	supercont3.5	374981	377727	2746	514	514
TU1708	supercont3.5	383824	384031	207	14	14		FGSG_16956
TU1709	supercont3.5	385803	386375	572	80	80		FGSG_16956
TU1710	supercont3.5	393412	393941	529	13	13
TU1711	supercont3.5	407525	407897	372	14	14
TU1712	supercont3.5	455298	455495	197	9	9		FGSG_16959
TU1713	supercont3.5	475298	476662	1364	62	62	Yes	FGSG_16963	FOXG_03533	FVEG_02401
TU1714	supercont3.5	484859	487597	2738	154	154		FGSG_16965
TU1715	supercont3.5	500689	501769	1080	40	40
TU1716	supercont3.5	508337	509094	757	75	75	Yes
TU1717	supercont3.5	509806	510054	248	7	7
TU1718	supercont3.5	511877	513897	2020	67	67
TU1719	supercont3.5	516397	516719	322	47	47
TU1720	supercont3.5	518058	518266	208	18	18
TU1721	supercont3.5	525817	526304	487	42	42				FVEG_02382
TU1722	supercont3.5	529953	530145	192	5	5
TU1723	supercont3.5	533444	535642	2198	253	253
TU1724	supercont3.5	541358	544201	2843	105	105
TU1725	supercont3.5	545577	546285	708	37	37
TU1726	supercont3.5	567420	568064	644	39	39
TU1727	supercont3.5	590609	590871	262	12	12
TU1728	supercont3.5	602432	602690	258	43	43
TU1729	supercont3.5	603911	604840	929	17	17
TU1730	supercont3.5	606841	607099	258	12	12
TU1731	supercont3.5	622726	622923	197	4	4
TU1732	supercont3.5	624477	624885	408	13	13
TU1733	supercont3.5	629286	629466	180	18	18
TU1734	supercont3.5	660184	660628	444	42	42
TU1735	supercont3.5	666117	666699	582	30	30
TU1736	supercont3.5	667964	668172	208	10	10
TU1737	supercont3.5	674725	675695	970	23	23
TU1738	supercont3.5	684084	684333	249	21	21
TU1739	supercont3.5	688113	692426	4313	385	385
TU1740	supercont3.5	702651	702839	188	5	5
TU1741	supercont3.5	709778	710029	251	5	5
TU1742	supercont3.5	716926	717142	216	6	6
TU1743	supercont3.5	726687	727681	994	164	164	Yes	FGSG_17707	FOXG_03016	FVEG_01872
TU1744	supercont3.5	730242	732662	2420	352	352
TU1745	supercont3.5	785429	786449	1020	52	52
TU1746	supercont3.5	793687	797665	3978	143	143
TU1747	supercont3.5	801933	802183	250	17	17
TU1748	supercont3.5	804490	808625	4135	46	46				FVEG_01924
TU1749	supercont3.5	811680	811881	201	4	4
TU1750	supercont3.5	812594	812795	201	4	4
TU1751	supercont3.5	821418	821590	172	3	3
TU1752	supercont3.5	833079	833267	188	6	6
TU1753	supercont3.5	843124	843323	199	31	31
TU1754	supercont3.5	854752	855078	326	43	43		FGSG_15504
TU1755	supercont3.5	883166	883362	196	10	10
TU1756	supercont3.5	893841	894117	276	31	31		FGSG_16985
TU1757	supercont3.5	897092	897328	236	9	9
TU1758	supercont3.5	907474	907836	362	168	168
TU1759	supercont3.5	932693	932975	282	11	11
TU1760	supercont3.5	950101	950404	303	10	10
TU1761	supercont3.5	953968	956048	2080	41	41
TU1762	supercont3.5	960567	961365	798	192	192
TU1763	supercont3.5	1007423	1007663	240	15	15
TU1764	supercont3.5	1025939	1026137	198	4	4
TU1765	supercont3.5	1049531	1049718	187	7	7
TU1766	supercont3.5	1056105	1057172	1067	75	75
TU1767	supercont3.5	1059458	1060947	1489	59	59
TU1768	supercont3.5	1078977	1082119	3142	104	104				FVEG_02002
TU1769	supercont3.5	1087790	1088069	279	27	27
TU1770	supercont3.5	1090035	1090192	157	5	5
TU1771	supercont3.5	1092481	1092655	174	4	4
TU1772	supercont3.5	1097333	1097517	184	6	6
TU1773	supercont3.5	1111178	1111368	190	22	22
TU1774	supercont3.5	1112836	1113187	351	15	15
TU1775	supercont3.5	1139644	1143817	4173	316	316	Yes	FGSG_16998	FOXG_03158	FVEG_02025
TU1776	supercont3.5	1147123	1147557	434	14	14
TU1777	supercont3.5	1151900	1152347	447	33	33
TU1778	supercont3.5	1154555	1155395	840	166	166		FGSG_16999	FOXG_03160	FVEG_02028
TU1779	supercont3.5	1156275	1157233	958	113	113		FGSG_15499
TU1780	supercont3.5	1168249	1168476	227	11	11
TU1781	supercont3.5	1169505	1170121	616	16	16
TU1782	supercont3.5	1173892	1174135	243	13	13
TU1783	supercont3.5	1181530	1181999	469	98	98
TU1784	supercont3.5	1185916	1187578	1662	117	117
TU1785	supercont3.5	1194998	1195194	196	18	18
TU1786	supercont3.5	1208401	1208633	232	16	16
TU1787	supercont3.5	1216394	1217019	625	33	33
TU1788	supercont3.5	1225926	1226203	277	21	21
TU1789	supercont3.5	1234345	1234806	461	107	107
TU1790	supercont3.5	1235558	1235742	184	4	4
TU1791	supercont3.5	1237488	1237701	213	8	8
TU1792	supercont3.5	1238643	1238843	200	5	5
TU1793	supercont3.5	1240866	1241070	204	5	5
TU1794	supercont3.5	1265087	1265285	198	5	5
TU1795	supercont3.5	1266412	1266631	219	14	14
TU1796	supercont3.5	1269412	1271176	1764	48	48		FGSG_17004	FOXG_03424	FVEG_02296
TU1797	supercont3.5	1274802	1275348	546	22	22
TU1798	supercont3.5	1290469	1290670	201	10	10
TU1799	supercont3.5	1299002	1300161	1159	699	699	Yes	FGSG_17005	FOXG_03413	FVEG_02284
TU1800	supercont3.5	1309356	1309583	227	16	16
TU1801	supercont3.5	1322408	1323614	1206	45	45
TU1802	supercont3.5	1340764	1341272	508	9	9
TU1803	supercont3.5	1343045	1343246	201	12	12
TU1804	supercont3.5	1350372	1350657	285	36	36
TU1805	supercont3.5	1375777	1375990	213	9	9
TU1806	supercont3.5	1387266	1388524	1258	52	52
TU1807	supercont3.5	1389314	1389500	186	6	6
TU1808	supercont3.5	1405579	1405764	185	3	3
TU1809	supercont3.5	1418487	1418648	161	3	3		FGSG_17012
TU1810	supercont3.5	1421646	1421848	202	4	4
TU1811	supercont3.5	1426986	1427351	365	66	66
TU1812	supercont3.5	1446041	1447100	1059	19	19				FVEG_00687
TU1813	supercont3.5	1454774	1455294	520	23	23		FGSG_15494
TU1814	supercont3.5	1459161	1460943	1782	141	141
TU1815	supercont3.5	1468743	1468949	206	5	5		FGSG_15493
TU1816	supercont3.5	1471042	1471670	628	28	28
TU1817	supercont3.5	1509508	1509690	182	25	25
TU1818	supercont3.5	1514451	1514648	197	4	4
TU1819	supercont3.5	1520237	1520474	237	6	6
TU1820	supercont3.5	1521305	1522409	1104	7	68
TU1821	supercont3.5	1521447	1522462	1015	2	35
TU1822	supercont3.5	1525162	1525350	188	5	5
TU1823	supercont3.5	1547008	1548233	1225	37	37
TU1824	supercont3.5	1552904	1553241	337	9	9
TU1825	supercont3.5	1557879	1558606	727	60	60		FGSG_17018	FOXG_03328	FVEG_02199
TU1826	supercont3.5	1560999	1562675	1676	54	54		FGSG_17019		FVEG_08208
TU1827	supercont3.5	1566353	1566881	528	25	25
TU1828	supercont3.5	1574178	1574426	248	56	56
TU1829	supercont3.5	1600467	1600946	479	9	9
TU1830	supercont3.5	1629062	1635535	6473	224	224
TU1831	supercont3.5	1641266	1641563	297	10	10
TU1832	supercont3.5	1658722	1659043	321	49	49		FGSG_17025
TU1833	supercont3.5	1664553	1664749	196	5	5
TU1834	supercont3.5	1676801	1676990	189	5	5
TU1835	supercont3.5	1684239	1684722	483	14	14
TU1836	supercont3.5	1697892	1698152	260	217	217
TU1837	supercont3.5	1719554	1719984	430	262	262	Yes
TU1838	supercont3.5	1742091	1742284	193	5	5
TU1839	supercont3.5	1749005	1749337	332	10	10
TU1840	supercont3.5	1752203	1752596	393	25	25
TU1841	supercont3.5	1756752	1757112	360	37	37
TU1842	supercont3.5	1783269	1784267	998	89	89		FGSG_15487
TU1843	supercont3.5	1785412	1785706	294	8	8
TU1844	supercont3.5	1791382	1792007	625	29	29
TU1845	supercont3.5	1795674	1795876	202	16	16		FGSG_15486
TU1846	supercont3.5	1802092	1806448	4356	297	297
TU1847	supercont3.5	1817303	1819086	1783	150	150				FVEG_02138
TU1848	supercont3.5	1825523	1825722	199	4	4
TU1849	supercont3.5	1830072	1830461	389	52	52
TU1850	supercont3.5	1834188	1834398	210	56	56
TU1851	supercont3.5	1840882	1843378	2496	582	582
TU1852	supercont3.5	1848995	1849202	207	34	34
TU1853	supercont3.5	1861510	1861708	198	11	11		FGSG_17035
TU1854	supercont3.5	1870074	1871072	998	94	94		FGSG_17036	FOXG_03236	FVEG_02107
TU1855	supercont3.5	1872722	1873014	292	24	24		FGSG_17037	FOXG_03236
TU1856	supercont3.5	1877611	1877803	192	5	5
TU1857	supercont3.5	1879429	1879633	204	6	6
TU1858	supercont3.5	1891152	1891342	190	8	8
TU1859	supercont3.5	1910372	1912964	2592	416	416
TU1860	supercont3.5	1926621	1926879	258	22	22
TU1861	supercont3.5	1933163	1933672	509	238	238		FGSG_17041
TU1862	supercont3.5	1944234	1944414	180	2	2
TU1863	supercont3.5	1946015	1946599	584	13	13
TU1864	supercont3.5	1951085	1951340	255	21	21
TU1865	supercont3.5	1974776	1977500	2724	76	76		FGSG_15483
TU1866	supercont3.5	1981720	1981928	208	4	4
TU1867	supercont3.5	1985016	1985220	204	5	5
TU1868	supercont3.5	2015107	2016259	1152	49	49			FOXG_03426	FVEG_02298
TU1869	supercont3.5	2017194	2018954	1760	43	43				FVEG_02299
TU1870	supercont3.5	2020958	2021169	211	8	8
TU1871	supercont3.5	2022973	2023578	605	29	29			FOXG_03427	FVEG_02300
TU1872	supercont3.5	2032902	2033405	503	37	37
TU1873	supercont3.5	2055515	2056924	1409	21	21
TU1874	supercont3.5	2062379	2062616	237	53	53
TU1875	supercont3.5	2078762	2079951	1189	38	38
TU1876	supercont3.5	2081887	2082097	210	32	32
TU1877	supercont3.5	2103990	2104271	281	19	19
TU1878	supercont3.5	2106772	2107237	465	562	562		FGSG_17049
TU1879	supercont3.5	2109644	2110060	416	28	28
TU1880	supercont3.5	2128893	2129770	877	40	40
TU1881	supercont3.5	2133432	2133731	299	68	68
TU1882	supercont3.5	2135818	2135999	181	6	6
TU1883	supercont3.5	2177443	2177644	201	6	6		FGSG_15477
TU1884	supercont3.5	2182841	2183191	350	14	14
TU1885	supercont3.5	2197532	2198446	914	30	30
TU1886	supercont3.5	2202079	2203485	1406	33	33
TU1887	supercont3.5	2229766	2230052	286	46	46
TU1888	supercont3.5	2236879	2237063	184	6	6
TU1889	supercont3.5	2251460	2251750	290	15	15
TU1890	supercont3.5	2262176	2262564	388	101	101
TU1891	supercont3.5	2283692	2283992	300	10	10
TU1892	supercont3.5	2285230	2288329	3099	77	77			FOXG_02983	FVEG_01833
TU1893	supercont3.5	2307822	2309707	1885	87	87
TU1894	supercont3.5	2312440	2314486	2046	51	51
TU1895	supercont3.5	2317769	2317942	173	6	6
TU1896	supercont3.5	2347373	2347561	188	6	6
TU1897	supercont3.5	2393718	2394629	911	34	34		FGSG_15466
TU1898	supercont3.5	2418238	2418440	202	4	4
TU1899	supercont3.5	2450899	2451165	266	19	19
TU1900	supercont3.5	2493067	2493330	263	5	5		FGSG_17075
TU1901	supercont3.5	2540232	2540404	172	2	2
TU1902	supercont3.5	2558275	2558477	202	4	4		FGSG_17083
TU1903	supercont3.5	2562497	2564466	1969	29	29		FGSG_15034	FOXG_09107
TU1904	supercont3.5	2800844	2801053	209	6	6
TU1905	supercont3.5	2861307	2861926	619	89	89		FGSG_17099
TU1906	supercont3.5	2864427	2864721	294	8	8		FGSG_17100
TU1907	supercont3.5	2954814	2955294	480	22	22
TU1908	supercont3.5	2958078	2958903	825	26	26	Yes
TU1909	supercont3.5	3109270	3109474	204	3	3
TU1910	supercont3.5	3148386	3149161	775	39	39
TU1911	supercont3.5	3173249	3173471	222	26	26		FGSG_17123
TU1912	supercont3.5	3214524	3214710	186	4	4
TU1913	supercont3.5	3248611	3249117	506	265	265		FGSG_17132
TU1914	supercont3.6	34245	34621	376	93773	141811
TU1915	supercont3.6	77710	78282	572	83	83
TU1916	supercont3.6	105025	105835	810	59	59		FGSG_17134
TU1917	supercont3.6	119333	119863	530	35	35		FGSG_17135
TU1918	supercont3.6	155065	155376	311	8	8
TU1919	supercont3.6	169874	170569	695	63	63
TU1920	supercont3.6	213426	213967	541	22	22
TU1921	supercont3.6	225725	225918	193	7	7
TU1922	supercont3.6	228528	228720	192	3	3
TU1923	supercont3.6	245335	245872	537	13	13
TU1924	supercont3.6	249044	249819	775	63	63
TU1925	supercont3.6	254644	254864	220	4	4
TU1926	supercont3.6	260386	260578	192	4	4
TU1927	supercont3.6	261821	262007	186	3	3
TU1928	supercont3.6	272218	275409	3191	113	113	Yes
TU1929	supercont3.6	276482	276738	256	10	10
TU1930	supercont3.6	373305	373801	496	15	15
TU1931	supercont3.6	382022	382215	193	12	12
TU1932	supercont3.6	541384	541575	191	11	11		FGSG_17162
TU1933	supercont3.6	642305	642919	614	17	17
TU1934	supercont3.6	683195	683565	370	452	452	Yes
TU1935	supercont3.6	688512	688726	214	24	24
TU1936	supercont3.6	692423	693813	1390	64	64		FGSG_17167
TU1937	supercont3.6	710551	710874	323	79	79
TU1938	supercont3.6	748016	748443	427	52	52
TU1939	supercont3.6	788392	788719	327	88	88
TU1940	supercont3.6	805466	805746	280	25	25
TU1941	supercont3.6	812217	812650	433	27	27
TU1942	supercont3.6	819060	820683	1623	117	117
TU1943	supercont3.6	845280	846658	1378	64	64		FGSG_17181
TU1944	supercont3.6	881352	882445	1093	235	235
TU1945	supercont3.6	889388	889843	455	67	67	Yes
TU1946	supercont3.6	909854	910059	205	4	4		FGSG_16089
TU1947	supercont3.6	937891	938078	187	11	11
TU1948	supercont3.6	943630	943916	286	82	82
TU1949	supercont3.6	960097	961301	1204	13	13
TU1950	supercont3.6	968409	969233	824	38	38
TU1951	supercont3.6	982707	982914	207	53	53
TU1952	supercont3.6	987625	988632	1007	21	21		FGSG_17186	FOXG_05966	FVEG_03834
TU1953	supercont3.6	1008540	1009069	529	9	9
TU1954	supercont3.6	1018653	1019117	464	34	34
TU1955	supercont3.6	1032904	1033161	257	5	5
TU1956	supercont3.6	1068644	1068847	203	7	7
TU1957	supercont3.6	1108628	1111077	2449	304	313	Yes
TU1958	supercont3.6	1110921	1111079	158	3	6
TU1959	supercont3.6	1116305	1116524	219	9	9
TU1960	supercont3.6	1125549	1125746	197	4	4
TU1961	supercont3.6	1139816	1140049	233	10	10				FVEG_00687
TU1962	supercont3.6	1142064	1142276	212	10	10
TU1963	supercont3.6	1164768	1165023	255	10	10
TU1964	supercont3.6	1196621	1197631	1010	92	92
TU1965	supercont3.6	1206697	1208889	2192	163	163
TU1966	supercont3.6	1216580	1216941	361	27	27
TU1967	supercont3.6	1236009	1236207	198	42	42
TU1968	supercont3.6	1271452	1272565	1113	155	155		FGSG_15037
TU1969	supercont3.6	1291236	1291429	193	4	4
TU1970	supercont3.6	1319520	1320606	1086	69	69
TU1971	supercont3.6	1322010	1322893	883	98	98
TU1972	supercont3.6	1333427	1334337	910	32	32
TU1973	supercont3.6	1340022	1341344	1322	114	114				FVEG_03928
TU1974	supercont3.6	1343607	1344207	600	91	91
TU1975	supercont3.6	1362812	1363581	769	70	70		FGSG_17198
TU1976	supercont3.6	1365336	1365540	204	10	10
TU1977	supercont3.6	1400009	1400245	236	111	111
TU1978	supercont3.6	1417927	1418744	817	184	184		FGSG_17202	FOXG_06087
TU1979	supercont3.6	1424983	1425177	194	14	14
TU1980	supercont3.6	1426808	1427282	474	27	27
TU1981	supercont3.6	1433116	1435616	2500	260	260
TU1982	supercont3.6	1443833	1444252	419	32	32	Yes
TU1983	supercont3.6	1452950	1453474	524	12	12
TU1984	supercont3.6	1461333	1463633	2300	156	156
TU1985	supercont3.6	1522142	1522351	209	36	36
TU1986	supercont3.6	1523655	1523842	187	3	3
TU1987	supercont3.6	1527117	1527610	493	216	216			FOXG_06122	FVEG_03986
TU1988	supercont3.6	1538526	1539275	749	25	25		FGSG_17212		FVEG_03990
TU1989	supercont3.6	1560849	1561021	172	3	3
TU1990	supercont3.6	1563630	1563822	192	8	8
TU1991	supercont3.6	1568859	1569067	208	4	4
TU1992	supercont3.6	1574491	1574682	191	3	3
TU1993	supercont3.6	1575941	1576148	207	22	22
TU1994	supercont3.6	1592318	1592709	391	29	29		FGSG_17215
TU1995	supercont3.6	1594992	1595692	700	29	29		FGSG_17215
TU1996	supercont3.6	1598417	1598659	242	6	6		FGSG_17216
TU1997	supercont3.6	1603049	1603323	274	38	38		FGSG_17216
TU1998	supercont3.6	1607561	1607767	206	5	5
[truncated: 461 more rows]
