# Supplementary material for: RNA-Seq analysis reveals new gene models and alternative splicing in the fungal pathogen Fusarium graminearum
Source: BMC Genomics. 2013 Jan 16;14:21. doi: 10.1186/1471-2164-14-21 (PMC3577648; doi:10.1186/1471-2164-14-21)
Supplement: Additional file 14 — Identification of 5′ UTRs. 5′ UTRs of 5951 genes were determined by RNA-Seq data. [file 1471-2164-14-21-S14.xls]

## Sheet: Sheet1
Additional file 14 Identification of 5’UTRs
GeneID	Chromosome	Strand	Coding region	5' UTR region
FGSG_00002	supercont3.1	+	18593-20791	18397-18593
FGSG_00018	supercont3.1	+	69783-70842	69677-69783
FGSG_00021	supercont3.1	+	78221-79274	78198-78221
FGSG_00024	supercont3.1	+	83690-84829	83576-83690
FGSG_00028	supercont3.1	-	90916-91796	91796-91832
FGSG_00030	supercont3.1	-	96041-96746	96746-96772	96822-96911	96953-97263
FGSG_00033	supercont3.1	-	104142-104929	104929-104948
FGSG_00039	supercont3.1	+	129361-130362	129307-129361
FGSG_00051	supercont3.1	-	185130-186238	186238-186248
FGSG_00059	supercont3.1	+	221238-221608	221205-221238
FGSG_00062	supercont3.1	+	225732-226189	225691-225732
FGSG_00066	supercont3.1	+	237058-238207	236979-237058
FGSG_00069	supercont3.1	-	243418-245356	245356-245427
FGSG_00082	supercont3.1	-	272982-274586	274586-274691
FGSG_00095	supercont3.1	+	305002-306701	304998-305002
FGSG_00102	supercont3.1	-	322663-324418	324418-324448
FGSG_00103	supercont3.1	+	324911-326965	324889-324911
FGSG_00107	supercont3.1	+	339734-341445	339681-339734
FGSG_00117	supercont3.1	+	361292-362054	361249-361292
FGSG_00129	supercont3.1	-	393403-394020	394020-394053
FGSG_00136	supercont3.1	-	409660-411185	411185-411481
FGSG_00139	supercont3.1	+	417542-419101	417392-417542
FGSG_00142	supercont3.1	-	431175-433493	433493-433794
FGSG_00143	supercont3.1	+	434662-438746	434551-434662
FGSG_00150	supercont3.1	-	458682-459728	459728-459777	459798-459889
FGSG_00152	supercont3.1	-	463327-465129	465129-465381
FGSG_00168	supercont3.1	+	510082-510542	510035-510082
FGSG_00170	supercont3.1	+	513491-514295	513118-513491
FGSG_00173	supercont3.1	+	525938-527153	525725-525938
FGSG_00174	supercont3.1	+	528033-528611	527802-528033
FGSG_00175	supercont3.1	-	528831-530059	530059-530243	530292-530383
FGSG_00176	supercont3.1	+	531388-533242	530984-531039	531087-531388
FGSG_00177	supercont3.1	-	533452-534423	534423-534627
FGSG_00179	supercont3.1	-	541294-542455	542455-542703	542709-542798
FGSG_00182	supercont3.1	-	552814-554383	554383-554500
FGSG_00185	supercont3.1	-	559088-560264	560264-560424
FGSG_00186	supercont3.1	+	560703-562232	560661-560703
FGSG_00189	supercont3.1	-	570486-572017	572017-572141
FGSG_00192	supercont3.1	+	586031-587688	585855-586031
FGSG_00194	supercont3.1	-	591273-592868	592868-592939
FGSG_00200	supercont3.1	-	604237-606091	606091-606228
FGSG_00207	supercont3.1	-	633245-633768	633768-633821	633927-634123
FGSG_00209	supercont3.1	+	641914-643498	641874-641914
FGSG_00210	supercont3.1	-	643853-644301	644301-644635
FGSG_00212	supercont3.1	+	646858-647913	646557-646622	646637-646691
FGSG_00224	supercont3.1	-	669435-671659	671659-671700
FGSG_00225	supercont3.1	-	672609-672987	672987-672989
FGSG_00229	supercont3.1	+	683347-685089	683330-683347
FGSG_00240	supercont3.1	+	715252-715623	714573-714934	714948-715204
FGSG_00243	supercont3.1	+	728895-730464	728121-728518	728533-728895
FGSG_00249	supercont3.1	+	750922-751875	750760-750922
FGSG_00257	supercont3.1	-	771793-772998	772998-773021	773087-773416
FGSG_00258	supercont3.1	-	773679-774705	774705-774752
FGSG_00260	supercont3.1	-	778092-778375	778375-778457
FGSG_00261	supercont3.1	-	779946-782899	782899-782939
FGSG_00263	supercont3.1	-	784993-787685	787698-787796
FGSG_00264	supercont3.1	-	788334-788956	788956-789018
FGSG_00269	supercont3.1	-	803756-805240	805240-805568
FGSG_00271	supercont3.1	+	813644-815056	813082-813644
FGSG_00272	supercont3.1	+	816124-817216	816061-816124
FGSG_00274	supercont3.1	-	823323-823821	823821-823837
FGSG_00275	supercont3.1	+	824450-825144	824334-824450
FGSG_00276	supercont3.1	-	825446-826393	826393-826470
FGSG_00277	supercont3.1	+	829059-829478	828584-828680	828727-829059
FGSG_00278	supercont3.1	+	831472-832835	831299-831472
FGSG_00279	supercont3.1	+	834434-835396	833786-834041	834045-834434
FGSG_00281	supercont3.1	+	838799-840294	838669-838799
FGSG_00283	supercont3.1	-	846877-849012	849012-849313
FGSG_00284	supercont3.1	-	849829-854993	854993-855203	855220-855319
FGSG_00285	supercont3.1	-	858210-859449	859449-860403
FGSG_00286	supercont3.1	+	861807-862681	861580-861807
FGSG_00288	supercont3.1	+	867820-868466	867313-867402	867421-867820
FGSG_00291	supercont3.1	-	882472-883301	883301-883340
FGSG_00292	supercont3.1	+	883585-885894	883501-883585
FGSG_00293	supercont3.1	-	886291-889517	889517-889795
FGSG_00294	supercont3.1	+	890891-892776	890443-890548	890550-890891
FGSG_00295	supercont3.1	+	893404-893871	893317-893404
FGSG_00296	supercont3.1	+	894546-896356	894290-894546
FGSG_00297	supercont3.1	-	897087-899363	899363-899643
FGSG_00298	supercont3.1	-	900522-901716	901716-902109
FGSG_00299	supercont3.1	+	904738-908213	904276-904738
FGSG_00300	supercont3.1	-	908894-909978	909978-910048
FGSG_00301	supercont3.1	-	910501-911524	911524-911575	911646-911789	911801-911890
FGSG_00302	supercont3.1	-	912167-913907	913907-914002	914014-914126
FGSG_00303	supercont3.1	-	914825-915424	915424-915579
FGSG_00304	supercont3.1	+	916321-917241	915890-916321
FGSG_00305	supercont3.1	-	918388-919178	919178-919356
FGSG_00306	supercont3.1	+	919778-921171	919573-919778
FGSG_00309	supercont3.1	-	928484-931086	931107-931357
FGSG_00310	supercont3.1	-	931759-932161	932161-932234
FGSG_00313	supercont3.1	-	936676-938235	938235-938303
FGSG_00314	supercont3.1	+	942653-943795	942284-942653
FGSG_00315	supercont3.1	-	944801-946510	946510-946552	946582-946653
FGSG_00316	supercont3.1	-	949844-951521	951521-951836
FGSG_00317	supercont3.1	-	954443-955605	955605-956080
FGSG_00318	supercont3.1	+	965260-966232	964087-965260
FGSG_00319	supercont3.1	-	967046-967912	967912-968109
FGSG_00320	supercont3.1	-	969545-970843	970843-970964
FGSG_00321	supercont3.1	+	971486-972443	971164-971486
FGSG_00323	supercont3.1	-	974932-976088	976088-976285
FGSG_00325	supercont3.1	+	984310-984737	984293-984310
FGSG_00328	supercont3.1	+	993309-994165	993239-993309
FGSG_00329	supercont3.1	+	994584-995762	994556-994584
FGSG_00331	supercont3.1	-	1007028-1007526	1007526-1007805
FGSG_00332	supercont3.1	-	1009817-1012193	1012193-1012340
FGSG_00333	supercont3.1	+	1017300-1018439	1017069-1017300
FGSG_00334	supercont3.1	+	1019124-1020880	1019009-1019124
FGSG_00336	supercont3.1	+	1025277-1025933	1025122-1025277
FGSG_00337	supercont3.1	+	1027029-1028343	1026730-1027029
FGSG_00338	supercont3.1	-	1029876-1031288	1031288-1031710	1031782-1031837
FGSG_00339	supercont3.1	-	1038283-1040409	1040409-1040452
FGSG_00342	supercont3.1	-	1060045-1060740	1060740-1060778
FGSG_00343	supercont3.1	+	1063033-1066124	1062893-1063033
FGSG_00346	supercont3.1	+	1074403-1076166	1074360-1074403
FGSG_00350	supercont3.1	+	1088326-1089322	1087959-1088326
FGSG_00352	supercont3.1	-	1094179-1095102	1095102-1095555	1096286-1096345	1096390-1096490	1096793-1098015
FGSG_00353	supercont3.1	-	1103411-1104181	1104181-1104271
FGSG_00355	supercont3.1	+	1111889-1114355	1111345-1111444	1111449-1111589	1111599-1111889
FGSG_00357	supercont3.1	+	1120529-1121293	1120497-1120529
FGSG_00359	supercont3.1	+	1123259-1125884	1122788-1123098	1123205-1123259
FGSG_00360	supercont3.1	+	1126703-1127210	1126564-1126703
FGSG_00362	supercont3.1	+	1132062-1134572	1131751-1132062
FGSG_00363	supercont3.1	-	1134766-1137845	1137845-1137947
FGSG_00364	supercont3.1	+	1138191-1139755	1138093-1138191
FGSG_00367	supercont3.1	+	1148404-1149314	1148217-1148404
FGSG_00369	supercont3.1	-	1156585-1158037	1158037-1158325
FGSG_00370	supercont3.1	+	1159180-1160171	1159011-1159180
FGSG_00371	supercont3.1	-	1161225-1163839	1163839-1163903
FGSG_00372	supercont3.1	-	1165238-1166940	1166940-1167044
FGSG_00373	supercont3.1	+	1167316-1168251	1167277-1167316
FGSG_00374	supercont3.1	-	1168912-1171063	1171063-1171358
FGSG_00375	supercont3.1	+	1171712-1173220	1171616-1171712
FGSG_00376	supercont3.1	-	1173460-1174967	1174967-1175088
FGSG_00377	supercont3.1	-	1175947-1176492	1176492-1176740
FGSG_00378	supercont3.1	-	1177689-1180598	1180598-1180890
FGSG_00380	supercont3.1	-	1187158-1189029	1189029-1189376
FGSG_00383	supercont3.1	+	1196876-1197673	1196757-1196876
FGSG_00385	supercont3.1	+	1202415-1202884	1201527-1201616	1201642-1202136	1202137-1202366	1202400-1202415
FGSG_00387	supercont3.1	-	1207524-1209478	1209478-1209609
FGSG_00388	supercont3.1	-	1210076-1210781	1210781-1210829
FGSG_00390	supercont3.1	-	1213306-1214717	1214717-1215062
FGSG_00392	supercont3.1	-	1221723-1222040	1222040-1222471	1222476-1222567
FGSG_00393	supercont3.1	+	1225970-1226653	1225919-1225970
FGSG_00395	supercont3.1	-	1228334-1229135	1229135-1229226
FGSG_00396	supercont3.1	+	1231690-1232618	1230840-1231690
FGSG_00397	supercont3.1	+	1234037-1235749	1233841-1234037
FGSG_00399	supercont3.1	+	1239070-1241158	1238689-1239070
FGSG_00401	supercont3.1	+	1244796-1245096	1244740-1244796
FGSG_00404	supercont3.1	-	1254318-1257025	1257025-1257523
FGSG_00405	supercont3.1	+	1261102-1263078	1260847-1261102
FGSG_00406	supercont3.1	-	1263325-1264808	1264808-1264911
FGSG_00407	supercont3.1	-	1265892-1266987	1266987-1267336
FGSG_00408	supercont3.1	+	1275139-1279217	1274904-1275139
FGSG_00409	supercont3.1	+	1279852-1280477	1279758-1279852
FGSG_00410	supercont3.1	+	1284213-1285241	1284056-1284213
FGSG_00414	supercont3.1	-	1293281-1294799	1294799-1294845
FGSG_00415	supercont3.1	+	1299831-1300661	1299646-1299831
FGSG_00416	supercont3.1	-	1302486-1304167	1304167-1304694
FGSG_00417	supercont3.1	+	1306990-1308144	1305085-1305340	1305370-1306661	1306940-1306990
FGSG_00420	supercont3.1	-	1315190-1316135	1316245-1316507	1316510-1316599
FGSG_00421	supercont3.1	+	1318028-1319507	1317735-1317867	1317907-1318028
FGSG_00422	supercont3.1	+	1325421-1326062	1324837-1325421
FGSG_00423	supercont3.1	+	1327596-1328990	1327477-1327596
FGSG_00424	supercont3.1	+	1331052-1332368	1330842-1330937	1330959-1331052
FGSG_00427	supercont3.1	+	1336825-1337919	1336785-1336825
FGSG_00428	supercont3.1	-	1338555-1340685	1340685-1341071
FGSG_00429	supercont3.1	+	1341407-1341938	1341219-1341407
FGSG_00430	supercont3.1	+	1343246-1345792	1343155-1343246
FGSG_00433	supercont3.1	-	1350888-1354780	1354780-1355142
FGSG_00434	supercont3.1	-	1356269-1360327	1360327-1360650	1360676-1360744	1361098-1362625
FGSG_00435	supercont3.1	+	1366338-1367590	1365978-1366072	1366084-1366338
FGSG_00436	supercont3.1	+	1368190-1369175	1368126-1368190
FGSG_00437	supercont3.1	+	1370080-1373642	1369691-1370080
FGSG_00438	supercont3.1	+	1376253-1377488	1375822-1376253
FGSG_00439	supercont3.1	-	1378183-1378967	1378967-1379186
FGSG_00440	supercont3.1	+	1379464-1380478	1379355-1379464
FGSG_00446	supercont3.1	-	1397277-1398457	1398457-1398525
FGSG_00448	supercont3.1	-	1399657-1402563	1402563-1402578
FGSG_00449	supercont3.1	+	1403582-1405268	1403542-1403582
FGSG_00450	supercont3.1	+	1408356-1409264	1407618-1408356
FGSG_00452	supercont3.1	-	1411930-1412661	1412661-1412884
FGSG_00453	supercont3.1	+	1414175-1414870	1414083-1414175
FGSG_00454	supercont3.1	-	1415397-1416290	1416290-1416425	1416587-1416994
FGSG_00455	supercont3.1	-	1417680-1418699	1418699-1419033
FGSG_00458	supercont3.1	-	1423735-1424126	1424126-1424240
FGSG_00459	supercont3.1	+	1424642-1426156	1424428-1424517	1424524-1424642
FGSG_00460	supercont3.1	-	1426672-1428495	1428495-1428841
FGSG_00461	supercont3.1	-	1430639-1432306	1432306-1432468
FGSG_00462	supercont3.1	+	1432669-1433286	1432577-1432669
FGSG_00463	supercont3.1	-	1433957-1435168	1435168-1435169	1435177-1435313	1435370-1436452	1436473-1436574
FGSG_00464	supercont3.1	-	1439209-1440435	1440435-1441218
FGSG_00465	supercont3.1	+	1442791-1444244	1442549-1442791
FGSG_00466	supercont3.1	-	1444516-1444929	1444929-1445078	1445102-1445191
FGSG_00467	supercont3.1	-	1446994-1448428	1448428-1448589
FGSG_00468	supercont3.1	-	1448926-1450482	1450482-1450601
FGSG_00469	supercont3.1	+	1452019-1453557	1451699-1452019
FGSG_00471	supercont3.1	+	1457846-1458600	1457753-1457846
FGSG_00472	supercont3.1	-	1459806-1462551	1462551-1462974	1463003-1463092	1463952-1464014	1464080-1464499
FGSG_00474	supercont3.1	+	1469052-1469960	1468804-1469052
FGSG_00475	supercont3.1	-	1469980-1471713	1471713-1471946
FGSG_00477	supercont3.1	-	1473415-1474577	1474577-1474758
FGSG_00478	supercont3.1	-	1475352-1476668	1476668-1476799
FGSG_00480	supercont3.1	-	1479430-1481397	1481397-1481492
FGSG_00481	supercont3.1	+	1481813-1482574	1481661-1481813
FGSG_00482	supercont3.1	+	1483080-1483846	1483011-1483080
FGSG_00483	supercont3.1	-	1484869-1488474	1488474-1489124
FGSG_00485	supercont3.1	-	1493203-1494948	1494948-1494976
FGSG_00486	supercont3.1	-	1495231-1497775	1497775-1498038
FGSG_00489	supercont3.1	+	1504566-1506701	1504147-1504566
FGSG_00490	supercont3.1	-	1507992-1509747	1509747-1509865	1509877-1509978
FGSG_00491	supercont3.1	-	1510843-1512687	1512687-1512953	1512961-1513033
FGSG_00492	supercont3.1	-	1514394-1515051	1515051-1515381
FGSG_00494	supercont3.1	-	1519874-1521080	1521080-1521138
FGSG_00496	supercont3.1	-	1521921-1523134	1523134-1523650
FGSG_00499	supercont3.1	-	1528451-1530034	1530034-1530169
FGSG_00500	supercont3.1	+	1531527-1533850	1531307-1531527
FGSG_00502	supercont3.1	+	1536899-1539446	1536505-1536723
FGSG_00504	supercont3.1	-	1542128-1545290	1545290-1545356
FGSG_00505	supercont3.1	+	1545641-1546370	1545585-1545641
FGSG_00506	supercont3.1	-	1546547-1547848	1547848-1548133
FGSG_00507	supercont3.1	-	1548557-1551018	1551018-1551155
FGSG_00509	supercont3.1	+	1556426-1558349	1556016-1556426
FGSG_00511	supercont3.1	-	1559633-1560685	1560685-1560831
FGSG_00513	supercont3.1	-	1564344-1565237	1565237-1565433
FGSG_00514	supercont3.1	+	1566091-1568043	1565989-1566091
FGSG_00515	supercont3.1	-	1570546-1572402	1572402-1572607	1573611-1573909	1573943-1574032
FGSG_00518	supercont3.1	-	1582043-1583313	1583313-1583338	1583374-1583463	1583931-1584194
FGSG_00519	supercont3.1	+	1584742-1586018	1584444-1584553	1584563-1584742
FGSG_00520	supercont3.1	+	1586806-1588589	1586477-1586734
FGSG_00522	supercont3.1	+	1591040-1591618	1591037-1591040
FGSG_00523	supercont3.1	-	1593467-1594155	1594155-1594351	1594595-1594742
FGSG_00524	supercont3.1	-	1599140-1601274	1601274-1601456
FGSG_00526	supercont3.1	-	1604771-1605784	1605784-1605983
FGSG_00529	supercont3.1	+	1625936-1627613	1625620-1625936
FGSG_00530	supercont3.1	-	1628189-1630234	1630234-1630594
FGSG_00532	supercont3.1	-	1637787-1640227	1640227-1640468	1640512-1640601	1640624-1641790
FGSG_00533	supercont3.1	-	1645315-1645974	1645974-1646322
FGSG_00534	supercont3.1	+	1647346-1649073	1646819-1647346
FGSG_00536	supercont3.1	-	1653138-1653931	1653931-1654011
FGSG_00538	supercont3.1	+	1658199-1659298	1657758-1658199
FGSG_00539	supercont3.1	-	1660366-1662313	1662313-1662573
FGSG_00543	supercont3.1	-	1673695-1675846	1675846-1675958	1675960-1676257
FGSG_00544	supercont3.1	+	1677912-1678007	1677108-1677552	1677619-1677912
FGSG_00545	supercont3.1	-	1678531-1680571	1680571-1680637	1680674-1681105
FGSG_00549	supercont3.1	+	1698316-1699111	1698188-1698316
FGSG_00553	supercont3.1	+	1719734-1721335	1719187-1719734
FGSG_00554	supercont3.1	-	1722157-1723182	1723182-1723305
FGSG_00555	supercont3.1	-	1724267-1725439	1725439-1725552
FGSG_00556	supercont3.1	+	1725816-1726165	1725748-1725816
FGSG_00559	supercont3.1	+	1730653-1732078	1730421-1730597	1730646-1730653
FGSG_00562	supercont3.1	+	1735734-1737046	1735670-1735734
FGSG_00563	supercont3.1	-	1737954-1738733	1738733-1738746
FGSG_00564	supercont3.1	+	1740972-1741914	1740722-1740878	1740964-1740972
FGSG_00568	supercont3.1	-	1772585-1773139	1773139-1773214
FGSG_00570	supercont3.1	+	1775087-1776885	1774859-1775087
FGSG_00576	supercont3.1	-	1801645-1802496	1802496-1802743
FGSG_00577	supercont3.1	+	1804669-1805050	1804557-1804669
FGSG_00581	supercont3.1	+	1811204-1813755	1810875-1811204
FGSG_00583	supercont3.1	-	1815998-1818334	1818334-1819067
FGSG_00584	supercont3.1	-	1821714-1825163	1825163-1825580	1825641-1826005
FGSG_00585	supercont3.1	+	1828228-1828929	1827745-1828228
FGSG_00586	supercont3.1	-	1829545-1831050	1831050-1831391
FGSG_00587	supercont3.1	+	1838431-1839740	1838195-1838431
FGSG_00588	supercont3.1	+	1841097-1841671	1840961-1841097
FGSG_00589	supercont3.1	+	1842338-1843253	1842272-1842338
FGSG_00590	supercont3.1	+	1844078-1846019	1843985-1844078
FGSG_00591	supercont3.1	-	1846279-1847490	1847490-1847650
FGSG_00592	supercont3.1	+	1849282-1852269	1849004-1849282
FGSG_00595	supercont3.1	-	1857845-1862276	1862276-1862639	1862658-1862757
FGSG_00596	supercont3.1	-	1864208-1865563	1865563-1865769	1865790-1865873
FGSG_00597	supercont3.1	-	1869872-1870918	1870918-1871071
FGSG_00598	supercont3.1	+	1872615-1873896	1872487-1872615
FGSG_00599	supercont3.1	-	1874155-1874643	1874643-1874681
FGSG_00600	supercont3.1	+	1876444-1877979	1876309-1876444
FGSG_00601	supercont3.1	+	1879376-1879744	1878248-1879194	1879245-1879376
FGSG_00602	supercont3.1	-	1880175-1881092	1881092-1881316
FGSG_00603	supercont3.1	-	1883915-1884937	1884937-1885185	1885212-1885301	1885335-1885424
FGSG_00606	supercont3.1	+	1896876-1897709	1896623-1896876
FGSG_00607	supercont3.1	-	1898057-1899380	1899380-1899578
FGSG_00608	supercont3.1	-	1900210-1902635	1902635-1902656	1902808-1903035
FGSG_00609	supercont3.1	+	1904712-1905249	1904285-1904420	1904428-1904712
FGSG_00610	supercont3.1	-	1905559-1906757	1906757-1906922
FGSG_00612	supercont3.1	+	1909662-1911842	1909470-1909586	1909589-1909662
FGSG_00620	supercont3.1	+	1950759-1952749	1950606-1950759
FGSG_00623	supercont3.1	+	1958273-1959596	1958201-1958273
FGSG_00626	supercont3.1	-	1965551-1967166	1967166-1967495
FGSG_00629	supercont3.1	-	1974445-1975488	1975488-1975568
FGSG_00631	supercont3.1	+	1980249-1980932	1979980-1980249
FGSG_00634	supercont3.1	-	2000879-2001920	2002082-2002195
FGSG_00635	supercont3.1	+	2002576-2003016	2002431-2002576
FGSG_00636	supercont3.1	-	2003478-2004923	2004923-2004993
FGSG_00637	supercont3.1	-	2005401-2007265	2007265-2007401
FGSG_00638	supercont3.1	-	2007671-2008868	2008868-2008951
FGSG_00639	supercont3.1	-	2009411-2011128	2011128-2011311
FGSG_00642	supercont3.1	-	2017638-2019035	2019035-2019805
FGSG_00644	supercont3.1	-	2029117-2030669	2030669-2030735
FGSG_00645	supercont3.1	+	2031218-2033309	2030880-2030969	2030982-2031218
FGSG_00646	supercont3.1	+	2034402-2035743	2034182-2034402
FGSG_00647	supercont3.1	+	2037038-2044039	2036430-2036844	2036910-2037038
FGSG_00649	supercont3.1	-	2045191-2046757	2046757-2046886
FGSG_00653	supercont3.1	-	2059237-2060015	2060015-2060100	2060133-2060218
FGSG_00654	supercont3.1	+	2060540-2061509	2060348-2060540
FGSG_00656	supercont3.1	+	2065237-2065919	2065112-2065237
FGSG_00658	supercont3.1	-	2076969-2078162	2078162-2078233	2078243-2078334	2078356-2078438	2078707-2079592
FGSG_00659	supercont3.1	-	2079948-2081768	2081768-2082008
FGSG_00660	supercont3.1	-	2084919-2086768	2086768-2087145
FGSG_00663	supercont3.1	+	2104318-2105071	2103935-2104318
FGSG_00664	supercont3.1	-	2105650-2107170	2107170-2107477
FGSG_00665	supercont3.1	+	2108156-2110549	2107762-2107903	2107905-2108156
FGSG_00666	supercont3.1	-	2111532-2112936	2112936-2113514
FGSG_00667	supercont3.1	-	2115271-2117570	2117570-2118164	2118198-2118265
FGSG_00670	supercont3.1	-	2129794-2130766	2130766-2130845
FGSG_00671	supercont3.1	-	2131440-2132162	2132162-2132173	2132205-2132347
FGSG_00675	supercont3.1	-	2141786-2143207	2143207-2143251
FGSG_00677	supercont3.1	+	2146708-2148016	2146501-2146708
FGSG_00680	supercont3.1	-	2156084-2158671	2158671-2158784
FGSG_00681	supercont3.1	-	2162202-2162429	2162429-2162822
FGSG_00682	supercont3.1	-	2163679-2165514	2165514-2165586
FGSG_00683	supercont3.1	+	2166191-2167261	2166054-2166191
FGSG_00684	supercont3.1	+	2167833-2169465	2167566-2167833
FGSG_00686	supercont3.1	-	2171599-2173619	2173619-2173693
FGSG_00688	supercont3.1	+	2176341-2178594	2176157-2176341
FGSG_00690	supercont3.1	-	2184162-2187125	2187125-2187196
FGSG_00691	supercont3.1	+	2187456-2188353	2187382-2187456
FGSG_00694	supercont3.1	-	2208647-2210025	2210025-2210098
FGSG_00695	supercont3.1	+	2210481-2212445	2210442-2210481
FGSG_00696	supercont3.1	+	2212775-2214734	2212656-2212775
FGSG_00698	supercont3.1	-	2221420-2222652	2222652-2222892
FGSG_00700	supercont3.1	-	2237849-2239442	2239442-2239588
FGSG_00702	supercont3.1	-	2248408-2250217	2250217-2250663	2250674-2250773	2250778-2250847
FGSG_00704	supercont3.1	-	2264773-2265681	2265681-2265885
FGSG_00705	supercont3.1	+	2266162-2268254	2266059-2266162
FGSG_00706	supercont3.1	+	2269290-2271246	2269100-2269290
FGSG_00707	supercont3.1	-	2272792-2274377	2274377-2274591
FGSG_00708	supercont3.1	+	2275255-2276362	2275220-2275255
FGSG_00709	supercont3.1	-	2277532-2278655	2278655-2278927
FGSG_00710	supercont3.1	-	2279591-2281223	2281223-2281602
FGSG_00712	supercont3.1	-	2290443-2292017	2292017-2292269
FGSG_00714	supercont3.1	+	2298146-2299546	2297693-2298146
FGSG_00715	supercont3.1	-	2300395-2301796	2301796-2301967
FGSG_00717	supercont3.1	-	2305789-2306144	2306144-2306227
FGSG_00718	supercont3.1	-	2306610-2308096	2308096-2308296
FGSG_00719	supercont3.1	+	2310547-2312955	2310151-2310220	2310258-2310547
FGSG_00720	supercont3.1	+	2322528-2324211	2321959-2322528
FGSG_00722	supercont3.1	-	2331064-2331769	2331769-2332285	2332290-2332379
FGSG_00724	supercont3.1	-	2339428-2340747	2340747-2340841
FGSG_00726	supercont3.1	+	2345105-2346889	2344757-2345105
FGSG_00727	supercont3.1	-	2348267-2349658	2349900-2350215
FGSG_00728	supercont3.1	-	2353784-2356648	2356648-2357006
FGSG_00729	supercont3.1	+	2360577-2362059	2360326-2360577
FGSG_00730	supercont3.1	+	2363566-2364220	2363026-2363138	2363143-2363566
FGSG_00731	supercont3.1	+	2365204-2366258	2365106-2365204
FGSG_00736	supercont3.1	+	2375594-2376871	2375342-2375594
FGSG_00737	supercont3.1	+	2380684-2384952	2379983-2380684
FGSG_00739	supercont3.1	+	2392114-2393899	2391331-2392114
FGSG_00740	supercont3.1	-	2394342-2397186	2397186-2397296
FGSG_00741	supercont3.1	-	2397891-2399913	2399913-2400002
FGSG_00743	supercont3.1	-	2404342-2405029	2405029-2405126
FGSG_00744	supercont3.1	+	2405493-2407435	2405369-2405493
FGSG_00746	supercont3.1	+	2410192-2411580	2409939-2410192
FGSG_00747	supercont3.1	+	2412167-2413337	2411982-2412167
FGSG_00748	supercont3.1	-	2413521-2416717	2416717-2416881
FGSG_00749	supercont3.1	+	2417406-2418905	2417325-2417406
FGSG_00750	supercont3.1	-	2419218-2419719	2419719-2419790
FGSG_00751	supercont3.1	-	2420539-2421398	2421398-2421494
FGSG_00753	supercont3.1	-	2425226-2425819	2425819-2425828	2425891-2425988
FGSG_00756	supercont3.1	+	2439466-2440001	2439215-2439466
FGSG_00758	supercont3.1	+	2440880-2442334	2440827-2440880
FGSG_00759	supercont3.1	-	2443648-2445126	2445126-2445156
FGSG_00760	supercont3.1	-	2446120-2447078	2447078-2447122
FGSG_00762	supercont3.1	+	2449689-2450561	2449458-2449689
FGSG_00765	supercont3.1	-	2454641-2456014	2456014-2456212
FGSG_00766	supercont3.1	-	2460910-2462820	2462820-2462923
FGSG_00767	supercont3.1	-	2463587-2466207	2466207-2466299
FGSG_00768	supercont3.1	+	2467237-2468692	2467118-2467237
FGSG_00769	supercont3.1	+	2469298-2470302	2469213-2469298
FGSG_00773	supercont3.1	+	2477261-2477901	2477040-2477261
FGSG_00777	supercont3.1	+	2486705-2487638	2485515-2485642	2485683-2485741	2486494-2486705
FGSG_00778	supercont3.1	-	2488044-2489253	2489253-2489448
FGSG_00780	supercont3.1	-	2491318-2493434	2493434-2493665
FGSG_00781	supercont3.1	+	2494017-2495167	2493879-2494017
FGSG_00786	supercont3.1	-	2502288-2504523	2504523-2505081
FGSG_00787	supercont3.1	-	2507968-2509720	2509720-2510116	2510144-2510213
FGSG_00788	supercont3.1	-	2511786-2512661	2512661-2512762
FGSG_00789	supercont3.1	+	2514525-2515625	2514322-2514525
FGSG_00794	supercont3.1	+	2529434-2531053	2529403-2529434
FGSG_00797	supercont3.1	+	2545047-2547047	2544918-2545047
FGSG_00798	supercont3.1	-	2547920-2548260	2548260-2548348
FGSG_00800	supercont3.1	+	2555441-2558421	2554900-2555441
FGSG_00801	supercont3.1	-	2558805-2559891	2559891-2559894	2559914-2560065
FGSG_00802	supercont3.1	+	2561329-2562354	2561227-2561329
FGSG_00804	supercont3.1	+	2569713-2571276	2569440-2569713
FGSG_00808	supercont3.1	-	2584756-2585983	2585983-2586315
FGSG_00810	supercont3.1	+	2588626-2589764	2588388-2588626
FGSG_00811	supercont3.1	+	2593163-2594184	2592394-2593163
FGSG_00812	supercont3.1	-	2594547-2595137	2595137-2595165
FGSG_00813	supercont3.1	+	2596858-2599581	2596562-2596628	2596666-2596858
FGSG_00814	supercont3.1	-	2599960-2600841	2600841-2601022
FGSG_00818	supercont3.1	+	2621411-2624205	2621340-2621411
FGSG_00819	supercont3.1	-	2624458-2627390	2627390-2627467
FGSG_00820	supercont3.1	+	2628154-2630145	2627876-2628154
FGSG_00821	supercont3.1	+	2631455-2632842	2630970-2631279	2631404-2631455
FGSG_00822	supercont3.1	+	2646921-2647671	2646814-2646921
FGSG_00823	supercont3.1	-	2647814-2648942	2648942-2649015
FGSG_00824	supercont3.1	+	2649780-2652905	2649250-2649379	2649399-2649780
FGSG_00825	supercont3.1	-	2653318-2654225	2654225-2654282
FGSG_00826	supercont3.1	+	2654499-2655623	2654398-2654499
FGSG_00831	supercont3.1	+	2671429-2674189	2670688-2671429
FGSG_00832	supercont3.1	-	2674530-2675649	2675649-2675762
FGSG_00833	supercont3.1	+	2676640-2679403	2676376-2676640
FGSG_00834	supercont3.1	-	2679585-2680601	2680601-2680712
FGSG_00836	supercont3.1	-	2684240-2686834	2686834-2687123
FGSG_00837	supercont3.1	+	2688046-2688678	2687846-2688046
FGSG_00838	supercont3.1	-	2689296-2691340	2691340-2691484
FGSG_00843	supercont3.1	+	2714251-2717883	2714177-2714251
FGSG_00845	supercont3.1	-	2720295-2721183	2721183-2721348
FGSG_00846	supercont3.1	-	2723493-2726311	2726311-2726532	2726737-2727485	2727514-2727936
FGSG_00849	supercont3.1	-	2737859-2738887	2738887-2739126
FGSG_00852	supercont3.1	+	2748835-2750538	2748391-2748835
FGSG_00853	supercont3.1	+	2751249-2752280	2751224-2751249
FGSG_00855	supercont3.1	-	2756965-2757937	2757937-2758126
FGSG_00856	supercont3.1	+	2763163-2767781	2762653-2762742	2762769-2763163
FGSG_00857	supercont3.1	-	2769059-2770946	2770946-2771147
FGSG_00860	supercont3.1	+	2787213-2787958	2786979-2787213
FGSG_00861	supercont3.1	-	2788877-2790720	2790720-2790887
FGSG_00863	supercont3.1	+	2794708-2796358	2794651-2794708
FGSG_00864	supercont3.1	-	2796867-2797637	2797637-2797923
FGSG_00865	supercont3.1	+	2798260-2800880	2798103-2798260
FGSG_00866	supercont3.1	-	2801335-2803738	2803738-2803992
FGSG_00868	supercont3.1	-	2806995-2807552	2807552-2807856
FGSG_00870	supercont3.1	+	2813222-2815822	2813139-2813222
FGSG_00871	supercont3.1	+	2816595-2817788	2816225-2816595
FGSG_00872	supercont3.1	-	2818109-2819667	2819667-2819969
FGSG_00874	supercont3.1	-	2822205-2823694	2823694-2823811
FGSG_00875	supercont3.1	+	2824347-2826185	2824171-2824219	2824220-2824347
FGSG_00882	supercont3.1	+	2847693-2848619	2847611-2847693
FGSG_00884	supercont3.1	+	2854839-2855832	2854779-2854839
FGSG_00887	supercont3.1	+	2882299-2884445	2881804-2882299
FGSG_00890	supercont3.1	-	2891034-2893473	2893473-2894000
FGSG_00893	supercont3.1	+	2903608-2904846	2903482-2903608
FGSG_00896	supercont3.1	+	2908918-2909876	2908744-2908918
FGSG_00898	supercont3.1	-	2912295-2913131	2913131-2913366
FGSG_00899	supercont3.1	-	2913813-2917375	2917375-2917859
FGSG_00901	supercont3.1	-	2921274-2921670	2921670-2921749
FGSG_00902	supercont3.1	-	2926469-2927583	2927583-2927676	2927686-2927800
FGSG_00903	supercont3.1	-	2928408-2929745	2929745-2929889
FGSG_00904	supercont3.1	+	2930105-2930690	2930065-2930105
FGSG_00906	supercont3.1	-	2933035-2936117	2936117-2936316
FGSG_00907	supercont3.1	+	2936816-2937548	2936438-2936816
FGSG_00911	supercont3.1	-	2950765-2951939	2951939-2952230
FGSG_00912	supercont3.1	-	2952977-2955465	2955465-2955775
FGSG_00915	supercont3.1	+	2958993-2960434	2958926-2958993
FGSG_00916	supercont3.1	+	2961657-2967039	2961233-2961657
FGSG_00917	supercont3.1	+	2969238-2969516	2969060-2969238
FGSG_00925	supercont3.1	+	3012791-3015471	3012696-3012791
FGSG_00926	supercont3.1	-	3015941-3017109	3017109-3017209
FGSG_00929	supercont3.1	-	3021406-3022692	3022692-3022987	3022989-3023641
FGSG_00934	supercont3.1	+	3040836-3042326	3040731-3040836
FGSG_00935	supercont3.1	-	3042765-3043939	3043939-3044147
FGSG_00939	supercont3.1	+	3052357-3054981	3052145-3052357
FGSG_00940	supercont3.1	-	3056088-3056647	3056647-3056686
FGSG_00941	supercont3.1	-	3059650-3060897	3060897-3061227	3061401-3061579	3061648-3062208
FGSG_00945	supercont3.1	+	3081147-3082793	3081079-3081147
FGSG_00947	supercont3.1	-	3088386-3090235	3090235-3090505
FGSG_00948	supercont3.1	+	3093085-3093522	3093071-3093085
FGSG_00949	supercont3.1	+	3095678-3096708	3095585-3095678
FGSG_00950	supercont3.1	+	3099265-3100514	3098618-3099038	3099264-3099265
FGSG_00951	supercont3.1	-	3101270-3101980	3101980-3101987	3102004-3102105
FGSG_00952	supercont3.1	-	3103272-3104548	3104594-3104817
FGSG_00955	supercont3.1	-	3110317-3111909	3111909-3111966
FGSG_00956	supercont3.1	-	3113896-3115059	3115059-3115123
FGSG_00957	supercont3.1	+	3119592-3122117	3119404-3119592
FGSG_00958	supercont3.1	+	3125279-3127309	3123694-3123783	3123884-3125165	3125182-3125279
FGSG_00960	supercont3.1	-	3131541-3133093	3133093-3133266
FGSG_00964	supercont3.1	-	3141411-3142073	3142073-3142316
FGSG_00965	supercont3.1	+	3142491-3144230	3142488-3142491
FGSG_00966	supercont3.1	-	3144424-3146409	3146409-3146742
FGSG_00967	supercont3.1	+	3147872-3150325	3146705-3147543	3147580-3147634	3147713-3147810	3147815-3147872
FGSG_00968	supercont3.1	-	3151395-3152360	3152360-3152399
FGSG_00969	supercont3.1	+	3153862-3155755	3153816-3153862
FGSG_00970	supercont3.1	-	3156167-3158746	3158746-3158863
FGSG_00971	supercont3.1	-	3159245-3160571	3160571-3160615
FGSG_00972	supercont3.1	+	3161028-3162428	3160849-3161028
FGSG_00979	supercont3.1	+	3198541-3200134	3198434-3198541
FGSG_00982	supercont3.1	-	3207504-3209383	3209383-3209538
FGSG_00983	supercont3.1	+	3213916-3215805	3213218-3213916
FGSG_00984	supercont3.1	-	3217121-3218224	3218224-3218441
FGSG_00986	supercont3.1	-	3223820-3225280	3225280-3225401
FGSG_00987	supercont3.1	+	3227116-3228141	3226853-3227116
FGSG_00995	supercont3.1	-	3246964-3248202	3248202-3248346
FGSG_00996	supercont3.1	+	3249012-3250323	3248721-3249012
FGSG_00997	supercont3.1	-	3250645-3251287	3251287-3251332
FGSG_00998	supercont3.1	-	3251674-3252134	3252134-3252269
FGSG_00999	supercont3.1	+	3255660-3256935	3255291-3255660
FGSG_01000	supercont3.1	+	3259309-3261057	3259086-3259309
FGSG_01005	supercont3.1	-	3279394-3280488	3280488-3280535
FGSG_01006	supercont3.1	-	3280911-3284361	3284361-3284582
FGSG_01007	supercont3.1	-	3285856-3286619	3286619-3286793
FGSG_01008	supercont3.1	-	3287228-3288270	3288270-3288373
FGSG_01010	supercont3.1	+	3290671-3291879	3290596-3290671
FGSG_01011	supercont3.1	-	3292042-3293015	3293015-3293319
FGSG_01012	supercont3.1	+	3294710-3297727	3294487-3294632	3294689-3294710
FGSG_01013	supercont3.1	-	3298282-3299003	3299003-3299119	3299126-3299231
FGSG_01014	supercont3.1	+	3300727-3301528	3299785-3299842	3299873-3300077	3300171-3300235	3300292-3300727
FGSG_01015	supercont3.1	-	3302703-3305072	3305072-3305211
FGSG_01017	supercont3.1	-	3307136-3309595	3309595-3309881	3309904-3309982
FGSG_01018	supercont3.1	+	3313679-3314409	3313312-3313679
FGSG_01019	supercont3.1	+	3317678-3318772	3317610-3317678
FGSG_01020	supercont3.1	-	3318929-3319718	3319718-3319792
FGSG_01021	supercont3.1	+	3320414-3320964	3319996-3320414
FGSG_01026	supercont3.1	-	3332980-3334106	3334106-3334357
FGSG_01027	supercont3.1	-	3336533-3338209	3338209-3338560
FGSG_01028	supercont3.1	+	3338944-3339729	3338813-3338906	3338912-3338944
FGSG_01029	supercont3.1	-	3340128-3342062	3342062-3342086	3342141-3342814	3342823-3343216
FGSG_01030	supercont3.1	-	3344655-3346520	3346520-3346646
FGSG_01032	supercont3.1	-	3348285-3349327	3349327-3349809
FGSG_01033	supercont3.1	-	3351178-3351898	3351898-3352113
FGSG_01036	supercont3.1	+	3357540-3359218	3357478-3357540
FGSG_01037	supercont3.1	+	3359839-3361244	3359560-3359649	3359740-3359839
FGSG_01039	supercont3.1	+	3364021-3365223	3363648-3363740	3363772-3363864	3363866-3364019
FGSG_01040	supercont3.1	-	3365843-3367257	3367297-3367471
FGSG_01044	supercont3.1	-	3387524-3388027	3388027-3388494
FGSG_01047	supercont3.1	+	3410860-3412997	3409612-3409947	3410017-3410860
FGSG_01050	supercont3.1	-	3439703-3441853	3441853-3442038
FGSG_01051	supercont3.1	+	3442781-3444873	3442297-3442386	3442408-3442581	3442593-3442781
FGSG_01052	supercont3.1	+	3446025-3446868	3445731-3445916	3446023-3446025
FGSG_01053	supercont3.1	+	3448011-3449305	3447489-3447578	3447686-3448011
FGSG_01054	supercont3.1	-	3449516-3450514	3450514-3450526
FGSG_01055	supercont3.1	+	3451916-3453391	3451057-3451916
FGSG_01057	supercont3.1	+	3455777-3457449	3455339-3455429	3455447-3455777
FGSG_01059	supercont3.1	-	3461220-3462877	3462877-3463010
FGSG_01062	supercont3.1	-	3466571-3467333	3467333-3467406
FGSG_01063	supercont3.1	-	3467678-3468709	3468709-3468768
FGSG_01065	supercont3.1	-	3473603-3475180	3475180-3475205	3475212-3475331
FGSG_01068	supercont3.1	+	3487691-3488569	3487458-3487691
FGSG_01069	supercont3.1	-	3490425-3491636	3491636-3491874
FGSG_01072	supercont3.1	-	3508427-3508942	3508942-3509027
FGSG_01074	supercont3.1	-	3514468-3514824	3514824-3514881	3514909-3514998	3515026-3515158	3515165-3515375
FGSG_01076	supercont3.1	+	3519490-3520344	3519405-3519490
FGSG_01081	supercont3.1	-	3528362-3529001	3529001-3529103
FGSG_01083	supercont3.1	-	3531339-3532165	3532165-3532310
FGSG_01084	supercont3.1	-	3532743-3534402	3534402-3534709
FGSG_01085	supercont3.1	-	3541011-3542183	3542183-3542250
FGSG_01091	supercont3.1	-	3570038-3570908	3570908-3571146
FGSG_01092	supercont3.1	+	3571332-3572633	3571291-3571332
FGSG_01094	supercont3.1	+	3577538-3578134	3577403-3577538
FGSG_01095	supercont3.1	+	3579215-3581596	3579075-3579215
FGSG_01096	supercont3.1	+	3582187-3582943	3581906-3582187
FGSG_01098	supercont3.1	+	3586020-3586862	3585866-3586020
FGSG_01099	supercont3.1	+	3588782-3589747	3588465-3588782
FGSG_01100	supercont3.1	+	3593576-3595599	3593258-3593576
FGSG_01102	supercont3.1	+	3599412-3600626	3599362-3599412
FGSG_01103	supercont3.1	-	3600924-3602068	3602068-3602299
FGSG_01104	supercont3.1	+	3602626-3604230	3602497-3602626
FGSG_01105	supercont3.1	-	3606766-3607947	3607947-3608006
FGSG_01106	supercont3.1	-	3608532-3611272	3611272-3611386	3611419-3611857
FGSG_01107	supercont3.1	+	3612899-3615436	3612529-3612899
FGSG_01111	supercont3.1	+	3627793-3629752	3627574-3627793
FGSG_01112	supercont3.1	+	3630575-3632803	3630383-3630575
FGSG_01114	supercont3.1	-	3641281-3641697	3641702-3641790
FGSG_01115	supercont3.1	-	3642242-3643168	3643168-3643248
FGSG_01116	supercont3.1	-	3643664-3644940	3644940-3644975
FGSG_01117	supercont3.1	+	3646056-3647195	3645583-3645722	3645726-3646056
FGSG_01118	supercont3.1	-	3647775-3648201	3648201-3648415
FGSG_01119	supercont3.1	-	3648850-3649881	3649881-3649992
FGSG_01120	supercont3.1	-	3650631-3653594	3653594-3653805
FGSG_01122	supercont3.1	-	3656688-3657868	3657868-3657958
FGSG_01123	supercont3.1	+	3658331-3659250	3658116-3658331
FGSG_01125	supercont3.1	+	3660640-3661227	3660491-3660640
FGSG_01128	supercont3.1	-	3667577-3669678	3669678-3669701
FGSG_01130	supercont3.1	-	3671257-3672384	3672384-3672573
FGSG_01131	supercont3.1	+	3673143-3673903	3673040-3673143
FGSG_01133	supercont3.1	+	3676842-3678509	3676574-3676667	3676670-3676842
FGSG_01134	supercont3.1	-	3679289-3680757	3680757-3680946
FGSG_01135	supercont3.1	-	3681657-3682439	3682489-3682554
FGSG_01136	supercont3.1	+	3682773-3683396	3682702-3682773
FGSG_01137	supercont3.1	-	3683837-3686541	3686541-3686706
FGSG_01138	supercont3.1	+	3687662-3688820	3687603-3687662
FGSG_01139	supercont3.1	-	3689159-3690434	3690434-3690602
FGSG_01140	supercont3.1	+	3691277-3691738	3691030-3691137	3691142-3691266
FGSG_01141	supercont3.1	-	3692191-3693987	3693987-3694246
FGSG_01142	supercont3.1	-	3695575-3698165	3698165-3698440
FGSG_01147	supercont3.1	+	3715511-3716462	3714579-3714699	3714705-3714794	3714803-3715447
FGSG_01151	supercont3.1	-	3726606-3727928	3727928-3728138	3728154-3728243
FGSG_01152	supercont3.1	-	3728589-3730199	3730199-3730352
FGSG_01153	supercont3.1	+	3731732-3733006	3731262-3731732
FGSG_01154	supercont3.1	-	3733913-3734822	3734822-3734961
FGSG_01155	supercont3.1	+	3735525-3736608	3735403-3735525
FGSG_01157	supercont3.1	-	3740884-3742036	3742036-3742130
FGSG_01158	supercont3.1	-	3742652-3743296	3743296-3743634
FGSG_01159	supercont3.1	-	3746866-3748870	3748870-3748952	3749030-3749873	3749890-3749934
FGSG_01160	supercont3.1	-	3756991-3757836	3757836-3757976
FGSG_01161	supercont3.1	+	3758204-3764160	3758107-3758204
FGSG_01162	supercont3.1	-	3764535-3766528	3766528-3766809
FGSG_01163	supercont3.1	+	3774252-3777116	3773099-3773660	3773712-3773759	3773778-3773977	3773978-3774252
FGSG_01166	supercont3.1	+	3785530-3789218	3784926-3785029	3785048-3785530
FGSG_01169	supercont3.1	-	3794584-3795831	3795831-3796192
FGSG_01170	supercont3.1	+	3797946-3798851	3797692-3797946
FGSG_01174	supercont3.1	-	3815518-3817496	3817496-3817699
FGSG_01175	supercont3.1	+	3817991-3819010	3817924-3817991
FGSG_01176	supercont3.1	-	3819885-3821493	3821493-3821908
FGSG_01178	supercont3.1	-	3827415-3828731	3828731-3828775	3828828-3828999	3829022-3829357
FGSG_01179	supercont3.1	+	3833008-3833727	3832529-3832603	3832646-3832919	3832966-3833008
FGSG_01181	supercont3.1	+	3845261-3846082	3844633-3844737	3844758-3844915	3845104-3845261
FGSG_01182	supercont3.1	+	3847803-3848862	3847414-3847803
FGSG_01183	supercont3.1	-	3850338-3852681	3853206-3854943
FGSG_01184	supercont3.1	+	3861859-3864862	3861820-3861859
FGSG_01187	supercont3.1	+	3869282-3870004	3869186-3869282
FGSG_01188	supercont3.1	-	3870713-3872814	3872814-3873071	3873077-3873189
FGSG_01189	supercont3.1	+	3875297-3876691	3875191-3875297
FGSG_01190	supercont3.1	-	3876873-3877737	3877737-3877837
FGSG_01191	supercont3.1	-	3879583-3880584	3880584-3880977	3881269-3881630
FGSG_01193	supercont3.1	-	3890357-3891988	3891988-3892085	3892088-3892188
FGSG_01194	supercont3.1	-	3893030-3899588	3899588-3899950
FGSG_01195	supercont3.1	-	3900405-3900665	3900665-3900812	3900840-3900954
FGSG_01197	supercont3.1	+	3907071-3907646	3906951-3907071
FGSG_01198	supercont3.1	+	3908829-3910175	3908679-3908829
FGSG_01199	supercont3.1	+	3913971-3916382	3913480-3913750
FGSG_01200	supercont3.1	-	3917005-3917906	3917906-3918078
FGSG_01201	supercont3.1	+	3918543-3919552	3918349-3918543
FGSG_01203	supercont3.1	+	3922121-3923301	3921888-3921977	3921980-3922121
FGSG_01206	supercont3.1	+	3938140-3938910	3937938-3938140
FGSG_01211	supercont3.1	+	3953848-3955935	3953618-3953848
FGSG_01213	supercont3.1	+	3960845-3961243	3960495-3960845
FGSG_01214	supercont3.1	-	3961821-3963161	3963161-3963273	3963275-3963603
FGSG_01215	supercont3.1	-	3964012-3964796	3964796-3964936
FGSG_01216	supercont3.1	+	3965445-3967499	3965193-3965445
FGSG_01217	supercont3.1	-	3969736-3973437	3973437-3973560
FGSG_01219	supercont3.1	-	3978313-3979031	3979031-3979650
FGSG_01220	supercont3.1	+	3981118-3981794	3980703-3981118
FGSG_01222	supercont3.1	+	3984375-3985436	3984267-3984375
FGSG_01223	supercont3.1	+	3986019-3987045	3985918-3986019
FGSG_01224	supercont3.1	+	3988086-3988633	3987799-3988086
FGSG_01226	supercont3.1	+	3995436-3996421	3995313-3995436
FGSG_01227	supercont3.1	+	4001295-4002578	4000385-4000778	4000784-4001295
FGSG_01228	supercont3.1	+	4004214-4004846	4003948-4004214
FGSG_01229	supercont3.1	-	4005230-4005869	4005869-4005981
FGSG_01231	supercont3.1	+	4013271-4015750	4012894-4012983	4013009-4013271
FGSG_01235	supercont3.1	+	4030303-4032231	4029861-4030171	4030251-4030303
FGSG_01236	supercont3.1	-	4032498-4033168	4033168-4033188	4033189-4033272	4033340-4033623	4033682-4033771	4033828-4033876
FGSG_01237	supercont3.1	+	4034352-4035941	4034053-4034352
FGSG_01240	supercont3.1	+	4039543-4040769	4039215-4039543
FGSG_01241	supercont3.1	+	4043577-4045109	4043437-4043577
FGSG_01242	supercont3.1	-	4046229-4046714	4046714-4047595	4047600-4047713
FGSG_01244	supercont3.1	+	4054535-4056862	4054253-4054356	4054367-4054535
FGSG_01245	supercont3.1	+	4058696-4059772	4058694-4058696
FGSG_01248	supercont3.1	+	4068507-4071150	4068443-4068507
FGSG_01249	supercont3.1	+	4076235-4078736	4075467-4076095	4076104-4076235
FGSG_01252	supercont3.1	-	4090658-4092162	4092162-4092672
FGSG_01256	supercont3.1	-	4108088-4109181	4109181-4109324
FGSG_01257	supercont3.1	+	4109814-4112418	4109748-4109814
FGSG_01263	supercont3.1	-	4123331-4124713	4124713-4124844
FGSG_01265	supercont3.1	-	4127405-4130587	4130587-4130830
FGSG_01266	supercont3.1	+	4133295-4136435	4133286-4133295
FGSG_01267	supercont3.1	+	4137502-4137964	4137321-4137502
FGSG_01268	supercont3.1	-	4139352-4139909	4139909-4140180	4140193-4140714
FGSG_01270	supercont3.1	+	4144212-4144894	4143941-4144212
FGSG_01271	supercont3.1	+	4146110-4149188	4145644-4145792	4145904-4146110
FGSG_01272	supercont3.1	-	4150054-4153771	4153771-4153809	4153814-4154585
FGSG_01273	supercont3.1	+	4159399-4161612	4158773-4159399
FGSG_01274	supercont3.1	+	4167668-4168417	4167308-4167668
FGSG_01276	supercont3.1	+	4174030-4174499	4173907-4174030
FGSG_01278	supercont3.1	-	4182270-4183004	4183004-4183113
FGSG_01279	supercont3.1	+	4186135-4187858	4185651-4185732	4185779-4185952	4186131-4186135
FGSG_01280	supercont3.1	+	4188859-4192025	4188414-4188848	4188855-4188859
FGSG_01282	supercont3.1	-	4194928-4196452	4196452-4196943
FGSG_01283	supercont3.1	+	4198723-4200613	4198250-4198723
FGSG_01285	supercont3.1	-	4204005-4205865	4205865-4205975	4205994-4206083
FGSG_01286	supercont3.1	+	4208288-4209128	4207746-4207798	4207872-4207966	4207984-4208073	4208099-4208256	4208282-4208288
FGSG_01288	supercont3.1	+	4214766-4215378	4214073-4214442	4214601-4214766
FGSG_01289	supercont3.1	-	4216132-4217635	4217635-4218137
FGSG_01290	supercont3.1	-	4220454-4221680	4221680-4221965
FGSG_01291	supercont3.1	+	4223217-4224817	4222381-4222633	4222666-4222755	4222807-4223030	4223164-4223217
FGSG_01292	supercont3.1	+	4226005-4227246	4225753-4226005
FGSG_01298	supercont3.1	-	4244117-4245007	4245007-4245688	4245696-4245800	4245814-4245906
FGSG_01299	supercont3.1	-	4253608-4255500	4255500-4255554
FGSG_01300	supercont3.1	+	4256084-4258108	4255994-4256084
FGSG_01301	supercont3.1	-	4259669-4261813	4261813-4262018
FGSG_01304	supercont3.1	-	4269682-4272053	4272053-4273003
FGSG_01306	supercont3.1	-	4275507-4276529	4276529-4276818	4276874-4277224
FGSG_01307	supercont3.1	+	4281422-4282987	4280935-4281063	4281203-4281422
FGSG_01308	supercont3.1	-	4283656-4285993	4285993-4286107
FGSG_01309	supercont3.1	+	4288702-4290023	4288081-4288702
FGSG_01311	supercont3.1	-	4299111-4301196	4301196-4301520	4301534-4301623	4301651-4301727
FGSG_01312	supercont3.1	-	4304809-4310624	4310624-4311196	4311228-4311272
FGSG_01313	supercont3.1	+	4315613-4316994	4315173-4315613
FGSG_01314	supercont3.1	+	4317432-4319320	4317291-4317432
FGSG_01316	supercont3.1	-	4321818-4324420	4324420-4324833
FGSG_01317	supercont3.1	+	4325498-4326309	4325284-4325498
FGSG_01318	supercont3.1	+	4328559-4331339	4327308-4327395	4327423-4327512	4327574-4328559
FGSG_01320	supercont3.1	-	4337063-4339715	4339715-4339974
FGSG_01321	supercont3.1	+	4341542-4344002	4341415-4341515	4341527-4341542
FGSG_01322	supercont3.1	-	4344715-4345110	4345110-4345204	4345209-4345544
FGSG_01323	supercont3.1	+	4347283-4350157	4347050-4347283
FGSG_01324	supercont3.1	+	4350633-4351406	4350581-4350633
FGSG_01325	supercont3.1	-	4351724-4352911	4352911-4353719	4353760-4353849	4353900-4353961
FGSG_01326	supercont3.1	+	4358558-4360210	4358036-4358558
FGSG_01327	supercont3.1	-	4361607-4363829	4363829-4364216
FGSG_01330	supercont3.1	-	4368275-4369228	4369228-4369286
FGSG_01331	supercont3.1	+	4369912-4370469	4369576-4369648	4369691-4369842
FGSG_01332	supercont3.1	-	4370629-4373766	4373766-4373810
FGSG_01334	supercont3.1	+	4376519-4377232	4376465-4376519
FGSG_01336	supercont3.1	+	4380342-4382662	4380293-4380342
FGSG_01337	supercont3.1	-	4382740-4384215	4384215-4384276
FGSG_01339	supercont3.1	-	4385811-4388543	4388543-4388720
FGSG_01340	supercont3.1	+	4405217-4405810	4404680-4404780	4404788-4405217
FGSG_01341	supercont3.1	-	4406659-4408853	4408853-4409383	4409400-4409489
FGSG_01342	supercont3.1	-	4412132-4413319	4413319-4413419	4413420-4413527	4413533-4413577
FGSG_01343	supercont3.1	+	4415460-4416584	4415321-4415460
FGSG_01344	supercont3.1	-	4417477-4419156	4419156-4419905
FGSG_01345	supercont3.1	+	4420224-4421107	4419986-4420075	4420115-4420224
FGSG_01346	supercont3.1	+	4423537-4425028	4422660-4422920	4422953-4423083	4423171-4423537
FGSG_01347	supercont3.1	+	4425523-4429318	4425443-4425523
FGSG_01348	supercont3.1	-	4429740-4431219	4431219-4431313
FGSG_01349	supercont3.1	-	4431665-4433385	4433385-4433675
FGSG_01351	supercont3.1	+	4445178-4446560	4444111-4444200	4444203-4444380	4444389-4444686	4445142-4445178
FGSG_01352	supercont3.1	+	4448003-4449852	4447936-4448003
FGSG_01353	supercont3.1	-	4450920-4452428	4452428-4452848
FGSG_01354	supercont3.1	+	4453868-4455145	4453122-4453868
FGSG_01356	supercont3.1	+	4456795-4457293	4456667-4456795
FGSG_01357	supercont3.1	-	4457570-4459918	4459918-4459948
FGSG_01358	supercont3.1	-	4460411-4461715	4461715-4461827
FGSG_01359	supercont3.1	+	4463997-4466603	4463608-4463997
FGSG_01360	supercont3.1	-	4466811-4467231	4467231-4467355
FGSG_01361	supercont3.1	+	4467675-4469023	4467579-4467675
FGSG_01362	supercont3.1	-	4472067-4472541	4472541-4472714	4472749-4473002
FGSG_01363	supercont3.1	+	4478082-4478683	4477935-4478082
FGSG_01366	supercont3.1	+	4491854-4493470	4491354-4491694	4491735-4491824
FGSG_01368	supercont3.1	-	4499054-4499821	4499821-4500187
FGSG_01370	supercont3.1	+	4505866-4507366	4505791-4505866
FGSG_01376	supercont3.1	-	4521501-4523256	4523256-4523401
FGSG_01377	supercont3.1	-	4524177-4524724	4524724-4524753
FGSG_01381	supercont3.1	-	4535322-4535648	4535648-4535763
FGSG_01382	supercont3.1	+	4536733-4538532	4536514-4536733
FGSG_01383	supercont3.1	-	4539412-4540035	4540035-4540135
FGSG_01385	supercont3.1	+	4543260-4544069	4543043-4543260
FGSG_01386	supercont3.1	-	4545462-4547722	4547722-4547773
FGSG_01389	supercont3.1	+	4554618-4555922	4554576-4554618
FGSG_01390	supercont3.1	+	4557636-4559170	4557160-4557548	4557565-4557636
FGSG_01391	supercont3.1	+	4559671-4562194	4559637-4559671
FGSG_01392	supercont3.1	-	4562592-4563727	4563727-4563775
FGSG_01395	supercont3.1	-	4569849-4571641	4571641-4571716
FGSG_01396	supercont3.1	-	4572271-4572749	4572749-4572758	4572787-4572907	4572955-4573016
FGSG_01397	supercont3.1	+	4574280-4575682	4574047-4574280
FGSG_01398	supercont3.1	+	4576673-4577301	4576327-4576673
FGSG_01399	supercont3.1	+	4578174-4579763	4578016-4578174
FGSG_01401	supercont3.1	-	4582410-4583565	4583565-4583663
FGSG_01402	supercont3.1	+	4586308-4587298	4586070-4586308
FGSG_01403	supercont3.1	-	4588905-4589752	4589752-4589934
FGSG_01404	supercont3.1	-	4591415-4592862	4592862-4593228
FGSG_01405	supercont3.1	-	4594771-4596157	4596157-4596364
FGSG_01407	supercont3.1	-	4598860-4601206	4601206-4601679	4601714-4601776
FGSG_01408	supercont3.1	-	4603822-4604662	4604662-4604903
FGSG_01409	supercont3.1	-	4608912-4609410	4609410-4609927
FGSG_01410	supercont3.1	+	4611268-4614966	4610950-4611207
FGSG_01411	supercont3.1	-	4615362-4616675	4616675-4616735
FGSG_01413	supercont3.1	+	4625961-4627235	4625945-4625961
FGSG_01414	supercont3.1	+	4629220-4631595	4628989-4629220
FGSG_01415	supercont3.1	+	4632283-4633143	4632216-4632283
FGSG_01417	supercont3.1	-	4638101-4639832	4639832-4639996
FGSG_01418	supercont3.1	-	4641353-4641886	4641886-4642019
FGSG_01419	supercont3.1	+	4644615-4646950	4644243-4644615
FGSG_01421	supercont3.1	-	4651912-4653035	4653035-4653332	4653334-4653537
FGSG_01425	supercont3.1	+	4677031-4680039	4676761-4677031
FGSG_01432	supercont3.1	-	4705587-4708007	4708007-4708427
FGSG_01433	supercont3.1	-	4710100-4716552	4716552-4716660	4717670-4717902
FGSG_01434	supercont3.1	+	4723145-4724325	4723081-4723145
FGSG_01435	supercont3.1	-	4724741-4725414	4725414-4725546
FGSG_01436	supercont3.1	-	4726199-4726668	4726668-4726829
FGSG_01437	supercont3.1	-	4727817-4728442	4728442-4728506
FGSG_01438	supercont3.1	-	4729002-4730116	4730116-4730621
FGSG_01439	supercont3.1	+	4732662-4735772	4732329-4732662
FGSG_01442	supercont3.1	-	4751107-4755376	4755376-4756052
FGSG_01443	supercont3.1	-	4761033-4762338	4762338-4762589
FGSG_01444	supercont3.1	-	4763212-4764570	4764570-4764609	4764674-4764937	4764997-4765085	4765104-4765153
FGSG_01446	supercont3.1	-	4774063-4775507	4775507-4775628
FGSG_01447	supercont3.1	+	4775970-4777105	4775777-4775970
FGSG_01449	supercont3.1	+	4779309-4780827	4779211-4779309
FGSG_01450	supercont3.1	+	4783817-4784584	4783585-4783817
FGSG_01452	supercont3.1	+	4788059-4789096	4788014-4788059
FGSG_01453	supercont3.1	+	4789663-4790777	4789523-4789663
FGSG_01454	supercont3.1	+	4793058-4794872	4792442-4792494	4792520-4793058
FGSG_01455	supercont3.1	+	4798071-4798436	4797722-4797771	4797836-4797925	4797954-4798019
FGSG_01461	supercont3.1	+	4813854-4815191	4813682-4813854
FGSG_01462	supercont3.1	+	4815667-4816476	4815196-4815667
FGSG_01464	supercont3.1	+	4820272-4821641	4820134-4820272
FGSG_01465	supercont3.1	+	4822100-4823236	4822093-4822100
FGSG_01469	supercont3.1	-	4829092-4830131	4830131-4830298
FGSG_01470	supercont3.1	-	4830579-4832087	4832087-4832164	4832199-4832253
FGSG_01472	supercont3.1	+	4834415-4836604	4834329-4834415
FGSG_01475	supercont3.1	+	4858321-4860581	4857682-4857973	4858033-4858187	4858234-4858321
FGSG_01476	supercont3.1	+	4861434-4862646	4861302-4861434
FGSG_01478	supercont3.1	-	4867544-4869666	4869847-4870119	4870126-4870223	4870749-4870904	4870913-4871038
FGSG_01480	supercont3.1	-	4875556-4876914	4876914-4877031
FGSG_01481	supercont3.1	-	4877863-4879209	4879209-4879219	4879241-4879495	4879503-4879655
FGSG_01486	supercont3.1	-	4894516-4895925	4895925-4896159
FGSG_01489	supercont3.1	-	4902149-4902527	4902527-4902904
FGSG_01490	supercont3.1	+	4903471-4904397	4903281-4903471
FGSG_01492	supercont3.1	+	4906703-4907412	4906597-4906703
FGSG_01493	supercont3.1	-	4907934-4908636	4908636-4908889
FGSG_01495	supercont3.1	-	4911133-4911981	4911981-4912126
FGSG_01498	supercont3.1	+	4926880-4928867	4926763-4926880
FGSG_01499	supercont3.1	-	4929499-4930723	4930723-4930974
FGSG_01503	supercont3.1	-	4941588-4942777	4942777-4943093
FGSG_01505	supercont3.1	-	4944419-4945060	4945060-4945432
FGSG_01507	supercont3.1	-	4949345-4950032	4950032-4950244
FGSG_01508	supercont3.1	+	4952123-4953194	4951843-4952123
FGSG_01509	supercont3.1	+	4953875-4954908	4953776-4953875
FGSG_01511	supercont3.1	+	4962021-4963578	4961957-4962021
FGSG_01513	supercont3.1	-	4965237-4965782	4965782-4965847
FGSG_01514	supercont3.1	-	4966134-4966826	4966826-4967076	4967178-4967259
FGSG_01519	supercont3.1	+	4984389-4986197	4984202-4984389
FGSG_01521	supercont3.1	-	4989847-4990892	4990892-4991308
FGSG_01522	supercont3.1	+	4991835-4993082	4991332-4991835
FGSG_01523	supercont3.1	-	4993491-4994816	4994816-4994939
FGSG_01527	supercont3.1	+	5008629-5010194	5007755-5008360	5008604-5008629
FGSG_01528	supercont3.1	+	5011622-5012090	5011275-5011463	5011568-5011622
FGSG_01533	supercont3.1	-	5026202-5028544	5028547-5028815
FGSG_01535	supercont3.1	-	5031746-5034181	5034181-5034507
FGSG_01536	supercont3.1	+	5036260-5038169	5035698-5035969	5035978-5036260
FGSG_01537	supercont3.1	-	5038577-5038920	5038920-5038954
FGSG_01540	supercont3.1	+	5044168-5044896	5044066-5044168
FGSG_01541	supercont3.1	+	5045256-5046254	5045166-5045256
FGSG_01543	supercont3.1	+	5047485-5048259	5047334-5047485
FGSG_01545	supercont3.1	+	5058038-5059657	5058011-5058038
FGSG_01547	supercont3.1	+	5062680-5064905	5062097-5062680
FGSG_01551	supercont3.1	+	5075843-5077992	5075762-5075843
FGSG_01552	supercont3.1	-	5078375-5079099	5079099-5079188
FGSG_01554	supercont3.1	-	5083685-5086322	5086322-5086794
FGSG_01555	supercont3.1	+	5089919-5091681	5089517-5089579	5089659-5089919
FGSG_01556	supercont3.1	+	5092432-5094328	5092170-5092432
FGSG_01557	supercont3.1	-	5094687-5096522	5096522-5096694	5096720-5096809
FGSG_01560	supercont3.1	+	5107197-5108681	5106929-5107003	5107018-5107197
FGSG_01561	supercont3.1	+	5109580-5113788	5109441-5109580
FGSG_01562	supercont3.1	+	5115882-5118384	5115472-5115882
FGSG_01570	supercont3.1	+	5147101-5148488	5146959-5147033	5147074-5147101
FGSG_01572	supercont3.1	+	5155463-5157508	5155257-5155463
FGSG_01573	supercont3.1	-	5157882-5159287	5159287-5159387
FGSG_01574	supercont3.1	-	5160076-5161220	5161220-5161456
FGSG_01575	supercont3.1	+	5167967-5169759	5167782-5167967
FGSG_01581	supercont3.1	-	5195506-5197110	5197110-5197258
FGSG_01585	supercont3.1	-	5212138-5212842	5212842-5212870	5212892-5212985	5212998-5213095
FGSG_01586	supercont3.1	+	5216128-5217268	5215989-5216128
FGSG_01588	supercont3.1	-	5222363-5224537	5224537-5224827	5224892-5224981
FGSG_01590	supercont3.1	-	5238327-5239745	5239745-5239857
FGSG_01592	supercont3.1	+	5245951-5248234	5245909-5245951
FGSG_01594	supercont3.1	+	5256340-5256831	5256299-5256340
FGSG_01595	supercont3.1	+	5257148-5258019	5257103-5257148
FGSG_01596	supercont3.1	-	5258662-5260059	5260059-5260161
FGSG_01602	supercont3.1	+	5283877-5285226	5283580-5283669	5283703-5283877
FGSG_01604	supercont3.1	-	5290097-5293599	5293599-5293769
FGSG_01605	supercont3.1	-	5309498-5310722	5310722-5310917
FGSG_01606	supercont3.1	+	5312308-5315775	5312189-5312241	5312247-5312308
FGSG_01611	supercont3.1	-	5326768-5327640	5327640-5327734
FGSG_01613	supercont3.1	-	5331835-5333098	5333098-5333346
FGSG_01614	supercont3.1	+	5333822-5336491	5333770-5333822
FGSG_01615	supercont3.1	-	5337135-5338159	5338159-5338277	5338288-5338506
FGSG_01617	supercont3.1	-	5341238-5341683	5341683-5341736	5341805-5341879	5341959-5342124
FGSG_01619	supercont3.1	-	5348724-5351219	5351219-5351716
FGSG_01620	supercont3.1	-	5352577-5353708	5353708-5354019
FGSG_01621	supercont3.1	-	5354519-5355622	5355622-5355676	5355697-5355807	5355814-5355903
FGSG_01622	supercont3.1	+	5356624-5356980	5356575-5356624
FGSG_01627	supercont3.1	-	5365641-5366510	5366510-5366900	5366903-5367235
FGSG_01629	supercont3.1	+	5374884-5376847	5373771-5373819	5373872-5374884
FGSG_01633	supercont3.1	+	5390612-5391103	5390401-5390612
FGSG_01634	supercont3.1	-	5391468-5394929	5394929-5395117
FGSG_01636	supercont3.1	-	5398689-5400406	5400406-5400493
FGSG_01637	supercont3.1	+	5405340-5406768	5404023-5404564	5404792-5405340
FGSG_01642	supercont3.1	-	5429879-5431129	5431129-5431261
FGSG_01643	supercont3.1	+	5432103-5433364	5431792-5431881	5431910-5432103
FGSG_01646	supercont3.1	+	5446371-5448218	5445246-5445322	5445364-5445453	5445530-5445628	5445650-5445750	5445762-5445899	5445915-5446267	5446306-5446371
FGSG_01648	supercont3.1	+	5459776-5461356	5459701-5459776
FGSG_01651	supercont3.1	+	5466568-5467768	5466521-5466568
FGSG_01653	supercont3.1	-	5469457-5470301	5470301-5470309	5470370-5470464
FGSG_01654	supercont3.1	+	5471271-5472803	5471203-5471270
FGSG_01655	supercont3.1	-	5473094-5473385	5473385-5473387	5473467-5473575
FGSG_01656	supercont3.1	+	5474027-5477360	5473783-5473872	5473875-5474027
FGSG_01657	supercont3.1	-	5477791-5478624	5478624-5478955
FGSG_01659	supercont3.1	+	5481862-5482849	5481812-5481862
FGSG_01663	supercont3.1	-	5490048-5490542	5490542-5490582
FGSG_01664	supercont3.1	-	5493325-5494866	5494866-5494951
FGSG_01665	supercont3.1	-	5495601-5498181	5498181-5498560
FGSG_01666	supercont3.1	-	5498937-5500182	5500182-5500343
FGSG_01667	supercont3.1	-	5500683-5501403	5501403-5501613	5501638-5501727	5501759-5501834
FGSG_01670	supercont3.1	+	5507083-5507661	5507001-5507083
FGSG_01672	supercont3.1	+	5515885-5517023	5515368-5515885
FGSG_01674	supercont3.1	+	5520589-5521336	5520553-5520589
FGSG_01675	supercont3.1	-	5521968-5523792	5523792-5524497
FGSG_01681	supercont3.1	+	5540578-5542616	5540440-5540578
FGSG_01687	supercont3.1	+	5567335-5568255	5567197-5567335
FGSG_01691	supercont3.1	+	5581137-5583167	5581084-5581133
FGSG_01692	supercont3.1	-	5583761-5584302	5584302-5584361
FGSG_01693	supercont3.1	-	5584634-5588863	5588867-5588940
FGSG_01696	supercont3.1	-	5593236-5593652	5593652-5593654
FGSG_01698	supercont3.1	-	5597808-5599107	5599107-5599240	5599254-5599345
FGSG_01701	supercont3.1	-	5605756-5606553	5606553-5606641
FGSG_01702	supercont3.1	+	5607290-5609104	5607047-5607290
FGSG_01705	supercont3.1	+	5616340-5618008	5616227-5616340
FGSG_01710	supercont3.1	+	5629248-5630966	5629172-5629248
FGSG_01713	supercont3.1	-	5636081-5637691	5637691-5637703
FGSG_01717	supercont3.1	+	5647734-5649748	5647444-5647734
FGSG_01724	supercont3.1	+	5664542-5666617	5664484-5664542
FGSG_01731	supercont3.1	-	5681949-5684057	5684057-5684167
FGSG_01733	supercont3.1	+	5692516-5695992	5692263-5692516
FGSG_01743	supercont3.1	-	5726848-5729076	5729076-5729284	5729288-5729426	5729429-5729521
FGSG_01747	supercont3.1	-	5737973-5738998	5738998-5739025
FGSG_01755	supercont3.1	-	5758124-5758810	5758810-5758947
FGSG_01756	supercont3.1	-	5759440-5759820	5759820-5759931
FGSG_01757	supercont3.1	-	5760326-5761131	5761131-5761279
FGSG_01767	supercont3.1	-	5786796-5788541	5788541-5788649
FGSG_01768	supercont3.1	-	5798962-5799750	5799750-5799961
FGSG_01769	supercont3.1	-	5801892-5802739	5802739-5802751
FGSG_01771	supercont3.1	+	5806142-5806804	5806089-5806142
FGSG_01777	supercont3.1	+	5820704-5821531	5820572-5820641	5820658-5820704
FGSG_01789	supercont3.1	+	5845319-5847547	5845163-5845319
FGSG_01795	supercont3.1	-	5863449-5865854	5865854-5865883
FGSG_01798	supercont3.1	-	5869276-5870053	5870053-5870375
FGSG_01799	supercont3.1	+	5871486-5878375	5871290-5871486
FGSG_01802	supercont3.1	+	5884441-5886014	5884385-5884441
FGSG_01825	supercont3.1	-	5935695-5936291	5936291-5936309
FGSG_01826	supercont3.1	+	5937553-5939162	5937446-5937553
FGSG_01827	supercont3.1	+	5939697-5942507	5939633-5939697
FGSG_01832	supercont3.1	-	5950982-5951942	5951942-5951979
FGSG_01837	supercont3.1	-	5963852-5964307	5964307-5964879
FGSG_01838	supercont3.1	+	5974273-5974545	5973811-5973900	5973928-5974273
FGSG_01840	supercont3.1	+	5984795-5985566	5984178-5984795
FGSG_01843	supercont3.1	+	6003071-6003994	6000991-6002340	6002396-6002553	6002617-6003071
FGSG_01846	supercont3.1	+	6020124-6021941	6019691-6020124
FGSG_01848	supercont3.1	-	6032009-6032806	6032806-6033103
FGSG_01849	supercont3.1	+	6038061-6039228	6037901-6038061
FGSG_01850	supercont3.1	+	6045293-6047254	6044738-6045293
FGSG_01851	supercont3.1	+	6049318-6050487	6049093-6049318
FGSG_01852	supercont3.1	+	6052353-6054005	6051938-6052353
FGSG_01854	supercont3.1	-	6072159-6075117	6075117-6075389
FGSG_01856	supercont3.1	+	6078223-6079641	6078021-6078223
FGSG_01857	supercont3.1	-	6079752-6080670	6080670-6080892
FGSG_01858	supercont3.1	+	6086459-6087245	6086120-6086177	6086208-6086298	6086339-6086459
FGSG_01859	supercont3.1	-	6092673-6093530	6093530-6093570
FGSG_01863	supercont3.1	-	6108973-6110068	6110068-6110241
FGSG_01865	supercont3.1	+	6114210-6115934	6114007-6114210
FGSG_01866	supercont3.1	-	6116423-6117040	6117040-6117163	6117170-6117240
FGSG_01867	supercont3.1	-	6118966-6120816	6120816-6121160
FGSG_01871	supercont3.1	+	6134222-6134949	6133740-6134025
FGSG_01872	supercont3.1	-	6139703-6140605	6140605-6140892
FGSG_01873	supercont3.1	-	6142319-6144587	6144587-6144777
FGSG_01874	supercont3.1	+	6145122-6148815	6144999-6145122
FGSG_01875	supercont3.1	-	6149305-6150204	6150204-6150368
FGSG_01877	supercont3.1	-	6153435-6155981	6155981-6156098	6156216-6156706
FGSG_01879	supercont3.1	+	6164770-6165309	6164632-6164709	6164762-6164770
FGSG_01880	supercont3.1	-	6169833-6170222	6170222-6170408	6170460-6170827
FGSG_01881	supercont3.1	+	6171143-6173879	6170999-6171143
FGSG_01882	supercont3.1	-	6174729-6177184	6177184-6177694
FGSG_01883	supercont3.1	-	6179474-6181283	6181283-6181559
FGSG_01884	supercont3.1	-	6182229-6183570	6183570-6183625	6183632-6183932
FGSG_01885	supercont3.1	-	6184289-6186688	6186688-6186829	6186838-6186884
FGSG_01886	supercont3.1	-	6187425-6188768	6188768-6189072
FGSG_01887	supercont3.1	+	6189437-6190263	6189259-6189437
FGSG_01889	supercont3.1	+	6191452-6194016	6191321-6191452
FGSG_01890	supercont3.1	-	6194241-6195393	6195393-6195576
FGSG_01891	supercont3.1	+	6196282-6197054	6195953-6196093
FGSG_01893	supercont3.1	+	6201199-6203902	6200914-6201199
FGSG_01895	supercont3.1	-	6205515-6206781	6206781-6206908
FGSG_01896	supercont3.1	+	6207637-6209524	6207486-6207553
FGSG_01897	supercont3.1	+	6210322-6210893	6210182-6210322
FGSG_01898	supercont3.1	-	6211132-6212823	6212823-6212947
FGSG_01900	supercont3.1	-	6219086-6221069	6221069-6221232
FGSG_01902	supercont3.1	+	6224467-6225888	6224282-6224467
FGSG_01903	supercont3.1	+	6226961-6228201	6226896-6226961
FGSG_01904	supercont3.1	-	6229629-6230993	6230993-6231404
FGSG_01905	supercont3.1	+	6232411-6233221	6231759-6231977	6231999-6232088	6232138-6232237	6232239-6232341	6232363-6232411
FGSG_01906	supercont3.1	-	6233341-6233969	6233969-6234204
FGSG_01907	supercont3.1	+	6234876-6236055	6234332-6234377	6234442-6234876
FGSG_01908	supercont3.1	+	6239236-6240683	6238226-6239086	6239135-6239236
FGSG_01909	supercont3.1	-	6241568-6243250	6243250-6243295	6243379-6243758
FGSG_01910	supercont3.1	+	6244941-6248908	6244616-6244941
FGSG_01911	supercont3.1	-	6249207-6252164	6252164-6252280
FGSG_01912	supercont3.1	+	6252656-6253097	6252565-6252656
FGSG_01915	supercont3.1	-	6266344-6267243	6267243-6267563	6267583-6267654
FGSG_01917	supercont3.1	-	6280093-6282738	6282738-6283064
FGSG_01918	supercont3.1	+	6283464-6287185	6283225-6283282	6283335-6283464
FGSG_01919	supercont3.1	-	6288935-6290885	6290885-6291011
FGSG_01920	supercont3.1	+	6291364-6294109	6291302-6291364
FGSG_01921	supercont3.1	-	6294346-6295885	6295885-6296334	6296340-6296429
FGSG_01923	supercont3.1	+	6299466-6301293	6299076-6299233	6299234-6299466
FGSG_01927	supercont3.1	-	6309781-6311469	6311469-6311556
FGSG_01930	supercont3.1	-	6323987-6325837	6325837-6326168
FGSG_01931	supercont3.1	+	6326585-6328070	6326433-6326585
FGSG_01932	supercont3.1	-	6328731-6330121	6330121-6330347
FGSG_01933	supercont3.1	-	6331279-6332688	6332688-6332906
FGSG_01934	supercont3.1	+	6333211-6334729	6333101-6333211
FGSG_01935	supercont3.1	+	6335552-6338757	6335279-6335552
FGSG_01936	supercont3.1	+	6341045-6344229	6340761-6340850	6340871-6341045
FGSG_01938	supercont3.1	-	6350075-6351368	6351368-6351419
FGSG_01939	supercont3.1	+	6352452-6354509	6352213-6352452
FGSG_01941	supercont3.1	+	6357304-6358122	6357235-6357304
FGSG_01943	supercont3.1	+	6366270-6368414	6365459-6366270
FGSG_01944	supercont3.1	+	6368966-6370007	6368804-6368966
FGSG_01947	supercont3.1	-	6380116-6382680	6382680-6383035
FGSG_01948	supercont3.1	+	6384379-6388119	6383412-6383856	6383885-6384379
FGSG_01950	supercont3.1	+	6394153-6396874	6393884-6394153
FGSG_01953	supercont3.1	+	6409687-6411037	6409223-6409270	6409391-6409687
FGSG_01954	supercont3.1	-	6411339-6413424	6413424-6413536
FGSG_01955	supercont3.1	+	6415151-6416038	6414851-6415009	6415012-6415151
FGSG_01956	supercont3.1	+	6419117-6419632	6418904-6418964	6419033-6419116
FGSG_01957	supercont3.1	+	6420371-6421360	6420217-6420371
FGSG_01959	supercont3.1	-	6422988-6424830	6424830-6425031
FGSG_01963	supercont3.1	+	6434815-6436301	6434678-6434815
FGSG_01964	supercont3.1	+	6446554-6452256	6446176-6446554
FGSG_01965	supercont3.1	+	6459695-6461380	6459187-6459269	6459307-6459396	6459426-6459695
FGSG_01968	supercont3.1	-	6468021-6469456	6469456-6469544	6469690-6469725
FGSG_01969	supercont3.1	+	6471251-6473716	6471037-6471251
FGSG_01970	supercont3.1	-	6474036-6475187	6475187-6475305
FGSG_01973	supercont3.1	-	6485399-6488591	6488591-6489001
FGSG_01975	supercont3.1	-	6493335-6494495	6494495-6495054
FGSG_01980	supercont3.1	-	6515837-6516963	6516963-6516989
FGSG_01985	supercont3.1	-	6526648-6527354	6527354-6527420
FGSG_01992	supercont3.1	+	6545320-6547444	6545288-6545320
FGSG_02002	supercont3.1	-	6569887-6571608	6571608-6572047
FGSG_02004	supercont3.1	+	6582641-6584383	6581285-6582641
FGSG_02007	supercont3.1	-	6598221-6598598	6598598-6598619
FGSG_02008	supercont3.1	-	6599359-6600913	6600913-6601251
FGSG_02009	supercont3.1	-	6602574-6603110	6603110-6603115
FGSG_02010	supercont3.1	+	6604025-6606797	6603690-6604025
FGSG_02011	supercont3.1	+	6607392-6609167	6607313-6607392
FGSG_02013	supercont3.1	+	6610560-6611198	6610243-6610431	6610436-6610525
FGSG_02014	supercont3.1	+	6613002-6615154	6612530-6612704	6612964-6613002
FGSG_02019	supercont3.1	-	6633624-6634778	6634778-6634827
FGSG_02021	supercont3.1	+	6640571-6642569	6640464-6640546	6640565-6640571
FGSG_02022	supercont3.1	-	6643604-6645276	6645276-6645512
FGSG_02025	supercont3.1	+	6651273-6653231	6651033-6651273
FGSG_02026	supercont3.1	+	6655692-6661864	6655134-6655692
FGSG_02027	supercont3.1	+	6663223-6663729	6663119-6663223
FGSG_02028	supercont3.1	-	6664126-6665589	6665640-6665780
FGSG_02029	supercont3.1	+	6666919-6667802	6666768-6666919
FGSG_02030	supercont3.1	-	6668473-6669746	6669746-6669943
FGSG_02034	supercont3.1	-	6678308-6679779	6679779-6679930
FGSG_02036	supercont3.1	+	6685498-6686028	6685445-6685498
FGSG_02038	supercont3.1	-	6688819-6689772	6689772-6689820
FGSG_02040	supercont3.1	+	6694390-6696108	6694273-6694390
FGSG_02041	supercont3.1	+	6696507-6697850	6696472-6696507
FGSG_02043	supercont3.1	-	6701028-6703176	6703176-6703966
FGSG_02044	supercont3.1	+	6706658-6708505	6705520-6706297	6706320-6706398	6706483-6706658
FGSG_02046	supercont3.1	+	6710339-6711065	6709545-6710216	6710295-6710339
FGSG_02047	supercont3.1	+	6715432-6718296	6715422-6715432
FGSG_02049	supercont3.1	-	6723138-6724304	6724304-6724551
FGSG_02051	supercont3.1	+	6726388-6727149	6726124-6726388
FGSG_02053	supercont3.1	-	6730777-6731682	6731682-6732110
FGSG_02054	supercont3.1	-	6732484-6735905	6735905-6735923	6735982-6736206
FGSG_02056	supercont3.1	-	6738651-6740552	6740552-6740715
FGSG_02058	supercont3.1	+	6744507-6745032	6744043-6744212	6744402-6744507
FGSG_02059	supercont3.1	-	6745399-6746790	6746790-6746822	6746846-6746931
FGSG_02067	supercont3.1	+	6762348-6763797	6761960-6762348
FGSG_02068	supercont3.1	-	6764712-6766228	6766228-6766253
FGSG_02069	supercont3.1	+	6771473-6773312	6771034-6771095	6771133-6771222	6771294-6771473
FGSG_02072	supercont3.1	+	6780483-6781901	6780480-6780483
FGSG_02073	supercont3.1	+	6783917-6786008	6783531-6783917
FGSG_02074	supercont3.1	-	6786582-6787949	6787968-6788016
FGSG_02075	supercont3.1	-	6788737-6789881	6789881-6790001
FGSG_02077	supercont3.1	+	6794277-6794888	6794039-6794277
FGSG_02078	supercont3.1	-	6795807-6796804	6796804-6796850
FGSG_02081	supercont3.1	+	6810265-6811179	6810209-6810265
FGSG_02082	supercont3.1	+	6812581-6814517	6812278-6812367	6812375-6812581
FGSG_02083	supercont3.1	-	6815186-6817212	6817212-6817897	6817927-6818080	6818094-6818225
FGSG_02084	supercont3.1	-	6819541-6820559	6820559-6820663
FGSG_02088	supercont3.1	+	6837354-6837983	6834371-6834460	6834836-6834939	6835018-6837143	6837193-6837254	6837342-6837354
FGSG_02090	supercont3.1	-	6841216-6844131	6844131-6844384
FGSG_02091	supercont3.1	+	6844734-6845873	6844526-6844734
FGSG_02093	supercont3.1	+	6847653-6848261	6847516-6847653
FGSG_02094	supercont3.1	+	6850856-6852402	6850779-6850856
FGSG_02095	supercont3.1	-	6853120-6855494	6855517-6855880
FGSG_02096	supercont3.1	+	6857346-6858503	6857216-6857346
FGSG_02098	supercont3.1	+	6861880-6862797	6860854-6861880
FGSG_02099	supercont3.1	+	6863571-6864618	6863354-6863571
FGSG_02100	supercont3.1	+	6865921-6866529	6865776-6865921
FGSG_02101	supercont3.1	-	6867555-6868464	6868464-6868826
FGSG_02105	supercont3.1	-	6878487-6879845	6879845-6879899
FGSG_02108	supercont3.1	+	6888310-6888884	6888228-6888310
FGSG_02110	supercont3.1	-	6890556-6891165	6891165-6891193
FGSG_02116	supercont3.1	-	6904328-6905299	6905299-6905326
FGSG_02124	supercont3.1	+	6921522-6922245	6921500-6921522
FGSG_02125	supercont3.1	-	6922436-6923705	6923705-6923733	6923763-6923943
FGSG_02127	supercont3.1	-	6926165-6927480	6927480-6927740
FGSG_02134	supercont3.1	+	6956043-6956769	6955918-6956043
FGSG_02135	supercont3.1	+	6958075-6959815	6957932-6958075
FGSG_02142	supercont3.1	-	6974667-6976602	6976602-6976657	6976680-6976756
FGSG_02143	supercont3.1	+	6977031-6978189	6976786-6977031
FGSG_02144	supercont3.1	-	6978317-6979072	6979072-6979118	6979161-6979309
FGSG_02147	supercont3.1	+	6987727-6989141	6987711-6987727
FGSG_02148	supercont3.1	-	6989293-6990196	6990196-6990258
FGSG_02154	supercont3.1	-	7007613-7009014	7009014-7009030
FGSG_02157	supercont3.1	-	7017030-7019045	7019045-7019249
FGSG_02161	supercont3.1	+	7025453-7026775	7025443-7025453
FGSG_02163	supercont3.1	+	7032095-7034620	7031652-7032095
FGSG_02168	supercont3.1	-	7045537-7047110	7047110-7047157
FGSG_02169	supercont3.1	+	7048312-7050002	7048191-7048312
FGSG_02170	supercont3.1	+	7050326-7051225	7050290-7050326
FGSG_02173	supercont3.1	+	7054902-7056289	7054843-7054902
FGSG_02189	supercont3.1	+	7099386-7100407	7099158-7099386
FGSG_02190	supercont3.1	-	7100936-7101569	7101569-7101575	7101587-7101711	7101765-7101817
FGSG_02191	supercont3.1	-	7102376-7104169	7104169-7104229
FGSG_02193	supercont3.1	-	7105583-7106722	7106722-7106876
FGSG_02199	supercont3.1	+	7125647-7127029	7125562-7125647
FGSG_02201	supercont3.1	-	7129993-7130951	7130951-7131003
FGSG_02202	supercont3.1	+	7132816-7133823	7132598-7132816
FGSG_02203	supercont3.1	-	7134070-7135330	7135330-7135335
FGSG_02204	supercont3.1	-	7136531-7138144	7138144-7138174
FGSG_02210	supercont3.1	+	7150803-7151669	7150726-7150803
FGSG_02211	supercont3.1	+	7152043-7152694	7151970-7152043
FGSG_02216	supercont3.1	-	7161261-7163550	7163550-7163772
FGSG_02217	supercont3.1	+	7165571-7166762	7165394-7165571
FGSG_02221	supercont3.1	-	7175795-7176043	7176043-7176203
FGSG_02223	supercont3.1	+	7179275-7179916	7179247-7179275
FGSG_02224	supercont3.1	+	7180421-7181512	7180374-7180421
FGSG_02225	supercont3.1	+	7183166-7183558	7183027-7183166
FGSG_02229	supercont3.1	-	7193344-7194768	7194768-7195041
FGSG_02230	supercont3.1	+	7197732-7198583	7197701-7197732
FGSG_02231	supercont3.1	+	7199510-7200385	7199491-7199510
FGSG_02233	supercont3.1	-	7204480-7208082	7208082-7208233
FGSG_02234	supercont3.1	-	7209087-7209620	7209620-7209700
FGSG_02236	supercont3.1	+	7212404-7215035	7212123-7212404
FGSG_02237	supercont3.1	+	7217177-7220383	7216418-7217177
FGSG_02239	supercont3.1	-	7225798-7226539	7226539-7226589
FGSG_02240	supercont3.1	+	7229971-7231547	7229578-7229971
FGSG_02244	supercont3.1	+	7256986-7259758	7256779-7256986
FGSG_02245	supercont3.1	+	7260829-7261788	7260469-7260829
FGSG_02247	supercont3.1	+	7264381-7265423	7264308-7264381
FGSG_02252	supercont3.1	+	7277968-7279728	7277834-7277968
FGSG_02255	supercont3.1	-	7283713-7284434	7284434-7284496
FGSG_02262	supercont3.1	+	7302490-7303518	7302145-7302199	7302242-7302490
FGSG_02267	supercont3.1	-	7317866-7318862	7318862-7318898
FGSG_02269	supercont3.1	-	7321408-7322181	7322181-7322248
FGSG_02271	supercont3.1	-	7325635-7327278	7327278-7327642	7327688-7327977
FGSG_02272	supercont3.1	+	7329538-7331199	7329097-7329538
FGSG_02273	supercont3.1	+	7331876-7333486	7331522-7331876
FGSG_02280	supercont3.1	-	7350879-7351791	7351791-7351846
FGSG_02281	supercont3.1	-	7355228-7356568	7356568-7356592
FGSG_02282	supercont3.1	+	7358281-7359405	7358106-7358176	7358219-7358281
FGSG_02283	supercont3.1	+	7362752-7363006	7362348-7362437	7362531-7362752
FGSG_02284	supercont3.1	+	7363990-7364952	7363890-7363990
FGSG_02286	supercont3.1	-	7367804-7368596	7368596-7368818
FGSG_02287	supercont3.1	+	7369330-7371420	7369226-7369330
FGSG_02289	supercont3.1	+	7379806-7381002	7379787-7379806
FGSG_02290	supercont3.1	+	7381315-7383102	7381202-7381291
FGSG_02291	supercont3.1	+	7384133-7385318	7384104-7384133
FGSG_02312	supercont3.1	+	7432212-7433930	7432119-7432212
FGSG_02313	supercont3.1	+	7434143-7434520	7434138-7434143
FGSG_02317	supercont3.1	+	7470641-7471714	7470255-7470641
FGSG_02319	supercont3.1	+	7475588-7476246	7475541-7475588
FGSG_02320	supercont3.1	-	7477285-7478481	7478481-7478710
FGSG_02321	supercont3.1	+	7479791-7481404	7479786-7479791
FGSG_02322	supercont3.1	-	7482105-7483802	7483802-7484032
FGSG_02323	supercont3.1	+	7484361-7486537	7484254-7484361
FGSG_02324	supercont3.1	-	7486702-7493164	7493164-7493304
FGSG_02325	supercont3.1	+	7493689-7494202	7493617-7493689
FGSG_02326	supercont3.1	-	7494522-7495952	7495952-7496061
FGSG_02327	supercont3.1	+	7496455-7498247	7496387-7496455
FGSG_02328	supercont3.1	-	7498622-7500846	7500846-7500962
FGSG_02329	supercont3.1	+	7501200-7502480	7501180-7501200
FGSG_02335	supercont3.1	-	7514203-7515627	7515627-7515708	7515738-7515838
FGSG_02347	supercont3.1	-	7542993-7544577	7544577-7544641
FGSG_02352	supercont3.1	+	7568456-7569946	7568380-7568456
FGSG_02353	supercont3.1	-	7570096-7571505	7571505-7571559
FGSG_02354	supercont3.1	-	7572086-7573588	7573588-7573622	7573649-7573738
FGSG_02373	supercont3.1	+	7619564-7619966	7619466-7619564
FGSG_02375	supercont3.1	+	7624677-7625346	7624476-7624677
FGSG_02379	supercont3.1	-	7629780-7631181	7631181-7631226
FGSG_02402	supercont3.1	-	7718208-7719763	7719763-7720238
FGSG_02403	supercont3.1	+	7722592-7722957	7722360-7722592
FGSG_02406	supercont3.1	+	7732611-7734133	7732588-7732611
FGSG_02407	supercont3.1	+	7734717-7735802	7734641-7734717
FGSG_02410	supercont3.1	-	7741807-7743617	7743617-7743630	7743650-7743739
FGSG_02415	supercont3.1	+	7760533-7761250	7760296-7760533
FGSG_02419	supercont3.1	-	7769629-7771240	7771240-7771397
FGSG_02420	supercont3.1	+	7772338-7773896	7772040-7772338
FGSG_02421	supercont3.1	-	7774151-7775037	7775037-7775059
FGSG_02427	supercont3.1	+	7792031-7792975	7791963-7792031
FGSG_02428	supercont3.1	+	7793297-7794270	7793245-7793297
FGSG_02433	supercont3.1	-	7805329-7807061	7807061-7807099
FGSG_02435	supercont3.1	-	7811299-7813428	7813428-7813491
FGSG_02439	supercont3.1	+	7820675-7822316	7820328-7820417	7820448-7820675
FGSG_02440	supercont3.1	-	7823195-7824760	7824760-7824914
FGSG_02441	supercont3.1	-	7825816-7827980	7827980-7828085
FGSG_02442	supercont3.1	-	7828583-7830564	7830564-7830603
FGSG_02443	supercont3.1	-	7831807-7832531	7832531-7832592
FGSG_02444	supercont3.1	+	7833269-7834030	7833207-7833269
FGSG_02446	supercont3.1	-	7838527-7839867	7839867-7840155	7840159-7840252
FGSG_02452	supercont3.1	-	7853547-7854749	7854749-7854790
FGSG_02454	supercont3.1	-	7857706-7858621	7858621-7859023
FGSG_02455	supercont3.1	+	7859328-7860543	7859170-7859328
FGSG_02458	supercont3.1	+	7867745-7870215	7867695-7867745
FGSG_02460	supercont3.1	+	7872547-7876608	7872350-7872547
FGSG_02461	supercont3.1	-	7877355-7878714	7878714-7878857
FGSG_02462	supercont3.1	+	7879942-7881528	7879475-7879557	7879589-7879678	7879689-7879814	7879829-7879942
FGSG_02463	supercont3.1	+	7882991-7884770	7882758-7882847	7882870-7882991
FGSG_02464	supercont3.1	-	7885333-7886370	7886370-7886531
FGSG_02467	supercont3.1	+	7898752-7900215	7898640-7898752
FGSG_02468	supercont3.1	+	7900641-7901097	7900608-7900641
FGSG_02469	supercont3.1	-	7901271-7902287	7902287-7902679
FGSG_02471	supercont3.1	-	7909665-7912124	7912124-7912717	7912833-7913003	7913047-7913382
FGSG_02472	supercont3.1	-	7925274-7929087	7929087-7929443
FGSG_02473	supercont3.1	-	7930530-7931211	7931211-7931322
FGSG_02474	supercont3.1	+	7931527-7932252	7931443-7931527
FGSG_02475	supercont3.1	-	7932610-7933432	7933432-7933498	7933514-7933603	7933656-7934053
FGSG_02476	supercont3.1	+	7935220-7937229	7934743-7935220
FGSG_02477	supercont3.1	+	7937995-7940116	7937783-7937995
FGSG_02480	supercont3.1	-	7943626-7944851	7944851-7944981
FGSG_02481	supercont3.1	+	7945531-7946393	7945340-7945531
FGSG_02482	supercont3.1	+	7948391-7953478	7948012-7948101	7948105-7948391
FGSG_02483	supercont3.1	-	7954158-7956687	7956687-7957077	7957646-7957743	7957757-7958184
FGSG_02484	supercont3.1	+	7959911-7962817	7959823-7959911
FGSG_02485	supercont3.1	+	7963277-7964188	7963193-7963277
FGSG_02488	supercont3.1	-	7968697-7969965	7969965-7970404
FGSG_02489	supercont3.1	-	7972619-7974052	7974052-7974749
FGSG_02491	supercont3.1	+	7992748-7994055	7992294-7992748
FGSG_02493	supercont3.1	+	7995841-7996816	7995774-7995841
FGSG_02494	supercont3.1	-	7997348-7997700	7997700-7997801
FGSG_02497	supercont3.1	-	8002422-8002937	8002937-8003027
FGSG_02498	supercont3.1	+	8004455-8005588	8004111-8004455
FGSG_02500	supercont3.1	+	8010854-8011684	8010742-8010854
FGSG_02501	supercont3.1	-	8012880-8013981	8013981-8014440
FGSG_02502	supercont3.1	+	8017049-8018154	8016876-8017049
FGSG_02503	supercont3.1	+	8020819-8021694	8020707-8020819
FGSG_02504	supercont3.1	+	8025487-8027088	8025380-8025487
FGSG_02505	supercont3.1	-	8027419-8028142	8028142-8028284
FGSG_02508	supercont3.1	+	8034445-8034917	8034401-8034445
FGSG_02511	supercont3.1	+	8042123-8044426	8042099-8042123
FGSG_02513	supercont3.1	+	8046692-8048859	8046287-8046692
FGSG_02515	supercont3.1	+	8057011-8059437	8056702-8057011
FGSG_02516	supercont3.1	-	8061174-8063232	8063232-8066030
FGSG_02518	supercont3.1	-	8068069-8069958	8069958-8070060
FGSG_02522	supercont3.1	-	8084765-8085972	8085972-8086462
FGSG_02524	supercont3.1	-	8089013-8090280	8090280-8090333
FGSG_02525	supercont3.1	+	8090787-8091879	8090714-8090787
FGSG_02528	supercont3.1	-	8102085-8103693	8103693-8103774
FGSG_02531	supercont3.1	-	8109285-8112412	8112687-8113011
FGSG_02532	supercont3.1	+	8117724-8119354	8117601-8117724
FGSG_02533	supercont3.1	-	8119669-8120766	8120766-8120864
FGSG_02534	supercont3.1	+	8121093-8121837	8121058-8121093
FGSG_02540	supercont3.1	+	8144293-8147784	8143877-8143990	8143993-8144250
FGSG_02541	supercont3.1	-	8148162-8148844	8148844-8148917
FGSG_02542	supercont3.1	+	8149643-8150552	8149042-8149643
FGSG_02543	supercont3.1	-	8150892-8151654	8151654-8151749
FGSG_02544	supercont3.1	+	8152372-8155068	8152307-8152372
FGSG_02546	supercont3.1	-	8157008-8158009	8158009-8158101	8158105-8158195
FGSG_02551	supercont3.1	-	8165423-8166604	8166604-8166783
FGSG_02555	supercont3.1	+	8180625-8182780	8180497-8180625
FGSG_02560	supercont3.1	-	8193549-8194026	8194026-8194104
FGSG_02562	supercont3.1	+	8201096-8203815	8200993-8201096
FGSG_02563	supercont3.1	-	8204254-8206011	8206011-8206115
FGSG_02565	supercont3.1	-	8212014-8214827	8214827-8214969
FGSG_02567	supercont3.1	-	8216204-8217737	8217737-8218157
FGSG_02570	supercont3.1	-	8223662-8226897	8226897-8227095	8227213-8227844	8227898-8228944	8228996-8229461
FGSG_02571	supercont3.1	+	8227536-8229079	8225706-8225800	8225818-8225922	8225924-8226781	8226835-8227160	8227204-8227536
FGSG_02572	supercont3.1	+	8234836-8235976	8233362-8233655	8233718-8234435	8234643-8234836
FGSG_02573	supercont3.1	+	8237641-8239281	8237214-8237637
FGSG_02576	supercont3.1	+	8244463-8245282	8244293-8244463
FGSG_02578	supercont3.1	-	8257050-8257368	8257368-8257511
FGSG_02579	supercont3.1	-	8258962-8259673	8259673-8261080
FGSG_02581	supercont3.1	-	8268722-8270080	8270080-8270381
FGSG_02584	supercont3.1	+	8287721-8288793	8287664-8287721
FGSG_02585	supercont3.1	+	8292231-8295005	8291542-8292231
FGSG_02588	supercont3.1	-	8300678-8301477	8301477-8301577
FGSG_02589	supercont3.1	-	8302094-8303113	8303113-8303485
FGSG_02594	supercont3.1	-	8321129-8323270	8323270-8323298
FGSG_02595	supercont3.1	-	8323902-8325685	8325685-8325842
FGSG_02596	supercont3.1	+	8326137-8327432	8325977-8326137
FGSG_02599	supercont3.1	-	8341371-8342460	8342460-8342517
FGSG_02600	supercont3.1	-	8343495-8344140	8344140-8344311
FGSG_02601	supercont3.1	-	8344872-8345692	8345692-8345964
FGSG_02602	supercont3.1	+	8346398-8346926	8346180-8346398
FGSG_02604	supercont3.1	+	8351755-8355154	8351134-8351367	8351399-8351755
FGSG_02606	supercont3.1	-	8357135-8357980	8357980-8358031
FGSG_02607	supercont3.1	-	8358581-8359403	8359403-8359429
FGSG_02608	supercont3.1	+	8359998-8361128	8359847-8359998
FGSG_02615	supercont3.1	+	8390042-8391283	8390035-8390042
FGSG_02623	supercont3.1	-	8406935-8408137	8408137-8408146
FGSG_02624	supercont3.1	+	8410518-8411153	8410341-8410518
FGSG_02626	supercont3.1	+	8415571-8416374	8415540-8415571
FGSG_02629	supercont3.1	-	8422737-8423666	8423666-8423866	8423878-8423981
FGSG_02634	supercont3.1	-	8451655-8453613	8453613-8453782
FGSG_02635	supercont3.1	+	8458072-8460727	8454981-8455442	8455455-8455578	8455612-8455710	8455715-8456210	8456224-8457059	8457196-8457281	8457302-8457659	8457673-8458072
FGSG_02637	supercont3.1	-	8463140-8464979	8464979-8465060
FGSG_02639	supercont3.1	+	8467389-8468366	8467309-8467389
FGSG_02640	supercont3.1	-	8468752-8471326	8471326-8471484
FGSG_02645	supercont3.1	+	8487023-8489927	8486775-8486859	8486883-8487023
FGSG_02646	supercont3.1	-	8491384-8492197	8492197-8492213	8493016-8493244
FGSG_02647	supercont3.1	-	8494873-8495107	8495107-8495293	8495351-8496452
FGSG_02648	supercont3.1	-	8497868-8499021	8499021-8499137
FGSG_02649	supercont3.1	+	8499454-8500203	8499292-8499454
FGSG_02650	supercont3.1	+	8502906-8505642	8502302-8502906
FGSG_02651	supercont3.1	-	8507012-8507917	8507917-8508103	8508121-8508210
FGSG_02653	supercont3.1	+	8511382-8511695	8511272-8511382
FGSG_02657	supercont3.1	+	8520318-8521781	8519875-8520318
FGSG_02658	supercont3.1	-	8522206-8523407	8523407-8523464
FGSG_02659	supercont3.1	+	8525252-8529162	8524943-8525252
FGSG_02662	supercont3.1	-	8531155-8533010	8533010-8533121
FGSG_02663	supercont3.1	+	8534203-8538167	8533763-8534045	8534081-8534137	8534198-8534203
FGSG_02664	supercont3.1	+	8538917-8540964	8538747-8538917
FGSG_02665	supercont3.1	-	8541173-8542002	8542002-8542201
FGSG_02666	supercont3.1	-	8542620-8543742	8543742-8543832	8543844-8543892
FGSG_02669	supercont3.1	+	8553557-8554642	8553169-8553259	8553291-8553452
FGSG_02676	supercont3.1	-	8567311-8569072	8569072-8569275
FGSG_02679	supercont3.1	-	8575427-8576812	8576812-8576855	8576876-8576965
FGSG_02681	supercont3.1	+	8580251-8581540	8580144-8580222
FGSG_02683	supercont3.1	+	8584857-8585734	8584753-8584857
FGSG_02686	supercont3.1	-	8590026-8590913	8590913-8590946
FGSG_02688	supercont3.1	-	8595025-8596555	8596555-8596673
FGSG_02689	supercont3.1	+	8597793-8600192	8597591-8597793
FGSG_02690	supercont3.1	+	8600498-8602891	8600455-8600498
FGSG_02693	supercont3.1	-	8606559-8607394	8607394-8607415
FGSG_02698	supercont3.1	-	8623661-8625160	8625160-8625346
FGSG_02700	supercont3.1	-	8628984-8630512	8630512-8630619	8630689-8630752
FGSG_02701	supercont3.1	-	8632372-8635561	8635561-8635568	8635581-8635746	8635779-8635856	8635878-8635956
FGSG_02702	supercont3.1	+	8638889-8640348	8638380-8638889
FGSG_02703	supercont3.1	+	8640913-8641950	8640885-8640913
FGSG_02704	supercont3.1	+	8642212-8644041	8642162-8642212
FGSG_02705	supercont3.1	-	8644545-8645754	8645754-8646109
FGSG_02706	supercont3.1	-	8646557-8648196	8648196-8648278
FGSG_02707	supercont3.1	+	8648575-8649150	8648433-8648575
FGSG_02708	supercont3.1	-	8649383-8650603	8650603-8651244
FGSG_02709	supercont3.1	-	8652900-8655116	8655116-8655201
FGSG_02715	supercont3.1	+	8668958-8669740	8668760-8668958
FGSG_02717	supercont3.1	-	8675067-8677084	8677084-8677318	8677332-8677441
FGSG_02718	supercont3.1	-	8679864-8680985	8680985-8681477
FGSG_02719	supercont3.1	+	8690382-8691313	8688127-8689475	8689929-8690005	8690289-8690343	8690348-8690382
FGSG_02720	supercont3.1	+	8693901-8695492	8693180-8693901
FGSG_02721	supercont3.1	+	8697022-8698206	8696758-8697022
FGSG_02722	supercont3.1	-	8698512-8699324	8699324-8699523
FGSG_02723	supercont3.1	+	8701082-8701453	8700985-8701059
FGSG_02728	supercont3.1	-	8718069-8720368	8720368-8721568
FGSG_02729	supercont3.1	-	8724265-8725325	8725325-8725868
FGSG_02730	supercont3.1	-	8727564-8729582	8729582-8729674	8729789-8729857	8729937-8730462
FGSG_02735	supercont3.1	-	8755506-8757588	8757588-8757655
FGSG_02742	supercont3.1	-	8777189-8777758	8777758-8777813
FGSG_02743	supercont3.1	-	8778649-8782194	8782194-8782654
FGSG_02744	supercont3.1	+	8793277-8793888	8793163-8793277
FGSG_02746	supercont3.1	+	8796264-8797094	8796141-8796264
FGSG_02747	supercont3.1	+	8802781-8804301	8801746-8802040	8802046-8802747	8802769-8802781
FGSG_02749	supercont3.1	-	8808394-8812504	8812504-8812961
FGSG_02753	supercont3.1	+	8828877-8830018	8828681-8828877
FGSG_02754	supercont3.1	-	8830067-8830827	8830827-8830937
FGSG_02756	supercont3.1	+	8834484-8837354	8834255-8834484
FGSG_02757	supercont3.1	+	8838688-8841453	8838352-8838688
FGSG_02760	supercont3.1	+	8844384-8845006	8844129-8844218	8844233-8844356
FGSG_02761	supercont3.1	-	8845512-8847068	8847068-8847317
FGSG_02763	supercont3.1	-	8848488-8849299	8849299-8849399	8849445-8849709
FGSG_02764	supercont3.1	+	8850210-8851739	8849917-8850210
FGSG_02767	supercont3.1	-	8863095-8864896	8864896-8865081
FGSG_02768	supercont3.1	-	8866338-8867357	8867357-8867577
FGSG_02769	supercont3.1	-	8868092-8869546	8869546-8869668
FGSG_02770	supercont3.1	+	8872665-8873915	8871058-8871115	8871211-8871300	8871356-8871445	8871553-8872271	8872273-8872665
FGSG_02771	supercont3.1	-	8874527-8875863	8875863-8876380
FGSG_02773	supercont3.1	+	8881168-8881816	8880914-8881168
FGSG_02774	supercont3.1	+	8882629-8885187	8882299-8882629
FGSG_02778	supercont3.1	-	8896651-8897785	8897785-8898002
FGSG_02779	supercont3.1	+	8899241-8900198	8898889-8899186	8899238-8899241
FGSG_11594	supercont3.1	+	8914130-8916578	8913787-8913902	8913913-8914008	8914065-8914130
FGSG_11595	supercont3.1	-	8916929-8917660	8917660-8917927
FGSG_11596	supercont3.1	-	8918418-8919419	8919488-8919535
FGSG_11597	supercont3.1	+	8919886-8921432	8919686-8919886
FGSG_11602	supercont3.1	+	8922522-8924283	8922052-8922145	8922160-8922522
FGSG_11603	supercont3.1	-	8924775-8927125	8927125-8927154
FGSG_11632	supercont3.1	-	8909346-8910839	8910839-8911065
FGSG_11634	supercont3.1	-	8912616-8913272	8913272-8913423
FGSG_11636	supercont3.1	+	8904853-8905605	8904782-8904853
FGSG_11642	supercont3.1	+	9189-9914	9081-9162	9183-9189
FGSG_11675	supercont3.1	-	314682-315570	315570-315655
FGSG_11676	supercont3.1	+	333628-334530	333534-333628
FGSG_11684	supercont3.1	+	449112-450077	449094-449112
FGSG_11697	supercont3.1	+	535999-537526	535635-535999
FGSG_11699	supercont3.1	+	540170-541018	540066-540170
FGSG_11702	supercont3.1	-	564297-565096	565096-565315	565448-565530
FGSG_11704	supercont3.1	-	582223-582549	582549-582575
FGSG_11706	supercont3.1	-	614369-614590	614590-614632
FGSG_11724	supercont3.1	+	712231-713207	712213-712231
FGSG_11729	supercont3.1	+	731932-732876	731691-731932
FGSG_11732	supercont3.1	-	744830-745244	745252-745702
FGSG_11736	supercont3.1	-	802014-802934	802934-802940
FGSG_11742	supercont3.1	+	873538-880613	873533-873538
FGSG_11743	supercont3.1	+	881062-882321	881010-881062
FGSG_11745	supercont3.1	+	1003927-1005920	1003469-1003529	1003573-1003927
FGSG_11750	supercont3.1	+	1047976-1048992	1044378-1045062	1045087-1046702	1046809-1047055	1047104-1047207	1047252-1047662	1047712-1047976
FGSG_11756	supercont3.1	+	1130720-1131148	1130418-1130720
FGSG_11757	supercont3.1	+	1142364-1142600	1142058-1142364
FGSG_11758	supercont3.1	+	1152938-1153676	1152629-1152938
FGSG_11760	supercont3.1	+	1242625-1244761	1242328-1242625
FGSG_11768	supercont3.1	-	1437686-1438117	1438117-1438421
FGSG_11771	supercont3.1	-	1467844-1468011	1468011-1468090	1468148-1468444
FGSG_11773	supercont3.1	-	1524126-1524452	1524452-1524532
FGSG_11774	supercont3.1	-	1572724-1573044	1573056-1573205	1573228-1573506	1573556-1573605
FGSG_11787	supercont3.1	-	1798384-1799909	1799909-1799959	1800167-1800216
FGSG_11791	supercont3.1	-	1888894-1889220	1889220-1889240
FGSG_11793	supercont3.1	+	1907184-1907890	1907046-1907184
FGSG_11794	supercont3.1	-	1981545-1983567	1983567-1983869	1983928-1984256	1984352-1985136
FGSG_11795	supercont3.1	-	1983911-1984796	1984796-1985118
FGSG_11797	supercont3.1	-	2050075-2053117	2053117-2053423	2053427-2053677	2053692-2053781
FGSG_11798	supercont3.1	-	2062266-2062824	2062846-2062936
FGSG_11799	supercont3.1	-	2091454-2092441	2092441-2092973	2092980-2093043	2093239-2093635
FGSG_11803	supercont3.1	+	2144674-2145253	2144408-2144674
FGSG_11805	supercont3.1	+	2152313-2153826	2152199-2152313
FGSG_11810	supercont3.1	-	2219380-2220864	2220864-2220906
FGSG_11811	supercont3.1	-	2223920-2226303	2226303-2226414
FGSG_11812	supercont3.1	-	2228866-2232282	2232282-2232477	2232483-2232862	2232871-2233294	2233304-2233405
FGSG_11815	supercont3.1	+	2288490-2290304	2288155-2288434	2288485-2288490
FGSG_11816	supercont3.1	+	2295995-2296340	2295967-2295995
FGSG_11817	supercont3.1	+	2316592-2317082	2316490-2316574
FGSG_11820	supercont3.1	+	2427228-2428399	2427181-2427228
FGSG_11821	supercont3.1	+	2429283-2436126	2429167-2429283
FGSG_11824	supercont3.1	-	2518330-2520370	2520370-2520377
FGSG_11825	supercont3.1	-	2521526-2522725	2522725-2523030
FGSG_11827	supercont3.1	+	2535250-2535657	2535225-2535250
FGSG_11828	supercont3.1	-	2602914-2604018	2604018-2604112
FGSG_11829	supercont3.1	-	2604660-2607638	2607644-2607721	2607752-2608166	2608244-2608426
FGSG_11832	supercont3.1	+	2665695-2666753	2665579-2665693
FGSG_11834	supercont3.1	+	2682187-2683595	2681134-2681206	2681218-2681320	2681331-2681573	2681646-2681847	2681904-2682187
FGSG_11835	supercont3.1	-	2694153-2694968	2694968-2695135
FGSG_11840	supercont3.1	-	2731048-2731407	2731407-2731416	2731430-2731645
FGSG_11843	supercont3.1	-	2754507-2756239	2756239-2756351
FGSG_11845	supercont3.1	+	2783713-2784099	2783666-2783713
FGSG_11846	supercont3.1	+	2785100-2786013	2785051-2785100
FGSG_11847	supercont3.1	-	2841106-2841816	2841816-2841897
FGSG_11848	supercont3.1	-	2842239-2847118	2847118-2847416
FGSG_11849	supercont3.1	-	2853130-2853682	2853682-2853955
FGSG_11852	supercont3.1	-	2865507-2868339	2868339-2868428
FGSG_11853	supercont3.1	+	2885491-2886183	2885266-2885327	2885366-2885491
FGSG_11854	supercont3.1	+	2886866-2888039	2886764-2886866
FGSG_11855	supercont3.1	-	2899344-2899549	2899549-2899559
FGSG_11858	supercont3.1	+	2980356-2980645	2979726-2980354
FGSG_11863	supercont3.1	-	3065568-3066480	3066480-3066516
FGSG_11872	supercont3.1	+	3205417-3205878	3205184-3205417
FGSG_11873	supercont3.1	+	3206782-3207275	3206136-3206454	3206551-3206782
FGSG_11877	supercont3.1	+	3239753-3240148	3236738-3237270	3237314-3237569	3237859-3237951	3237985-3238100	3238112-3238418	3238696-3239049	3239101-3239210	3239212-3239325	3239343-3239753
FGSG_11878	supercont3.1	+	3252580-3253472	3252499-3252580
FGSG_11879	supercont3.1	+	3261661-3262602	3261414-3261661
FGSG_11882	supercont3.1	+	3288660-3289388	3288532-3288660
FGSG_11884	supercont3.1	-	3315725-3317190	3317190-3317330
FGSG_11885	supercont3.1	-	3377393-3377785	3377785-3377820
FGSG_11886	supercont3.1	+	3381033-3382889	3379967-3381033
FGSG_11893	supercont3.1	-	3512850-3513858	3513858-3513923
FGSG_11894	supercont3.1	-	3524570-3526264	3526264-3526637	3526699-3526749
FGSG_11902	supercont3.1	-	3623899-3624954	3624954-3625155
FGSG_11907	supercont3.1	-	3771092-3771493	3771493-3771555	3771559-3771683	3771780-3771869
FGSG_11908	supercont3.1	+	3800031-3800366	3799923-3799969	3799973-3800031
FGSG_11909	supercont3.1	+	3800820-3801125	3800751-3800820
FGSG_11912	supercont3.1	-	3931820-3933021	3933021-3933131	3933143-3933232
FGSG_11913	supercont3.1	+	3992927-3994391	3992441-3992927
FGSG_11914	supercont3.1	+	4060999-4062352	4060796-4060999
FGSG_11915	supercont3.1	+	4064121-4065760	4063888-4064121
FGSG_11916	supercont3.1	+	4067047-4067885	4066982-4067047
FGSG_11918	supercont3.1	+	4103506-4103691	4103250-4103446	4103460-4103506
FGSG_11921	supercont3.1	-	4121384-4121671	4121671-4121736
FGSG_11922	supercont3.1	-	4122454-4122870	4122870-4123027
FGSG_11925	supercont3.1	+	4241620-4242387	4241367-4241620
FGSG_11931	supercont3.1	+	4346220-4346585	4345978-4346220
FGSG_11932	supercont3.1	-	4389567-4390941	4390941-4391426
FGSG_11934	supercont3.1	-	4397058-4398809	4398809-4398932	4399206-4399423
FGSG_11936	supercont3.1	-	4469578-4470030	4470030-4470337
FGSG_11937	supercont3.1	+	4473402-4473701	4473170-4473217	4473235-4473402
FGSG_11940	supercont3.1	+	4493899-4494362	4493865-4493899
FGSG_11942	supercont3.1	-	4500476-4501429	4501429-4501450
FGSG_11944	supercont3.1	+	4607437-4607772	4607129-4607220	4607243-4607437
FGSG_11945	supercont3.1	+	4625465-4625770	4624452-4625465
FGSG_11946	supercont3.1	-	4633471-4634525	4634525-4634813
FGSG_11949	supercont3.1	+	4642962-4643171	4642899-4642962
FGSG_11955	supercont3.1	+	4745379-4747029	4744922-4745184	4745295-4745379
FGSG_11956	supercont3.1	+	4748507-4749946	4748265-4748507
FGSG_11958	supercont3.1	-	4832418-4832972	4832972-4833040	4833078-4833163
FGSG_11959	supercont3.1	-	4833372-4834077	4834077-4834206
FGSG_11964	supercont3.1	-	5055849-5056269	5056335-5056503
FGSG_11966	supercont3.1	-	5134156-5137683	5137683-5137876
FGSG_11968	supercont3.1	-	5162101-5162808	5162808-5162843	5162973-5163729
FGSG_11969	supercont3.1	-	5163604-5165252	5165252-5165735
FGSG_11971	supercont3.1	+	5221111-5221496	5221093-5221111
FGSG_11974	supercont3.1	+	5276171-5278224	5276085-5276171
FGSG_11977	supercont3.1	-	5281999-5282753	5282753-5282876
FGSG_11986	supercont3.1	-	5546159-5547753	5547753-5547772	5547809-5547898
FGSG_11988	supercont3.1	+	5551423-5555496	5551324-5551423
FGSG_11990	supercont3.1	+	5594453-5595633	5594277-5594453
FGSG_11991	supercont3.1	+	5596603-5597667	5596461-5596603
FGSG_11992	supercont3.1	-	5612469-5613470	5613470-5613589	5613603-5613716
FGSG_11993	supercont3.1	-	5614167-5614964	5614964-5615169
FGSG_11994	supercont3.1	+	5625463-5626644	5625446-5625463
FGSG_11997	supercont3.1	+	5642914-5643395	5642854-5642914
FGSG_12001	supercont3.1	+	5685071-5685439	5684871-5685071
FGSG_12005	supercont3.1	+	5747483-5748157	5746769-5746856	5746862-5746960	5747053-5747121	5747173-5747483
FGSG_12007	supercont3.1	+	5755571-5755930	5755360-5755442	5755478-5755535
FGSG_12009	supercont3.1	-	5789726-5791320	5791320-5791907	5791911-5792134
FGSG_12013	supercont3.1	-	5889655-5890044	5890044-5890686
FGSG_12019	supercont3.1	-	5965516-5965647	5965647-5965715
FGSG_12022	supercont3.1	-	6082466-6082951	6082951-6083103
FGSG_12025	supercont3.1	+	6112464-6112803	6110442-6111418	6111481-6111616	6111629-6112464
FGSG_12027	supercont3.1	-	6269700-6270245	6270245-6270346
FGSG_12028	supercont3.1	-	6279026-6279630	6279687-6279792
FGSG_12029	supercont3.1	+	6319815-6323246	6319693-6319815
FGSG_12030	supercont3.1	+	6345803-6347686	6345448-6345803
FGSG_12033	supercont3.1	+	6371188-6372749	6370777-6370824	6370890-6371188
FGSG_12036	supercont3.1	-	6404432-6406040	6406040-6407083
FGSG_12037	supercont3.1	+	6418151-6418351	6418076-6418151
FGSG_12038	supercont3.1	+	6429667-6430665	6429517-6429667
FGSG_12042	supercont3.1	+	6462259-6463884	6462051-6462259
FGSG_12043	supercont3.1	+	6464708-6465452	6464440-6464708
FGSG_12044	supercont3.1	+	6475565-6475963	6475437-6475521
FGSG_12046	supercont3.1	+	6478714-6479880	6477699-6478381	6478437-6478714
FGSG_12054	supercont3.1	-	6577349-6577798	6577798-6577871	6577919-6577994
FGSG_12056	supercont3.1	+	6590913-6591469	6590684-6590736	6590805-6590913
FGSG_12057	supercont3.1	+	6592902-6594899	6592547-6592636	6592651-6592902
FGSG_12063	supercont3.1	-	6741302-6742099	6742099-6742411
FGSG_12066	supercont3.1	-	6881883-6882554	6882554-6882826
FGSG_12081	supercont3.1	+	7061625-7062364	7061564-7061625
FGSG_12096	supercont3.1	+	7177010-7177753	7177005-7177010
FGSG_12098	supercont3.1	+	7184845-7185481	7184625-7184725	7184827-7184845
FGSG_12105	supercont3.1	-	7285538-7286365	7286365-7286467
FGSG_12108	supercont3.1	-	7297799-7298629	7298629-7298657
FGSG_12109	supercont3.1	-	7299169-7299774	7299774-7299828
FGSG_12110	supercont3.1	-	7300939-7301257	7301257-7301341
FGSG_12111	supercont3.1	+	7309929-7310963	7309881-7309929
FGSG_12112	supercont3.1	+	7311811-7315285	7311037-7311619	7311621-7311811
FGSG_12114	supercont3.1	-	7340702-7341982	7341982-7342092
FGSG_12123	supercont3.1	+	7653196-7653906	7653150-7653196
FGSG_12131	supercont3.1	-	7748026-7748907	7748907-7748947
FGSG_12134	supercont3.1	-	7768469-7768968	7768968-7769074
FGSG_12138	supercont3.1	-	7861042-7861431	7861431-7861556	7861557-7861607	7861683-7861913	7861925-7862014
FGSG_12139	supercont3.1	-	7862114-7863372	7863372-7863580
FGSG_12143	supercont3.1	+	7895160-7895303	7894960-7895160
FGSG_12144	supercont3.1	+	7896344-7898113	7894725-7894814	7894832-7894930	7894932-7895272	7895379-7895569	7895571-7896344
FGSG_12149	supercont3.1	-	7985719-7986447	7986447-7987655
FGSG_12150	supercont3.1	-	8014544-8015456	8015456-8016165
FGSG_12153	supercont3.1	-	8092121-8093662	8093662-8093745
FGSG_12154	supercont3.1	-	8095080-8095995	8095995-8096080
FGSG_12166	supercont3.1	+	8332355-8334487	8331741-8332355
FGSG_12169	supercont3.1	+	8432096-8432765	8431379-8431782	8431871-8432096
FGSG_12172	supercont3.1	-	8444922-8446133	8446133-8446208	8446218-8446457
FGSG_12178	supercont3.1	+	8617808-8619127	8617344-8617808
FGSG_12179	supercont3.1	+	8631510-8631958	8631242-8631510
FGSG_12181	supercont3.1	+	8662740-8663604	8662636-8662740
FGSG_12182	supercont3.1	+	8670405-8671374	8670350-8670405
FGSG_12183	supercont3.1	+	8672053-8674582	8671710-8672053
FGSG_12186	supercont3.1	+	8708547-8709687	8708443-8708547
FGSG_12187	supercont3.1	+	8710007-8710472	8709931-8710007
FGSG_12192	supercont3.1	-	8742067-8742494	8742494-8742907
FGSG_12193	supercont3.1	+	8758013-8758458	8757913-8758013
FGSG_12194	supercont3.1	+	8759523-8761733	8759308-8759523
FGSG_12200	supercont3.1	+	8888587-8889621	8888294-8888561
FGSG_02781	supercont3.2	+	5422415-5426283	5422312-5422415
FGSG_02782	supercont3.2	+	5420452-5421675	5420218-5420452
FGSG_02787	supercont3.2	-	5404698-5407368	5407368-5407647	5407653-5407756
FGSG_02789	supercont3.2	-	5402421-5403547	5403547-5403663
FGSG_02790	supercont3.2	-	5400097-5401815	5401815-5401944
FGSG_02791	supercont3.2	-	5389654-5390796	5390796-5391118
FGSG_02794	supercont3.2	-	5379364-5380581	5380581-5380790
FGSG_02795	supercont3.2	+	5377032-5378756	5374425-5374538	5374627-5375115	5375974-5376642	5376803-5377032
FGSG_02797	supercont3.2	+	5371220-5372610	5371058-5371220
FGSG_02798	supercont3.2	-	5369221-5370769	5370769-5370898
FGSG_02801	supercont3.2	+	5355149-5357328	5354777-5355053	5355134-5355149
FGSG_02803	supercont3.2	+	5350108-5351987	5349074-5349178	5349202-5349454	5349499-5350108
FGSG_02804	supercont3.2	+	5341910-5343196	5341697-5341910
FGSG_02808	supercont3.2	+	5328660-5329488	5328552-5328660
FGSG_02809	supercont3.2	+	5326960-5327939	5326699-5326960
FGSG_02810	supercont3.2	-	5324740-5325546	5325546-5325773
FGSG_02811	supercont3.2	+	5321863-5324277	5321640-5321863
FGSG_02812	supercont3.2	-	5319546-5320738	5320738-5321179
FGSG_02813	supercont3.2	+	5318387-5318890	5318292-5318381
FGSG_02814	supercont3.2	-	5310235-5311531	5311531-5311978	5312009-5312098
FGSG_02816	supercont3.2	-	5303417-5306554	5306554-5306724
FGSG_02819	supercont3.2	+	5295141-5296502	5295117-5295141
FGSG_02821	supercont3.2	+	5287762-5288687	5287493-5287724	5287739-5287762
FGSG_02822	supercont3.2	+	5285760-5287005	5285751-5285760
FGSG_02826	supercont3.2	-	5276255-5276872	5276872-5277319
FGSG_02828	supercont3.2	-	5271617-5272519	5272519-5272608
FGSG_02829	supercont3.2	-	5270490-5271284	5271284-5271360	5271375-5271464
FGSG_02830	supercont3.2	-	5268168-5270069	5270069-5270130
FGSG_02839	supercont3.2	+	5239031-5240929	5238921-5239031
FGSG_02843	supercont3.2	+	5226397-5227639	5226364-5226397
FGSG_02844	supercont3.2	+	5224272-5225509	5224189-5224272
FGSG_02846	supercont3.2	+	5219459-5219839	5219304-5219459
FGSG_02851	supercont3.2	-	5202995-5204323	5204323-5204359
FGSG_02852	supercont3.2	+	5202249-5202920	5202171-5202249
FGSG_02862	supercont3.2	+	5183181-5184431	5183160-5183181
FGSG_02868	supercont3.2	-	5171772-5172098	5172098-5172123
FGSG_02880	supercont3.2	+	5132257-5134179	5132185-5132257
FGSG_02893	supercont3.2	-	5104113-5106086	5106086-5106115
FGSG_02899	supercont3.2	+	5083756-5084953	5083708-5083756
FGSG_02902	supercont3.2	+	5068902-5070854	5068876-5068902
FGSG_02907	supercont3.2	-	5053851-5054803	5054803-5054935
FGSG_02909	supercont3.2	-	5048068-5048856	5048856-5048938
FGSG_02911	supercont3.2	-	5045880-5046242	5046242-5046305
FGSG_02920	supercont3.2	-	5024100-5026640	5026640-5026673
FGSG_02926	supercont3.2	-	5010181-5011071	5011071-5011186
FGSG_02929	supercont3.2	+	5000713-5002479	5000671-5000713
FGSG_02930	supercont3.2	-	4998507-5000107	5000107-5000236	5000257-5000346
FGSG_02931	supercont3.2	+	4997170-4998342	4996836-4997170
FGSG_02932	supercont3.2	-	4995669-4996527	4996527-4996532
FGSG_02936	supercont3.2	+	4986959-4987417	4986899-4986959
FGSG_02937	supercont3.2	+	4984245-4985969	4984188-4984245
FGSG_02941	supercont3.2	+	4971198-4972565	4971125-4971198
FGSG_02942	supercont3.2	+	4969363-4970843	4969253-4969342	4969352-4969363
FGSG_02950	supercont3.2	+	4946985-4948457	4946536-4946631	4946646-4946783	4946789-4946985
FGSG_02952	supercont3.2	-	4937553-4938850	4938850-4939106
FGSG_02960	supercont3.2	-	4924927-4926015	4926015-4926055
FGSG_02963	supercont3.2	-	4921260-4922135	4922135-4922141
FGSG_02964	supercont3.2	+	4920610-4921120	4920574-4920610
FGSG_02966	supercont3.2	+	4915785-4917515	4915666-4915755	4915766-4915785
FGSG_02967	supercont3.2	-	4913488-4914708	4914708-4915052	4915098-4915187
FGSG_02968	supercont3.2	-	4911442-4912468	4912468-4912684
FGSG_02974	supercont3.2	+	4893280-4895787	4893161-4893280
FGSG_02975	supercont3.2	-	4888953-4889627	4889627-4889881
FGSG_02976	supercont3.2	+	4887470-4888688	4887463-4887470
FGSG_02978	supercont3.2	-	4877220-4878910	4878910-4879204
FGSG_02984	supercont3.2	-	4857389-4858067	4858067-4858227	4858275-4858318	4858368-4858434	4858577-4858677	4858831-4859011
FGSG_02992	supercont3.2	+	4838651-4840529	4838365-4838651
FGSG_02993	supercont3.2	+	4836864-4837551	4836806-4836864
FGSG_02998	supercont3.2	+	4825551-4827134	4825370-4825446	4825472-4825551
FGSG_02999	supercont3.2	-	4823827-4824884	4824884-4824960
FGSG_03009	supercont3.2	-	4802148-4803336	4803336-4803410
FGSG_03017	supercont3.2	-	4782172-4783540	4783540-4783768	4783798-4783887
FGSG_03027	supercont3.2	-	4753540-4755148	4755148-4755160
FGSG_03028	supercont3.2	+	4752724-4753216	4752431-4752724
FGSG_03031	supercont3.2	-	4741168-4742319	4742319-4742349
FGSG_03033	supercont3.2	+	4735890-4737816	4735794-4735890
FGSG_03035	supercont3.2	-	4730414-4730863	4730863-4730918
FGSG_03041	supercont3.2	+	4717544-4718668	4717508-4717544
FGSG_03044	supercont3.2	+	4710399-4712158	4710368-4710399
FGSG_03046	supercont3.2	-	4704845-4705390	4705390-4705598
FGSG_03051	supercont3.2	+	4693811-4695253	4693775-4693811
FGSG_03058	supercont3.2	+	4677976-4678668	4677922-4677976
FGSG_03059	supercont3.2	-	4674762-4675745	4675745-4675751	4675800-4675940	4676002-4676303
FGSG_03061	supercont3.2	-	4670663-4671980	4671980-4671993
FGSG_03069	supercont3.2	+	4646560-4647648	4646450-4646560
FGSG_03072	supercont3.2	-	4637628-4639535	4639535-4639778
FGSG_03075	supercont3.2	+	4632850-4633829	4632630-4632850
FGSG_03078	supercont3.2	-	4619116-4620327	4620327-4620397
FGSG_03079	supercont3.2	+	4618206-4618853	4618039-4618206
FGSG_03080	supercont3.2	-	4610918-4613126	4613126-4613144
FGSG_03081	supercont3.2	-	4609054-4610178	4610178-4610230
FGSG_03087	supercont3.2	-	4592217-4592583	4592583-4592650	4592751-4593088	4593091-4593180	4593350-4593501	4593522-4593611
FGSG_03090	supercont3.2	+	4583872-4585305	4583717-4583782	4583832-4583872
FGSG_03091	supercont3.2	+	4581391-4582409	4581063-4581391
FGSG_03097	supercont3.2	-	4566548-4568030	4568030-4568034
FGSG_03098	supercont3.2	-	4565020-4565891	4565891-4565914
FGSG_03103	supercont3.2	-	4553358-4554182	4554182-4554206
FGSG_03111	supercont3.2	-	4529193-4531447	4531447-4531511
FGSG_03116	supercont3.2	+	4515187-4515998	4514954-4515187
FGSG_03118	supercont3.2	-	4510788-4511528	4511528-4511761
FGSG_03119	supercont3.2	+	4509680-4510630	4509595-4509680
FGSG_03121	supercont3.2	-	4504193-4505466	4505466-4505517	4505540-4505632
FGSG_03123	supercont3.2	+	4498668-4499186	4498597-4498668
FGSG_03125	supercont3.2	+	4488225-4488655	4488066-4488132
FGSG_03126	supercont3.2	-	4486607-4486981	4486981-4487032
FGSG_03127	supercont3.2	-	4484900-4485901	4485901-4486119
FGSG_03128	supercont3.2	+	4484027-4484794	4483875-4483961	4483996-4484027
FGSG_03132	supercont3.2	+	4473965-4475000	4473712-4473965
FGSG_03135	supercont3.2	-	4465151-4465762	4465762-4466407
FGSG_03141	supercont3.2	+	4448111-4448776	4446663-4448111
FGSG_03146	supercont3.2	-	4431946-4433077	4433077-4433176
FGSG_03147	supercont3.2	+	4430459-4431613	4430400-4430459
FGSG_03148	supercont3.2	-	4428432-4429895	4429895-4430120
FGSG_03149	supercont3.2	+	4427762-4428307	4427709-4427762
FGSG_03157	supercont3.2	-	4401110-4401641	4401641-4401686
FGSG_03158	supercont3.2	+	4399141-4400780	4399113-4399141
FGSG_03159	supercont3.2	+	4396305-4398532	4396292-4396305
FGSG_03162	supercont3.2	-	4390401-4391472	4391472-4391542
FGSG_03163	supercont3.2	+	4387768-4389784	4387742-4387768
FGSG_03174	supercont3.2	-	4356692-4357774	4357774-4357810
FGSG_03175	supercont3.2	-	4354791-4355918	4355918-4356033
FGSG_03176	supercont3.2	+	4352580-4354727	4352542-4352580
FGSG_03180	supercont3.2	+	4340411-4341174	4340027-4340411
FGSG_03185	supercont3.2	-	4328683-4329090	4329090-4329111
FGSG_03189	supercont3.2	+	4316216-4317555	4316183-4316216
FGSG_03191	supercont3.2	+	4311129-4312714	4311077-4311129
FGSG_03192	supercont3.2	-	4308329-4309213	4309213-4309450	4309522-4309799
FGSG_03195	supercont3.2	+	4304305-4304976	4304263-4304305
FGSG_03199	supercont3.2	+	4291410-4293474	4291285-4291410
FGSG_03205	supercont3.2	+	4276413-4276806	4276255-4276344	4276383-4276413
FGSG_03211	supercont3.2	+	4261175-4261561	4261111-4261175
FGSG_03223	supercont3.2	+	4225961-4228901	4225720-4225961
FGSG_03225	supercont3.2	-	4219742-4220583	4220583-4220594
FGSG_03229	supercont3.2	-	4212222-4214250	4214250-4214292	4214294-4214404
FGSG_03230	supercont3.2	+	4210270-4211782	4209922-4210005	4210022-4210111	4210143-4210270
FGSG_03235	supercont3.2	+	4195936-4197153	4195819-4195936
FGSG_03237	supercont3.2	+	4190654-4191910	4190513-4190654
FGSG_03238	supercont3.2	-	4187204-4188262	4188262-4188470
FGSG_03239	supercont3.2	-	4185133-4185735	4185735-4185837
FGSG_03244	supercont3.2	+	4167840-4169053	4167728-4167840
FGSG_03256	supercont3.2	+	4132757-4133648	4132721-4132757
FGSG_03262	supercont3.2	-	4119212-4120321	4120321-4120405
FGSG_03263	supercont3.2	-	4117634-4118580	4118580-4118726
FGSG_03264	supercont3.2	-	4114064-4115316	4115316-4115351	4115412-4115788
FGSG_03266	supercont3.2	+	4107799-4109436	4107776-4107799
FGSG_03270	supercont3.2	-	4095931-4096746	4096746-4096790
FGSG_03273	supercont3.2	+	4088654-4090124	4088590-4088654
FGSG_03281	supercont3.2	+	4068272-4068893	4067664-4068272
FGSG_03283	supercont3.2	-	4063591-4064361	4064361-4064439	4064444-4064671
FGSG_03285	supercont3.2	-	4060373-4061191	4061191-4061278
FGSG_03286	supercont3.2	-	4058364-4059840	4059840-4059860
FGSG_03288	supercont3.2	+	4054836-4056635	4054727-4054816
FGSG_03290	supercont3.2	-	4049054-4049485	4049485-4049553
FGSG_03295	supercont3.2	-	4038736-4039520	4039520-4039851
FGSG_03296	supercont3.2	+	4037112-4037651	4036853-4036913	4036923-4037112
FGSG_03300	supercont3.2	-	4023880-4025046	4025046-4025583
FGSG_03303	supercont3.2	+	4016838-4017758	4016808-4016838
FGSG_03307	supercont3.2	+	4005997-4008140	4005925-4005997
FGSG_03311	supercont3.2	-	3991261-3992772	3992772-3992978
FGSG_03312	supercont3.2	+	3988887-3989684	3988512-3988887
FGSG_03318	supercont3.2	-	3971333-3972376	3972376-3972452
FGSG_03326	supercont3.2	-	3945454-3945972	3945972-3946127
FGSG_03328	supercont3.2	+	3941457-3942092	3941367-3941456
FGSG_03333	supercont3.2	-	3926615-3927709	3927709-3927791
FGSG_03335	supercont3.2	+	3923296-3924103	3923247-3923296
FGSG_03336	supercont3.2	-	3921092-3922470	3922470-3922483
FGSG_03341	supercont3.2	+	3898718-3900421	3898395-3898718
FGSG_03347	supercont3.2	-	3880927-3882776	3882776-3882957
FGSG_03349	supercont3.2	-	3875517-3876519	3876519-3876681
FGSG_03351	supercont3.2	+	3868776-3870317	3868677-3868776
FGSG_03353	supercont3.2	-	3864211-3865881	3865881-3865930
FGSG_03364	supercont3.2	-	3843752-3845389	3845389-3845432
FGSG_03368	supercont3.2	+	3836608-3837354	3836586-3836608
FGSG_03375	supercont3.2	-	3814372-3815324	3815324-3815396
FGSG_03380	supercont3.2	+	3797916-3798860	3797762-3797916
FGSG_03385	supercont3.2	-	3783412-3784137	3784137-3784329
FGSG_03386	supercont3.2	+	3782416-3782751	3782396-3782416
FGSG_03393	supercont3.2	-	3758886-3760627	3760627-3760799
FGSG_03395	supercont3.2	+	3755705-3756517	3755696-3755705
FGSG_03400	supercont3.2	+	3743411-3744895	3743105-3743411
FGSG_03412	supercont3.2	+	3703652-3705645	3703516-3703652
FGSG_03416	supercont3.2	+	3689397-3690810	3689318-3689397
FGSG_03418	supercont3.2	+	3675936-3679046	3675569-3675936
FGSG_03420	supercont3.2	+	3668398-3668901	3668321-3668398
FGSG_03422	supercont3.2	-	3664651-3665181	3665181-3665223
FGSG_03425	supercont3.2	+	3657730-3659064	3657363-3657655
FGSG_03426	supercont3.2	+	3656313-3657170	3656260-3656313
FGSG_03427	supercont3.2	+	3653313-3656050	3653207-3653313
FGSG_03428	supercont3.2	-	3647070-3648645	3648645-3648892
FGSG_03430	supercont3.2	+	3642851-3643982	3642834-3642851
FGSG_03431	supercont3.2	+	3640874-3642118	3640828-3640874
FGSG_03433	supercont3.2	+	3636552-3637763	3636155-3636209	3636246-3636552
FGSG_03435	supercont3.2	+	3631778-3632497	3631533-3631778
FGSG_03439	supercont3.2	+	3624588-3625925	3624478-3624588
FGSG_03442	supercont3.2	-	3612383-3613229	3613229-3613230
FGSG_03445	supercont3.2	-	3605066-3605509	3605509-3605773
FGSG_03448	supercont3.2	-	3598431-3599170	3599170-3599297
FGSG_03456	supercont3.2	-	3581011-3581820	3581820-3581863
FGSG_03457	supercont3.2	+	3579594-3580424	3579494-3579594
FGSG_03459	supercont3.2	-	3572476-3574183	3574317-3574470	3574499-3574590
FGSG_03460	supercont3.2	-	3568634-3571172	3571172-3571202
FGSG_03465	supercont3.2	-	3556815-3558734	3558734-3558761
FGSG_03466	supercont3.2	-	3555258-3556484	3556484-3556622
FGSG_03473	supercont3.2	+	3536568-3537110	3536162-3536568
FGSG_03475	supercont3.2	+	3531153-3533112	3530705-3531153
FGSG_03476	supercont3.2	-	3528412-3529783	3529783-3529970	3529982-3530071
FGSG_03481	supercont3.2	+	3517613-3518809	3517506-3517613
FGSG_03482	supercont3.2	+	3516820-3517371	3516744-3516820
FGSG_03485	supercont3.2	-	3510717-3511893	3511893-3511939
FGSG_03500	supercont3.2	+	3477608-3478397	3477462-3477608
FGSG_03517	supercont3.2	-	3423775-3424875	3424875-3424945
FGSG_03518	supercont3.2	-	3419888-3422032	3422032-3422118
FGSG_03520	supercont3.2	+	3417668-3418327	3417556-3417668
FGSG_03521	supercont3.2	-	3416480-3417091	3417091-3417138	3417160-3417266
FGSG_03524	supercont3.2	+	3408693-3409809	3408653-3408693
FGSG_03525	supercont3.2	-	3406909-3408196	3408196-3408286
FGSG_03529	supercont3.2	+	3397583-3398542	3397494-3397583
FGSG_03532	supercont3.2	+	3389805-3391142	3389736-3389805
FGSG_03544	supercont3.2	+	3362731-3363479	3362573-3362731
FGSG_03552	supercont3.2	-	3340641-3342722	3342722-3342761
FGSG_03553	supercont3.2	+	3338169-3340202	3337789-3338169
FGSG_03554	supercont3.2	+	3335745-3336956	3335523-3335622	3335642-3335745
FGSG_03564	supercont3.2	-	3313389-3313904	3313904-3313985
FGSG_03565	supercont3.2	-	3311513-3312310	3312310-3312457
FGSG_03569	supercont3.2	+	3297253-3299292	3297124-3297253
FGSG_03574	supercont3.2	-	3283018-3283722	3283722-3283737
FGSG_03575	supercont3.2	+	3280828-3282611	3280692-3280746	3280821-3280828
FGSG_03578	supercont3.2	-	3269147-3269479	3269479-3269618	3269761-3269850
FGSG_03579	supercont3.2	+	3266954-3267925	3266813-3266954
FGSG_03580	supercont3.2	-	3265359-3266015	3266015-3266167
FGSG_03581	supercont3.2	-	3262827-3263423	3263423-3263481
FGSG_03582	supercont3.2	-	3260105-3261537	3261537-3261749
FGSG_03589	supercont3.2	-	3243957-3245740	3245740-3245804
FGSG_03594	supercont3.2	+	3231229-3233106	3231154-3231229
FGSG_03600	supercont3.2	-	3212796-3213477	3213477-3213532
FGSG_03605	supercont3.2	-	3197062-3198040	3198040-3198043	3198048-3198138
FGSG_03613	supercont3.2	-	3175475-3177039	3177039-3177052
FGSG_03619	supercont3.2	+	3155280-3157007	3155036-3155280
FGSG_03620	supercont3.2	-	3151587-3154226	3154226-3154285
FGSG_03627	supercont3.2	-	3136852-3138107	3138107-3138182
FGSG_03630	supercont3.2	-	3127614-3128448	3128448-3128630
FGSG_03632	supercont3.2	+	3124209-3125204	3124077-3124209
FGSG_03642	supercont3.2	+	3090771-3091889	3090657-3090771
FGSG_03648	supercont3.2	+	3078617-3079533	3078510-3078617
FGSG_03658	supercont3.2	-	3060704-3061514	3061514-3061564
FGSG_03659	supercont3.2	-	3056373-3057704	3057704-3057735
FGSG_03662	supercont3.2	-	3049415-3049996	3049996-3050091
FGSG_03667	supercont3.2	-	3035306-3036417	3036417-3036625
FGSG_03668	supercont3.2	-	3031835-3033784	3033784-3034037
FGSG_03671	supercont3.2	+	3017571-3018470	3017504-3017571
FGSG_03672	supercont3.2	-	3015481-3016443	3016443-3016515
FGSG_03674	supercont3.2	-	3011450-3012224	3012224-3012270	3012295-3012462	3012468-3012580
FGSG_03675	supercont3.2	-	3008948-3010537	3010537-3010580
FGSG_03682	supercont3.2	+	2988602-2989317	2988505-2988583
FGSG_03686	supercont3.2	-	2978068-2979836	2979836-2979863
FGSG_03687	supercont3.2	+	2975798-2977674	2975437-2975526	2975534-2975650	2975658-2975798
FGSG_03688	supercont3.2	-	2971964-2973374	2973374-2973481
FGSG_03692	supercont3.2	+	2961183-2963297	2961177-2961183
FGSG_03693	supercont3.2	-	2960172-2960738	2960738-2960787
FGSG_03694	supercont3.2	-	2958030-2959716	2959716-2959809
FGSG_03710	supercont3.2	-	2914457-2915912	2915912-2915925
FGSG_03714	supercont3.2	-	2904074-2905541	2905541-2905561
FGSG_03715	supercont3.2	+	2902972-2903298	2902918-2902972
FGSG_03719	supercont3.2	-	2892906-2893331	2893331-2893372
FGSG_03725	supercont3.2	+	2880294-2882102	2880162-2880294
FGSG_03734	supercont3.2	+	2858871-2859549	2858843-2858871
FGSG_03741	supercont3.2	-	2832004-2833823	2833823-2833914
FGSG_03743	supercont3.2	-	2825683-2826801	2826801-2826962
FGSG_03744	supercont3.2	+	2823458-2825404	2823186-2823458
FGSG_03745	supercont3.2	+	2820363-2821649	2820168-2820291	2820307-2820363
FGSG_03746	supercont3.2	-	2817108-2817866	2817866-2818036
FGSG_03748	supercont3.2	+	2808532-2809345	2808488-2808532
FGSG_03749	supercont3.2	-	2803637-2804848	2804848-2804860	2804997-2805195
FGSG_03750	supercont3.2	-	2799391-2801754	2801754-2801757
FGSG_03751	supercont3.2	+	2796991-2798903	2796828-2796991
FGSG_03755	supercont3.2	+	2787684-2788751	2787611-2787684
FGSG_03756	supercont3.2	+	2785741-2787249	2785323-2785741
FGSG_03760	supercont3.2	-	2777902-2778449	2778449-2778513
FGSG_03761	supercont3.2	-	2774888-2776526	2776526-2776696
FGSG_03765	supercont3.2	+	2765134-2766547	2765075-2765134
FGSG_03766	supercont3.2	-	2763293-2763595	2763595-2763652	2763860-2763958
FGSG_03767	supercont3.2	-	2762193-2762957	2762957-2763028
FGSG_03769	supercont3.2	+	2757034-2758615	2756920-2757034
FGSG_03771	supercont3.2	+	2753009-2754536	2752974-2753009
FGSG_03774	supercont3.2	+	2747354-2748346	2747210-2747354
FGSG_03777	supercont3.2	-	2741974-2742984	2742984-2743028
FGSG_03778	supercont3.2	+	2740245-2741801	2739971-2740245
FGSG_03779	supercont3.2	-	2736145-2736785	2736785-2736809
FGSG_03781	supercont3.2	-	2731933-2732645	2732645-2732709
FGSG_03785	supercont3.2	+	2724057-2725261	2724042-2724057
FGSG_03786	supercont3.2	-	2721584-2723565	2723565-2723602
FGSG_03787	supercont3.2	-	2719541-2720504	2720504-2720523	2720659-2720757	2720924-2721008
FGSG_03788	supercont3.2	+	2718411-2719254	2718398-2718411
FGSG_03792	supercont3.2	-	2708927-2709529	2709529-2709595
FGSG_03799	supercont3.2	-	2693913-2696512	2696512-2696785
FGSG_03803	supercont3.2	+	2684919-2686071	2684714-2684919
FGSG_03804	supercont3.2	+	2680438-2680893	2680348-2680438
FGSG_03805	supercont3.2	+	2676967-2679640	2676947-2676967
FGSG_03807	supercont3.2	+	2673509-2674508	2673450-2673509
FGSG_03810	supercont3.2	-	2661216-2662191	2662201-2662389
FGSG_03811	supercont3.2	-	2659885-2660607	2660607-2660612
FGSG_03812	supercont3.2	-	2658238-2659524	2659524-2659600
FGSG_03816	supercont3.2	+	2650199-2651655	2649964-2650199
FGSG_03817	supercont3.2	-	2647446-2648537	2648537-2648766
FGSG_03822	supercont3.2	+	2635387-2636413	2635320-2635387
FGSG_03825	supercont3.2	-	2626505-2628923	2628923-2629045
FGSG_03826	supercont3.2	-	2625298-2625993	2625993-2626067
FGSG_03828	supercont3.2	-	2620402-2620813	2620813-2620878
FGSG_03829	supercont3.2	-	2615545-2617080	2617080-2617177	2617204-2617293
FGSG_03830	supercont3.2	+	2609761-2614543	2609753-2609761
FGSG_03836	supercont3.2	+	2595313-2596604	2595264-2595313
FGSG_03838	supercont3.2	+	2592864-2593712	2592800-2592864
FGSG_03845	supercont3.2	-	2569612-2570469	2570469-2570487
FGSG_03846	supercont3.2	+	2567844-2569184	2567834-2567844
FGSG_03848	supercont3.2	+	2565311-2566012	2565256-2565311
FGSG_03849	supercont3.2	-	2563741-2564353	2564353-2564498
FGSG_03851	supercont3.2	+	2552318-2553739	2552079-2552318
FGSG_03853	supercont3.2	-	2548478-2549738	2549738-2549797
FGSG_03854	supercont3.2	+	2545300-2546699	2545284-2545300
FGSG_03858	supercont3.2	+	2533806-2536293	2533803-2533806
FGSG_03860	supercont3.2	-	2528096-2529883	2529883-2529889
FGSG_03869	supercont3.2	-	2501799-2503172	2503172-2503252
FGSG_03874	supercont3.2	-	2485639-2487314	2487314-2487333	2487371-2487460
FGSG_03875	supercont3.2	+	2483894-2485468	2483408-2483894
FGSG_03880	supercont3.2	+	2469499-2470416	2469484-2469499
FGSG_03881	supercont3.2	+	2468107-2469129	2468065-2468107
FGSG_03894	supercont3.2	+	2426956-2427586	2426895-2426956
FGSG_03902	supercont3.2	-	2406830-2408005	2408005-2408013
FGSG_03907	supercont3.2	-	2395386-2396223	2396223-2396320
FGSG_03917	supercont3.2	-	2372611-2373509	2373509-2373598
FGSG_03923	supercont3.2	+	2360087-2361289	2360004-2360087
FGSG_03925	supercont3.2	-	2355778-2356752	2356752-2356770
FGSG_03927	supercont3.2	-	2352851-2353717	2353717-2353741
FGSG_03930	supercont3.2	-	2344369-2345403	2345403-2345507
FGSG_03933	supercont3.2	+	2337032-2338212	2336887-2337032
FGSG_03934	supercont3.2	-	2334616-2336431	2336431-2336527
FGSG_03935	supercont3.2	+	2332925-2333886	2332870-2332925
FGSG_03936	supercont3.2	-	2330854-2332501	2332501-2332586
FGSG_03940	supercont3.2	-	2322853-2323320	2323320-2323342
FGSG_03941	supercont3.2	+	2321563-2322702	2321500-2321563
FGSG_03946	supercont3.2	+	2312192-2312515	2311942-2312031	2312033-2312192
FGSG_03947	supercont3.2	+	2310705-2311673	2310692-2310705
FGSG_03953	supercont3.2	-	2296553-2297230	2297230-2297299	2297366-2297418
FGSG_03957	supercont3.2	+	2286913-2289306	2286892-2286913
FGSG_03960	supercont3.2	+	2276905-2277526	2276842-2276905
FGSG_03962	supercont3.2	+	2269844-2271087	2269687-2269844
FGSG_03968	supercont3.2	-	2247249-2248274	2248274-2248321
FGSG_03969	supercont3.2	+	2245248-2246753	2245019-2245096	2245115-2245248
FGSG_03971	supercont3.2	+	2235821-2236636	2235691-2235821
FGSG_03975	supercont3.2	+	2224336-2226826	2224139-2224336
FGSG_03976	supercont3.2	-	2219920-2221989	2221989-2222040
FGSG_03979	supercont3.2	+	2211632-2213786	2211359-2211632
FGSG_03984	supercont3.2	-	2197060-2198349	2198349-2198357
FGSG_03988	supercont3.2	-	2184718-2185138	2185138-2185199
FGSG_03989	supercont3.2	+	2182287-2183392	2182254-2182287
FGSG_03990	supercont3.2	-	2178800-2179369	2179369-2179536
FGSG_03991	supercont3.2	-	2177526-2177883	2177883-2177983
FGSG_03992	supercont3.2	+	2174363-2175945	2174124-2174363
FGSG_03994	supercont3.2	+	2168594-2169813	2168304-2168594
FGSG_03996	supercont3.2	+	2160437-2163027	2160372-2160437
FGSG_03998	supercont3.2	+	2151362-2152349	2151051-2151362
FGSG_03999	supercont3.2	+	2149306-2149925	2149205-2149306
FGSG_04000	supercont3.2	-	2148492-2148835	2148835-2149025
FGSG_04002	supercont3.2	-	2144396-2145277	2145277-2145598
FGSG_04003	supercont3.2	+	2142507-2143198	2142438-2142507
FGSG_04012	supercont3.2	-	2120902-2122242	2122247-2122336
FGSG_04016	supercont3.2	-	2113744-2114744	2114744-2114769
FGSG_04020	supercont3.2	-	2106815-2107465	2107465-2107578
FGSG_04023	supercont3.2	+	2100356-2101753	2100198-2100356
FGSG_04026	supercont3.2	+	2092856-2094352	2092632-2092767	2092822-2092856
FGSG_04027	supercont3.2	+	2090859-2092177	2090750-2090859
FGSG_04028	supercont3.2	-	2089032-2090541	2090541-2090542
FGSG_04031	supercont3.2	-	2077858-2080215	2080215-2080429
FGSG_04032	supercont3.2	-	2076315-2076854	2076854-2077050
FGSG_04034	supercont3.2	-	2064068-2064991	2064991-2065276	2065284-2065402
FGSG_04037	supercont3.2	-	2056131-2056403	2056403-2056461
FGSG_04038	supercont3.2	+	2054589-2055807	2054495-2054589
FGSG_04039	supercont3.2	-	2053024-2053793	2053793-2053919
FGSG_04041	supercont3.2	+	2047155-2048769	2046971-2047155
FGSG_04042	supercont3.2	+	2043421-2046578	2042741-2043303	2043333-2043421
FGSG_04044	supercont3.2	-	2035718-2036493	2036493-2036659
FGSG_04046	supercont3.2	+	2032478-2034107	2032476-2032478
FGSG_04052	supercont3.2	+	2023639-2023969	2023497-2023639
FGSG_04053	supercont3.2	-	2019816-2023009	2023009-2023360
FGSG_04054	supercont3.2	-	2010190-2011782	2011782-2012227
FGSG_04055	supercont3.2	-	2002030-2003720	2003720-2003858	2003875-2003960
FGSG_04058	supercont3.2	-	1981853-1982778	1982778-1983372
FGSG_04067	supercont3.2	-	1959835-1960290	1960290-1960805
FGSG_04068	supercont3.2	+	1957845-1958748	1956924-1957845
FGSG_04069	supercont3.2	-	1949710-1953451	1953451-1953659	1953685-1953833
FGSG_04070	supercont3.2	+	1947832-1948662	1947467-1947832
FGSG_04071	supercont3.2	-	1945428-1945747	1945747-1945976
FGSG_04072	supercont3.2	-	1944300-1944964	1944964-1945099
FGSG_04074	supercont3.2	-	1938862-1939434	1939434-1939594	1939630-1939708
FGSG_04081	supercont3.2	-	1905556-1906281	1906281-1906336
FGSG_04083	supercont3.2	+	1895842-1897737	1895722-1895842
FGSG_04084	supercont3.2	+	1889156-1890845	1888699-1888846	1888867-1889156
FGSG_04085	supercont3.2	+	1884325-1885959	1884015-1884325
FGSG_04086	supercont3.2	-	1882592-1883212	1883212-1883425	1883447-1883537
FGSG_04088	supercont3.2	-	1879164-1879557	1879557-1879705
FGSG_04090	supercont3.2	-	1875448-1877073	1877073-1877250
FGSG_04091	supercont3.2	-	1873593-1874731	1874731-1874735	1874820-1874971
FGSG_04101	supercont3.2	+	1839838-1841476	1839297-1839838
FGSG_04102	supercont3.2	+	1835927-1837879	1834752-1834862	1834869-1835123	1835459-1835927
FGSG_04103	supercont3.2	-	1829643-1831897	1831897-1832150
FGSG_04104	supercont3.2	-	1822859-1824281	1824281-1824553
FGSG_04105	supercont3.2	-	1817212-1818132	1818132-1818194	1818206-1818487
FGSG_04106	supercont3.2	-	1812454-1814448	1814448-1814521	1814768-1815007	1815119-1815208
FGSG_04107	supercont3.2	-	1810213-1811074	1811074-1811287	1811288-1811441
FGSG_04108	supercont3.2	-	1806806-1807670	1807670-1807704	1807839-1807882	1808676-1808945
FGSG_04109	supercont3.2	-	1800465-1803662	1803662-1803928
FGSG_04111	supercont3.2	+	1791109-1792889	1790203-1790457	1790497-1790625	1790630-1791109
FGSG_04112	supercont3.2	+	1788127-1788991	1787924-1788127
FGSG_04113	supercont3.2	-	1784911-1787657	1787657-1787765
FGSG_04115	supercont3.2	+	1782111-1782643	1781876-1782111
FGSG_04117	supercont3.2	-	1770133-1773342	1773342-1773635	1774045-1774104	1774110-1774546
FGSG_04119	supercont3.2	-	1760613-1761792	1761792-1762501	1762535-1762768
FGSG_04120	supercont3.2	+	1758979-1759761	1758949-1758979
FGSG_04121	supercont3.2	+	1756533-1758061	1756385-1756533
FGSG_04123	supercont3.2	+	1751307-1753126	1751124-1751307
FGSG_04124	supercont3.2	+	1746006-1747044	1745650-1745927	1745989-1746006
FGSG_04126	supercont3.2	+	1743325-1744287	1743145-1743325
FGSG_04127	supercont3.2	-	1737204-1741448	1741448-1741970
FGSG_04128	supercont3.2	-	1734444-1736569	1736569-1736682
FGSG_04129	supercont3.2	+	1732551-1734210	1731988-1732077	1732174-1732263	1732295-1732551
FGSG_04130	supercont3.2	-	1726849-1728701	1728701-1728918
FGSG_04131	supercont3.2	-	1724403-1725923	1725923-1726022
FGSG_04134	supercont3.2	-	1707013-1708548	1708548-1709271
FGSG_04135	supercont3.2	-	1700792-1702339	1702339-1702441
FGSG_04136	supercont3.2	+	1699485-1700092	1699380-1699485
FGSG_04137	supercont3.2	-	1698495-1699114	1699114-1699239
FGSG_04139	supercont3.2	+	1693814-1695656	1693707-1693814
FGSG_04141	supercont3.2	+	1690734-1692336	1690672-1690734
FGSG_04147	supercont3.2	+	1672840-1673463	1672576-1672840
FGSG_04148	supercont3.2	-	1670647-1671162	1671162-1671743	1671757-1671887	1671899-1671992	1672048-1672130	1672158-1672331	1672348-1672454
FGSG_04149	supercont3.2	-	1669261-1669957	1669957-1670040
FGSG_04150	supercont3.2	-	1667901-1668659	1668659-1668753
FGSG_04151	supercont3.2	+	1665414-1667282	1664944-1665073	1665111-1665414
FGSG_04152	supercont3.2	+	1662604-1664340	1662438-1662512	1662573-1662604
FGSG_04153	supercont3.2	-	1657223-1659242	1659242-1659518	1659545-1659598
FGSG_04155	supercont3.2	+	1652715-1653488	1652421-1652715
FGSG_04157	supercont3.2	+	1644862-1645706	1644633-1644862
FGSG_04159	supercont3.2	-	1640371-1641695	1641695-1641799
FGSG_04161	supercont3.2	-	1637022-1637891	1637891-1638152
FGSG_04164	supercont3.2	+	1632712-1633870	1632629-1632712
FGSG_04165	supercont3.2	-	1630714-1632333	1632333-1632363
FGSG_04166	supercont3.2	+	1629314-1630205	1629168-1629314
FGSG_04167	supercont3.2	-	1627600-1628755	1628755-1628834
FGSG_04169	supercont3.2	-	1619317-1620909	1620909-1620936
FGSG_04171	supercont3.2	+	1613835-1615325	1613538-1613811	1613812-1613835
FGSG_04174	supercont3.2	+	1603564-1605050	1603429-1603564
FGSG_04176	supercont3.2	+	1596173-1597114	1595106-1595214	1595218-1595392	1595416-1595563	1595595-1596173
FGSG_04179	supercont3.2	+	1583568-1584290	1583179-1583412	1583500-1583568
FGSG_04181	supercont3.2	-	1572314-1575868	1575868-1576136
FGSG_04182	supercont3.2	+	1567886-1569642	1567484-1567573	1567585-1567886
[truncated: 3,953 more rows]
