# Supplementary material for: RNA-Seq analysis reveals new gene models and alternative splicing in the fungal pathogen Fusarium graminearum
Source: BMC Genomics. 2013 Jan 16;14:21. doi: 10.1186/1471-2164-14-21 (PMC3577648; doi:10.1186/1471-2164-14-21)
Supplement: Additional file 15 — Identification of 3′ UTRs. 3′ UTRs of 6405 genes were determined by RNA-Seq data. [file 1471-2164-14-21-S15.xls]

## Sheet: Sheet1
Additional file 15 Identification of 3’UTRs
GeneID	Chromosome	Strand	Coding region	3' UTR region
FGSG_00002	supercont3.1	+	18593-20791	20791-20856
FGSG_00018	supercont3.1	+	69783-70842	70842-71108
FGSG_00024	supercont3.1	+	83690-84829	84829-84833
FGSG_00028	supercont3.1	-	90916-91796	90846-90916
FGSG_00030	supercont3.1	-	96041-96746	95997-96041
FGSG_00033	supercont3.1	-	104142-104929	104090-104142
FGSG_00045	supercont3.1	-	169641-170489	169629-169641
FGSG_00059	supercont3.1	+	221238-221608	221608-221778
FGSG_00066	supercont3.1	+	237058-238207	238207-238266
FGSG_00071	supercont3.1	+	250022-251776	251786-251875
FGSG_00072	supercont3.1	+	252225-253349	253349-253573
FGSG_00082	supercont3.1	-	272982-274586	272981-272982
FGSG_00097	supercont3.1	-	310557-312305	310289-310378	310397-310557
FGSG_00100	supercont3.1	-	318240-319803	318159-318240
FGSG_00116	supercont3.1	+	358924-360657	360657-360737
FGSG_00117	supercont3.1	+	361292-362054	362054-362131
FGSG_00125	supercont3.1	-	383990-385089	383827-383893	383942-383990
FGSG_00129	supercont3.1	-	393403-394020	393279-393403
FGSG_00134	supercont3.1	+	405170-405583	405583-405599
FGSG_00136	supercont3.1	-	409660-411185	409564-409660
FGSG_00138	supercont3.1	+	415884-417102	417102-417103
FGSG_00139	supercont3.1	+	417542-419101	419101-419150
FGSG_00142	supercont3.1	-	431175-433493	430918-431175
FGSG_00143	supercont3.1	+	434662-438746	438746-438941
FGSG_00150	supercont3.1	-	458682-459728	458636-458682
FGSG_00152	supercont3.1	-	463327-465129	463160-463327
FGSG_00168	supercont3.1	+	510082-510542	510542-511074
FGSG_00170	supercont3.1	+	513491-514295	514295-514635
FGSG_00172	supercont3.1	+	523749-524654	524654-524737
FGSG_00174	supercont3.1	+	528033-528611	528611-528709
FGSG_00175	supercont3.1	-	528831-530059	528736-528831
FGSG_00176	supercont3.1	+	531388-533242	533242-533328
FGSG_00177	supercont3.1	-	533452-534423	533362-533452
FGSG_00182	supercont3.1	-	552814-554383	552327-552416	552432-552814
FGSG_00184	supercont3.1	+	557966-558910	558922-559011
FGSG_00185	supercont3.1	-	559088-560264	557551-557625	557662-557713	557772-557865	557890-559088
FGSG_00186	supercont3.1	+	560703-562232	562232-562337
FGSG_00188	supercont3.1	-	568079-568808	567883-568079
FGSG_00189	supercont3.1	-	570486-572017	570371-570486
FGSG_00192	supercont3.1	+	586031-587688	587688-587902
FGSG_00197	supercont3.1	+	599547-600982	600982-601018
FGSG_00200	supercont3.1	-	604237-606091	604205-604237
FGSG_00201	supercont3.1	+	607795-609200	609200-609333
FGSG_00206	supercont3.1	+	631373-631765	631765-631869
FGSG_00207	supercont3.1	-	633245-633768	633151-633245
FGSG_00209	supercont3.1	+	641914-643498	643498-643569
FGSG_00210	supercont3.1	-	643853-644301	643768-643853
FGSG_00224	supercont3.1	-	669435-671659	669355-669435
FGSG_00229	supercont3.1	+	683347-685089	685089-685425
FGSG_00240	supercont3.1	+	715252-715623	715623-715692
FGSG_00243	supercont3.1	+	728895-730464	730464-731435
FGSG_00248	supercont3.1	+	745740-749754	749754-750489
FGSG_00249	supercont3.1	+	750922-751875	751875-751987
FGSG_00257	supercont3.1	-	771793-772998	771695-771793
FGSG_00259	supercont3.1	+	775749-777615	777615-777702
FGSG_00260	supercont3.1	-	778092-778375	777857-778092
FGSG_00261	supercont3.1	-	779946-782899	779828-779946
FGSG_00263	supercont3.1	-	784993-787685	784806-784993
FGSG_00264	supercont3.1	-	788334-788956	788118-788334
FGSG_00265	supercont3.1	-	790802-792208	790760-790802
FGSG_00269	supercont3.1	-	803756-805240	803624-803756
FGSG_00270	supercont3.1	+	805922-808583	808583-808826
FGSG_00271	supercont3.1	+	813644-815056	815056-815623
FGSG_00272	supercont3.1	+	816124-817216	817216-817260
FGSG_00274	supercont3.1	-	823323-823821	823227-823316
FGSG_00275	supercont3.1	+	824450-825144	825144-825307
FGSG_00276	supercont3.1	-	825446-826393	825368-825446
FGSG_00277	supercont3.1	+	829059-829478	829478-830477
FGSG_00278	supercont3.1	+	831472-832835	832835-833173
FGSG_00279	supercont3.1	+	834434-835396	835396-836043
FGSG_00280	supercont3.1	-	837117-838419	836893-837117
FGSG_00281	supercont3.1	+	838799-840294	840294-840348
FGSG_00283	supercont3.1	-	846877-849012	846097-846877
FGSG_00285	supercont3.1	-	858210-859449	858060-858210
FGSG_00286	supercont3.1	+	861807-862681	862681-863070
FGSG_00288	supercont3.1	+	867820-868466	868466-869110
FGSG_00289	supercont3.1	-	869384-871126	869371-869384
FGSG_00291	supercont3.1	-	882472-883301	882199-882472
FGSG_00292	supercont3.1	+	883585-885894	885894-885940
FGSG_00293	supercont3.1	-	886291-889517	886033-886128	886135-886291
FGSG_00294	supercont3.1	+	890891-892776	892776-892920
FGSG_00295	supercont3.1	+	893404-893871	893871-893886
FGSG_00296	supercont3.1	+	894546-896356	896356-897156	897210-898111	898146-898310
FGSG_00297	supercont3.1	-	897087-899363	896752-897087
FGSG_00298	supercont3.1	-	900522-901716	900361-900522
FGSG_00299	supercont3.1	+	904738-908213	908213-908392
FGSG_00300	supercont3.1	-	908894-909978	908402-908894
FGSG_00301	supercont3.1	-	910501-911524	910205-910501
FGSG_00302	supercont3.1	-	912167-913907	912137-912167
FGSG_00303	supercont3.1	-	914825-915424	914651-914825
FGSG_00304	supercont3.1	+	916321-917241	917241-917309	917328-917813
FGSG_00305	supercont3.1	-	918388-919178	918036-918388
FGSG_00306	supercont3.1	+	919778-921171	921171-921546
FGSG_00309	supercont3.1	-	928484-931086	926638-926865	926877-927178	927237-927959	928021-928484
FGSG_00310	supercont3.1	-	931759-932161	931569-931759
FGSG_00311	supercont3.1	+	934516-935067	935067-935180	935223-935312
FGSG_00313	supercont3.1	-	936676-938235	936622-936676
FGSG_00314	supercont3.1	+	942653-943795	943795-944207
FGSG_00315	supercont3.1	-	944801-946510	944726-944778
FGSG_00316	supercont3.1	-	949844-951521	949494-949844
FGSG_00317	supercont3.1	-	954443-955605	954285-954443
FGSG_00318	supercont3.1	+	965260-966232	966232-968108
FGSG_00319	supercont3.1	-	967046-967912	965908-967046
FGSG_00320	supercont3.1	-	969545-970843	969467-969545
FGSG_00321	supercont3.1	+	971486-972443	972443-972535
FGSG_00323	supercont3.1	-	974932-976088	974889-974932
FGSG_00325	supercont3.1	+	984310-984737	984737-984846	984893-984982
FGSG_00327	supercont3.1	-	989608-992970	989491-989608
FGSG_00328	supercont3.1	+	993309-994165	994165-994268
FGSG_00329	supercont3.1	+	994584-995762	995762-996008
FGSG_00331	supercont3.1	-	1007028-1007526	1006723-1007028
FGSG_00332	supercont3.1	-	1009817-1012193	1009157-1009817
FGSG_00333	supercont3.1	+	1017300-1018439	1018439-1018781
FGSG_00335	supercont3.1	-	1021699-1024322	1021236-1021699
FGSG_00337	supercont3.1	+	1027029-1028343	1028343-1028768	1028809-1028926	1028932-1029099	1029121-1029210
FGSG_00338	supercont3.1	-	1029876-1031288	1029246-1029876
FGSG_00339	supercont3.1	-	1038283-1040409	1037655-1037744	1037750-1037857	1037868-1038283
FGSG_00340	supercont3.1	+	1040970-1043358	1043358-1043576
FGSG_00342	supercont3.1	-	1060045-1060740	1059813-1060045
FGSG_00343	supercont3.1	+	1063033-1066124	1066124-1066200
FGSG_00346	supercont3.1	+	1074403-1076166	1076166-1076297
FGSG_00349	supercont3.1	-	1083486-1086625	1083265-1083486
FGSG_00350	supercont3.1	+	1088326-1089322	1089322-1089694	1089725-1089814
FGSG_00351	supercont3.1	+	1090970-1093086	1093086-1093258
FGSG_00352	supercont3.1	-	1094179-1095102	1093396-1094179
FGSG_00353	supercont3.1	-	1103411-1104181	1103293-1103411
FGSG_00354	supercont3.1	+	1104999-1105715	1105795-1105886
FGSG_00355	supercont3.1	+	1111889-1114355	1114355-1114817
FGSG_00357	supercont3.1	+	1120529-1121293	1121293-1121896	1121960-1122016	1122101-1122242
FGSG_00359	supercont3.1	+	1123259-1125884	1125884-1126130
FGSG_00360	supercont3.1	+	1126703-1127210	1127210-1127336
FGSG_00361	supercont3.1	-	1127525-1130062	1127460-1127525
FGSG_00362	supercont3.1	+	1132062-1134572	1134572-1134667
FGSG_00363	supercont3.1	-	1134766-1137845	1134740-1134766
FGSG_00364	supercont3.1	+	1138191-1139755	1139755-1140262	1140270-1140381	1140384-1140772	1140798-1140959	1140988-1141135	1141192-1141330
FGSG_00366	supercont3.1	-	1142816-1147496	1141810-1142034	1142043-1142816
FGSG_00367	supercont3.1	+	1148404-1149314	1149314-1149485
FGSG_00369	supercont3.1	-	1156585-1158037	1156311-1156585
FGSG_00370	supercont3.1	+	1159180-1160171	1160171-1160405
FGSG_00372	supercont3.1	-	1165238-1166940	1165182-1165238
FGSG_00373	supercont3.1	+	1167316-1168251	1168251-1169285
FGSG_00374	supercont3.1	-	1168912-1171063	1167276-1167347	1167431-1167889	1167910-1168170	1168171-1168912
FGSG_00375	supercont3.1	+	1171712-1173220	1173220-1173483	1173522-1174270	1174314-1175088
FGSG_00376	supercont3.1	-	1173460-1174967	1173313-1173460
FGSG_00377	supercont3.1	-	1175947-1176492	1175723-1175947
FGSG_00378	supercont3.1	-	1177689-1180598	1176956-1177045	1177079-1177689
FGSG_00379	supercont3.1	-	1184737-1186149	1184636-1184705
FGSG_00380	supercont3.1	-	1187158-1189029	1186896-1187158
FGSG_00382	supercont3.1	-	1192195-1196663	1191761-1192195
FGSG_00385	supercont3.1	+	1202415-1202884	1202884-1203272
FGSG_00386	supercont3.1	+	1205632-1206996	1206996-1207137	1207140-1207233
FGSG_00387	supercont3.1	-	1207524-1209478	1207261-1207524
FGSG_00388	supercont3.1	-	1210076-1210781	1209910-1209998	1210021-1210076
FGSG_00389	supercont3.1	+	1211296-1212909	1212909-1213026
FGSG_00390	supercont3.1	-	1213306-1214717	1213166-1213306
FGSG_00391	supercont3.1	-	1218815-1219927	1218764-1218815
FGSG_00392	supercont3.1	-	1221723-1222040	1221289-1221378	1221386-1221723
FGSG_00393	supercont3.1	+	1225970-1226653	1226653-1226710
FGSG_00395	supercont3.1	-	1228334-1229135	1227509-1227598	1227627-1227731	1227741-1227834	1227869-1227962	1227982-1228334
FGSG_00396	supercont3.1	+	1231690-1232618	1232618-1232881
FGSG_00397	supercont3.1	+	1234037-1235749	1235749-1236211
FGSG_00398	supercont3.1	-	1236506-1238359	1236262-1236506
FGSG_00401	supercont3.1	+	1244796-1245096	1245096-1245240
FGSG_00402	supercont3.1	+	1246176-1247749	1247749-1247963
FGSG_00404	supercont3.1	-	1254318-1257025	1254044-1254318
FGSG_00405	supercont3.1	+	1261102-1263078	1263078-1264129	1264177-1264921	1264976-1265065
FGSG_00406	supercont3.1	-	1263325-1264808	1262250-1262737	1262806-1262953	1263008-1263325
FGSG_00407	supercont3.1	-	1265892-1266987	1265692-1265892
FGSG_00408	supercont3.1	+	1275139-1279217	1279217-1279517
FGSG_00410	supercont3.1	+	1284213-1285241	1285241-1285589
FGSG_00411	supercont3.1	+	1286359-1288022	1288022-1288066
FGSG_00415	supercont3.1	+	1299831-1300661	1300661-1301019
FGSG_00416	supercont3.1	-	1302486-1304167	1302260-1302486
FGSG_00417	supercont3.1	+	1306990-1308144	1308144-1308364
FGSG_00420	supercont3.1	-	1315190-1316135	1314125-1315190
FGSG_00421	supercont3.1	+	1318028-1319507	1319507-1320131
FGSG_00422	supercont3.1	+	1325421-1326062	1326062-1326464
FGSG_00423	supercont3.1	+	1327596-1328990	1328990-1329095
FGSG_00424	supercont3.1	+	1331052-1332368	1332368-1332499	1332553-1332862
FGSG_00425	supercont3.1	+	1333221-1335077	1335077-1335206
FGSG_00426	supercont3.1	+	1335312-1336250	1336250-1336315
FGSG_00427	supercont3.1	+	1336825-1337919	1337919-1338111	1338124-1338244
FGSG_00428	supercont3.1	-	1338555-1340685	1338457-1338555
FGSG_00429	supercont3.1	+	1341407-1341938	1341938-1342261	1342281-1342360
FGSG_00430	supercont3.1	+	1343246-1345792	1345792-1345960
FGSG_00433	supercont3.1	-	1350888-1354780	1350790-1350879
FGSG_00434	supercont3.1	-	1356269-1360327	1355963-1356269
FGSG_00435	supercont3.1	+	1366338-1367590	1367590-1367773
FGSG_00436	supercont3.1	+	1368190-1369175	1369175-1369387
FGSG_00438	supercont3.1	+	1376253-1377488	1377488-1378308	1378405-1378488	1378502-1378691	1378756-1378802	1378868-1379185
FGSG_00440	supercont3.1	+	1379464-1380478	1380478-1380687
FGSG_00442	supercont3.1	+	1385721-1386564	1386564-1386915
FGSG_00443	supercont3.1	-	1387185-1388118	1386537-1386915	1386967-1387185
FGSG_00444	supercont3.1	+	1389520-1390658	1390658-1390925
FGSG_00447	supercont3.1	+	1398855-1399334	1399334-1399379
FGSG_00448	supercont3.1	-	1399657-1402563	1399599-1399657
FGSG_00449	supercont3.1	+	1403582-1405268	1405268-1405333
FGSG_00450	supercont3.1	+	1408356-1409264	1409264-1409820
FGSG_00452	supercont3.1	-	1411930-1412661	1411770-1411930
FGSG_00453	supercont3.1	+	1414175-1414870	1414870-1415197
FGSG_00454	supercont3.1	-	1415397-1416290	1415275-1415397
FGSG_00455	supercont3.1	-	1417680-1418699	1417373-1417680
FGSG_00457	supercont3.1	+	1422615-1423651	1423651-1423761	1423818-1423932	1424007-1424324
FGSG_00458	supercont3.1	-	1423735-1424126	1423475-1423564	1423592-1423735
FGSG_00459	supercont3.1	+	1424642-1426156	1426156-1426309
FGSG_00460	supercont3.1	-	1426672-1428495	1426406-1426672
FGSG_00461	supercont3.1	-	1430639-1432306	1430540-1430639
FGSG_00462	supercont3.1	+	1432669-1433286	1433286-1433465
FGSG_00463	supercont3.1	-	1433957-1435168	1432585-1433957
FGSG_00464	supercont3.1	-	1439209-1440435	1438735-1439209
FGSG_00465	supercont3.1	+	1442791-1444244	1444244-1444323
FGSG_00466	supercont3.1	-	1444516-1444929	1444356-1444516
FGSG_00467	supercont3.1	-	1446994-1448428	1446610-1446656	1446728-1446994
FGSG_00468	supercont3.1	-	1448926-1450482	1448851-1448926
FGSG_00469	supercont3.1	+	1452019-1453557	1453557-1453702
FGSG_00470	supercont3.1	+	1455802-1457107	1457107-1457311	1457326-1457553
FGSG_00471	supercont3.1	+	1457846-1458600	1458600-1458902
FGSG_00472	supercont3.1	-	1459806-1462551	1459421-1459806
FGSG_00473	supercont3.1	-	1464747-1465367	1464722-1464747
FGSG_00475	supercont3.1	-	1469980-1471713	1469852-1469980
FGSG_00477	supercont3.1	-	1473415-1474577	1473054-1473167	1473172-1473415
FGSG_00478	supercont3.1	-	1475352-1476668	1475135-1475352
FGSG_00479	supercont3.1	-	1477760-1478630	1477755-1477760
FGSG_00480	supercont3.1	-	1479430-1481397	1479380-1479430
FGSG_00482	supercont3.1	+	1483080-1483846	1483846-1484032	1484038-1484137
FGSG_00483	supercont3.1	-	1484869-1488474	1484623-1484869
FGSG_00485	supercont3.1	-	1493203-1494948	1493161-1493203
FGSG_00489	supercont3.1	+	1504566-1506701	1506701-1507097
FGSG_00490	supercont3.1	-	1507992-1509747	1507860-1507992
FGSG_00491	supercont3.1	-	1510843-1512687	1510586-1510843
FGSG_00492	supercont3.1	-	1514394-1515051	1514153-1514394
FGSG_00494	supercont3.1	-	1519874-1521080	1518288-1518738	1518787-1518854	1518863-1519387	1519436-1519874
FGSG_00496	supercont3.1	-	1521921-1523134	1521282-1521545	1521596-1521921
FGSG_00499	supercont3.1	-	1528451-1530034	1528335-1528451
FGSG_00500	supercont3.1	+	1531527-1533850	1533850-1534136	1534234-1534866	1534870-1535578	1535591-1535654
FGSG_00502	supercont3.1	+	1536899-1539446	1539446-1539611
FGSG_00504	supercont3.1	-	1542128-1545290	1541943-1542128
FGSG_00505	supercont3.1	+	1545641-1546370	1546370-1546506
FGSG_00506	supercont3.1	-	1546547-1547848	1546519-1546547
FGSG_00507	supercont3.1	-	1548557-1551018	1548334-1548557
FGSG_00508	supercont3.1	-	1551446-1554818	1551353-1551446
FGSG_00509	supercont3.1	+	1556426-1558349	1558349-1558649
FGSG_00511	supercont3.1	-	1559633-1560685	1558789-1559122	1559180-1559633
FGSG_00512	supercont3.1	+	1561108-1562657	1562657-1562977
FGSG_00515	supercont3.1	-	1570546-1572402	1569796-1570546
FGSG_00516	supercont3.1	-	1579467-1580299	1579298-1579387	1579402-1579467
FGSG_00517	supercont3.1	+	1580795-1581553	1581553-1581564
FGSG_00518	supercont3.1	-	1582043-1583313	1581634-1582043
FGSG_00519	supercont3.1	+	1584742-1586018	1586018-1586190
FGSG_00520	supercont3.1	+	1586806-1588589	1588589-1588875
FGSG_00521	supercont3.1	-	1589029-1589847	1588982-1589029
FGSG_00522	supercont3.1	+	1591040-1591618	1591618-1591660	1591664-1591794	1591818-1591945	1591967-1592067	1592085-1592181
FGSG_00523	supercont3.1	-	1593467-1594155	1593229-1593303	1593320-1593467
FGSG_00524	supercont3.1	-	1599140-1601274	1598714-1599140
FGSG_00526	supercont3.1	-	1604771-1605784	1604555-1604646	1604656-1604771
FGSG_00527	supercont3.1	+	1613449-1615108	1615108-1615872
FGSG_00528	supercont3.1	+	1620551-1621588	1621588-1621899
FGSG_00529	supercont3.1	+	1625936-1627613	1627613-1627867
FGSG_00530	supercont3.1	-	1628189-1630234	1628018-1628189
FGSG_00531	supercont3.1	-	1632983-1634355	1632652-1632750	1632752-1632983
FGSG_00532	supercont3.1	-	1637787-1640227	1636629-1636680	1636697-1637787
FGSG_00533	supercont3.1	-	1645315-1645974	1644917-1645315
FGSG_00534	supercont3.1	+	1647346-1649073	1649073-1649516
FGSG_00536	supercont3.1	-	1653138-1653931	1652353-1653138
FGSG_00538	supercont3.1	+	1658199-1659298	1659298-1659727
FGSG_00539	supercont3.1	-	1660366-1662313	1660179-1660366
FGSG_00542	supercont3.1	+	1671239-1673029	1673029-1673074
FGSG_00544	supercont3.1	+	1677912-1678007	1678007-1678057	1678072-1678155
FGSG_00545	supercont3.1	-	1678531-1680571	1678273-1678531
FGSG_00548	supercont3.1	+	1695089-1697377	1697377-1697541	1697927-1697984
FGSG_00549	supercont3.1	+	1698316-1699111	1699111-1699265
FGSG_00550	supercont3.1	-	1699377-1705205	1699372-1699377
FGSG_00551	supercont3.1	+	1706636-1711654	1711654-1712132	1712166-1712232	1712262-1712721
FGSG_00553	supercont3.1	+	1719734-1721335	1721335-1721822
FGSG_00554	supercont3.1	-	1722157-1723182	1721926-1722157
FGSG_00555	supercont3.1	-	1724267-1725439	1724187-1724267
FGSG_00556	supercont3.1	+	1725816-1726165	1726165-1726290
FGSG_00557	supercont3.1	-	1726534-1727037	1726385-1726474	1726498-1726534
FGSG_00558	supercont3.1	-	1728345-1730117	1728214-1728345
FGSG_00559	supercont3.1	+	1730653-1732078	1732078-1733387
FGSG_00561	supercont3.1	-	1733873-1735178	1733686-1733873
FGSG_00562	supercont3.1	+	1735734-1737046	1737046-1737265
FGSG_00563	supercont3.1	-	1737954-1738733	1737680-1737954
FGSG_00564	supercont3.1	+	1740972-1741914	1741914-1742069
FGSG_00566	supercont3.1	-	1762334-1764054	1762293-1762334
FGSG_00567	supercont3.1	+	1764383-1772316	1772316-1772345
FGSG_00568	supercont3.1	-	1772585-1773139	1772482-1772585
FGSG_00569	supercont3.1	+	1773740-1774485	1774485-1774539
FGSG_00570	supercont3.1	+	1775087-1776885	1776885-1777344
FGSG_00573	supercont3.1	-	1786174-1788455	1785945-1786174
FGSG_00574	supercont3.1	+	1791686-1794651	1794651-1794770
FGSG_00576	supercont3.1	-	1801645-1802496	1801450-1801645
FGSG_00577	supercont3.1	+	1804669-1805050	1805050-1805317
FGSG_00582	supercont3.1	+	1814529-1815641	1815641-1815710
FGSG_00583	supercont3.1	-	1815998-1818334	1815730-1815998
FGSG_00584	supercont3.1	-	1821714-1825163	1821252-1821714
FGSG_00585	supercont3.1	+	1828228-1828929	1828929-1828964
FGSG_00586	supercont3.1	-	1829545-1831050	1829147-1829545
FGSG_00587	supercont3.1	+	1838431-1839740	1839740-1839755	1839758-1840152
FGSG_00588	supercont3.1	+	1841097-1841671	1841671-1841935
FGSG_00589	supercont3.1	+	1842338-1843253	1843253-1843806
FGSG_00590	supercont3.1	+	1844078-1846019	1846019-1846088
FGSG_00591	supercont3.1	-	1846279-1847490	1846122-1846279
FGSG_00592	supercont3.1	+	1849282-1852269	1852269-1853011
FGSG_00596	supercont3.1	-	1864208-1865563	1863649-1864208
FGSG_00597	supercont3.1	-	1869872-1870918	1869261-1869467	1869535-1869872
FGSG_00599	supercont3.1	-	1874155-1874643	1873960-1874021	1874064-1874153
FGSG_00600	supercont3.1	+	1876444-1877979	1877979-1878048
FGSG_00601	supercont3.1	+	1879376-1879744	1879744-1879902
FGSG_00602	supercont3.1	-	1880175-1881092	1878243-1879108	1879118-1879192	1879245-1879903	1879916-1880175
FGSG_00603	supercont3.1	-	1883915-1884937	1883658-1883915
FGSG_00604	supercont3.1	-	1886343-1888119	1885961-1886343
FGSG_00607	supercont3.1	-	1898057-1899380	1897845-1897913	1897918-1898057
FGSG_00608	supercont3.1	-	1900210-1902635	1899936-1900210
FGSG_00609	supercont3.1	+	1904712-1905249	1905249-1905423
FGSG_00610	supercont3.1	-	1905559-1906757	1905461-1905559
FGSG_00612	supercont3.1	+	1909662-1911842	1911842-1912005
FGSG_00613	supercont3.1	+	1913750-1915739	1915750-1915839
FGSG_00614	supercont3.1	-	1916499-1918531	1916066-1916499
FGSG_00616	supercont3.1	-	1927030-1930350	1926665-1927030
FGSG_00617	supercont3.1	+	1935697-1938943	1938943-1939058
FGSG_00620	supercont3.1	+	1950759-1952749	1952749-1953019
FGSG_00621	supercont3.1	+	1953538-1955970	1955970-1956153
FGSG_00622	supercont3.1	+	1956742-1957662	1957662-1957829
FGSG_00623	supercont3.1	+	1958273-1959596	1959596-1959757	1959766-1959857
FGSG_00625	supercont3.1	+	1963094-1965472	1965472-1965495
FGSG_00629	supercont3.1	-	1974445-1975488	1973272-1973597	1973605-1974445
FGSG_00631	supercont3.1	+	1980249-1980932	1980932-1981120
FGSG_00633	supercont3.1	+	1988063-2000189	2000189-2000467
FGSG_00634	supercont3.1	-	2000879-2001920	2000538-2000879
FGSG_00635	supercont3.1	+	2002576-2003016	2003016-2003434
FGSG_00636	supercont3.1	-	2003478-2004923	2003450-2003478
FGSG_00637	supercont3.1	-	2005401-2007265	2005045-2005401
FGSG_00638	supercont3.1	-	2007671-2008868	2007565-2007671
FGSG_00639	supercont3.1	-	2009411-2011128	2009158-2009411
FGSG_00641	supercont3.1	-	2014380-2016087	2013185-2013542	2013615-2014380
FGSG_00643	supercont3.1	-	2023836-2026778	2023019-2023836
FGSG_00644	supercont3.1	-	2029117-2030669	2028513-2029117
FGSG_00645	supercont3.1	+	2031218-2033309	2033309-2033465
FGSG_00646	supercont3.1	+	2034402-2035743	2035743-2035988
FGSG_00647	supercont3.1	+	2037038-2044039	2044039-2044323
FGSG_00649	supercont3.1	-	2045191-2046757	2044533-2044690	2044746-2045021	2045046-2045191
FGSG_00653	supercont3.1	-	2059237-2060015	2058969-2059008	2059130-2059237
FGSG_00654	supercont3.1	+	2060540-2061509	2061509-2061975
FGSG_00655	supercont3.1	+	2063456-2064642	2064642-2064934
FGSG_00656	supercont3.1	+	2065237-2065919	2065919-2066295
FGSG_00657	supercont3.1	-	2067915-2069261	2067112-2067549	2067557-2067915
FGSG_00658	supercont3.1	-	2076969-2078162	2076621-2076969
FGSG_00659	supercont3.1	-	2079948-2081768	2079776-2079841	2079856-2079948
FGSG_00660	supercont3.1	-	2084919-2086768	2084563-2084919
FGSG_00663	supercont3.1	+	2104318-2105071	2105071-2105870	2105928-2105981
FGSG_00664	supercont3.1	-	2105650-2107170	2103208-2104958	2105002-2105650
FGSG_00666	supercont3.1	-	2111532-2112936	2111295-2111532
FGSG_00667	supercont3.1	-	2115271-2117570	2115022-2115271
FGSG_00669	supercont3.1	+	2124191-2128989	2128989-2129197
FGSG_00670	supercont3.1	-	2129794-2130766	2129667-2129794
FGSG_00671	supercont3.1	-	2131440-2132162	2131035-2131440
FGSG_00677	supercont3.1	+	2146708-2148016	2148016-2148534
FGSG_00680	supercont3.1	-	2156084-2158671	2155959-2156052	2156058-2156084
FGSG_00681	supercont3.1	-	2162202-2162429	2162062-2162202
FGSG_00682	supercont3.1	-	2163679-2165514	2163164-2163426	2163471-2163679
FGSG_00683	supercont3.1	+	2166191-2167261	2167261-2167410	2167417-2167508
FGSG_00684	supercont3.1	+	2167833-2169465	2169465-2170393
FGSG_00686	supercont3.1	-	2171599-2173619	2171297-2171599
FGSG_00688	supercont3.1	+	2176341-2178594	2178594-2178853
FGSG_00690	supercont3.1	-	2184162-2187125	2183989-2184162
FGSG_00691	supercont3.1	+	2187456-2188353	2188353-2188647	2188649-2188738
FGSG_00693	supercont3.1	+	2207077-2208442	2208442-2208496
FGSG_00694	supercont3.1	-	2208647-2210025	2208538-2208647
FGSG_00695	supercont3.1	+	2210481-2212445	2212445-2212490
FGSG_00700	supercont3.1	-	2237849-2239442	2237733-2237849
FGSG_00702	supercont3.1	-	2248408-2250217	2247824-2248408
FGSG_00703	supercont3.1	+	2261815-2263227	2263227-2263754
FGSG_00704	supercont3.1	-	2264773-2265681	2264532-2264773
FGSG_00705	supercont3.1	+	2266162-2268254	2268254-2268527	2268549-2268641
FGSG_00706	supercont3.1	+	2269290-2271246	2271246-2271408
FGSG_00707	supercont3.1	-	2272792-2274377	2272637-2272792
FGSG_00709	supercont3.1	-	2277532-2278655	2276323-2277532
FGSG_00710	supercont3.1	-	2279591-2281223	2279198-2279591
FGSG_00712	supercont3.1	-	2290443-2292017	2290016-2290443
FGSG_00713	supercont3.1	+	2292902-2295130	2295130-2295313
FGSG_00714	supercont3.1	+	2298146-2299546	2299546-2299938
FGSG_00715	supercont3.1	-	2300395-2301796	2300172-2300395
FGSG_00716	supercont3.1	+	2302594-2305344	2305344-2305986	2306044-2306236	2306263-2306348
FGSG_00717	supercont3.1	-	2305789-2306144	2305106-2305197	2305219-2305321	2305363-2305416	2305453-2305789
FGSG_00718	supercont3.1	-	2306610-2308096	2306566-2306610
FGSG_00719	supercont3.1	+	2310547-2312955	2312955-2313455
FGSG_00720	supercont3.1	+	2322528-2324211	2324211-2324638
FGSG_00722	supercont3.1	-	2331064-2331769	2330557-2331064
FGSG_00723	supercont3.1	-	2336815-2338740	2336183-2336404	2336409-2336815
FGSG_00724	supercont3.1	-	2339428-2340747	2339312-2339428
FGSG_00727	supercont3.1	-	2348267-2349658	2348158-2348264
FGSG_00729	supercont3.1	+	2360577-2362059	2362059-2362530
FGSG_00730	supercont3.1	+	2363566-2364220	2364220-2364461
FGSG_00731	supercont3.1	+	2365204-2366258	2366258-2366546
FGSG_00732	supercont3.1	+	2366964-2370334	2370334-2370413
FGSG_00737	supercont3.1	+	2380684-2384952	2384952-2384981	2385044-2385133
FGSG_00739	supercont3.1	+	2392114-2393899	2393899-2394008
FGSG_00740	supercont3.1	-	2394342-2397186	2394231-2394342
FGSG_00741	supercont3.1	-	2397891-2399913	2397642-2397891
FGSG_00743	supercont3.1	-	2404342-2405029	2404168-2404342
FGSG_00744	supercont3.1	+	2405493-2407435	2407435-2407439	2407443-2407943	2407953-2408234	2408243-2408319
FGSG_00746	supercont3.1	+	2410192-2411580	2411580-2411773
FGSG_00747	supercont3.1	+	2412167-2413337	2413337-2414346
FGSG_00748	supercont3.1	-	2413521-2416717	2413389-2413521
FGSG_00749	supercont3.1	+	2417406-2418905	2418905-2418927
FGSG_00750	supercont3.1	-	2419218-2419719	2418981-2419218
FGSG_00751	supercont3.1	-	2420539-2421398	2420224-2420539
FGSG_00752	supercont3.1	+	2422413-2424780	2424780-2425826	2425875-2426007	2426057-2426349	2426408-2426825
FGSG_00753	supercont3.1	-	2425226-2425819	2425016-2425226
FGSG_00756	supercont3.1	+	2439466-2440001	2440001-2440252	2440307-2440409	2440455-2440498
FGSG_00758	supercont3.1	+	2440880-2442334	2442334-2442537	2442546-2442636
FGSG_00759	supercont3.1	-	2443648-2445126	2443538-2443648
FGSG_00760	supercont3.1	-	2446120-2447078	2445958-2446120
FGSG_00761	supercont3.1	-	2447521-2448600	2447264-2447339	2447374-2447521
FGSG_00762	supercont3.1	+	2449689-2450561	2450561-2450691
FGSG_00765	supercont3.1	-	2454641-2456014	2454257-2454641
FGSG_00766	supercont3.1	-	2460910-2462820	2460673-2460910
FGSG_00767	supercont3.1	-	2463587-2466207	2463424-2463468	2463532-2463587
FGSG_00768	supercont3.1	+	2467237-2468692	2468692-2468892
FGSG_00769	supercont3.1	+	2469298-2470302	2470302-2470417
FGSG_00771	supercont3.1	+	2473358-2474258	2474258-2474556
FGSG_00773	supercont3.1	+	2477261-2477901	2477901-2478168
FGSG_00774	supercont3.1	+	2478578-2480410	2480410-2481327	2481342-2481454	2481488-2481741
FGSG_00776	supercont3.1	-	2483246-2485034	2483021-2483246
FGSG_00777	supercont3.1	+	2486705-2487638	2487638-2488335
FGSG_00778	supercont3.1	-	2488044-2489253	2485513-2485642	2485683-2485789	2485798-2485894	2486154-2486273	2486301-2486401	2486418-2486725	2486776-2486840	2486841-2487245	2487282-2487403
FGSG_00780	supercont3.1	-	2491318-2493434	2490989-2491318
FGSG_00781	supercont3.1	+	2494017-2495167	2495167-2495403
FGSG_00786	supercont3.1	-	2502288-2504523	2501706-2501795	2501813-2502288
FGSG_00787	supercont3.1	-	2507968-2509720	2507794-2507883	2507901-2507968
FGSG_00788	supercont3.1	-	2511786-2512661	2511448-2511786
FGSG_00789	supercont3.1	+	2514525-2515625	2515625-2515694
FGSG_00790	supercont3.1	+	2516101-2517221	2517221-2517240
FGSG_00792	supercont3.1	+	2525164-2527035	2527035-2527186	2527239-2527953	2528000-2528181
FGSG_00796	supercont3.1	-	2541974-2543599	2541826-2541917	2541925-2541974
FGSG_00797	supercont3.1	+	2545047-2547047	2547047-2547206	2547263-2547317
FGSG_00798	supercont3.1	-	2547920-2548260	2547443-2547920
FGSG_00799	supercont3.1	+	2548719-2551358	2551358-2551569
FGSG_00800	supercont3.1	+	2555441-2558421	2558421-2558576
FGSG_00802	supercont3.1	+	2561329-2562354	2562354-2562775	2562780-2562874
FGSG_00803	supercont3.1	-	2563622-2566370	2563517-2563622
FGSG_00804	supercont3.1	+	2569713-2571276	2571276-2571866	2571913-2572188	2572192-2572316	2572383-2572607	2572677-2572727	2572762-2572974	2573028-2573222	2573318-2573390
FGSG_00808	supercont3.1	-	2584756-2585983	2584445-2584561	2584563-2584756
FGSG_00809	supercont3.1	+	2587155-2588206	2588206-2588268
FGSG_00810	supercont3.1	+	2588626-2589764	2589764-2590071	2590073-2590154
FGSG_00811	supercont3.1	+	2593163-2594184	2594184-2595163
FGSG_00812	supercont3.1	-	2594547-2595137	2594475-2594547
FGSG_00813	supercont3.1	+	2596858-2599581	2599581-2601043
FGSG_00814	supercont3.1	-	2599960-2600841	2599907-2599960
FGSG_00817	supercont3.1	+	2618689-2620673	2620673-2620886
FGSG_00818	supercont3.1	+	2621411-2624205	2624205-2624315
FGSG_00820	supercont3.1	+	2628154-2630145	2630145-2630675
FGSG_00822	supercont3.1	+	2646921-2647671	2647671-2648014
FGSG_00824	supercont3.1	+	2649780-2652905	2652905-2653189
FGSG_00825	supercont3.1	-	2653318-2654225	2653259-2653318
FGSG_00826	supercont3.1	+	2654499-2655623	2655623-2655643
FGSG_00827	supercont3.1	+	2656273-2657970	2657970-2658236
FGSG_00832	supercont3.1	-	2674530-2675649	2673883-2674530
FGSG_00833	supercont3.1	+	2676640-2679403	2679403-2679465
FGSG_00834	supercont3.1	-	2679585-2680601	2679506-2679585
FGSG_00836	supercont3.1	-	2684240-2686834	2683355-2683526	2683576-2684240
FGSG_00837	supercont3.1	+	2688046-2688678	2688678-2688827
FGSG_00838	supercont3.1	-	2689296-2691340	2689098-2689296
FGSG_00840	supercont3.1	+	2700762-2703430	2703433-2703522
FGSG_00841	supercont3.1	-	2704513-2707427	2703983-2704513
FGSG_00843	supercont3.1	+	2714251-2717883	2717883-2717919
FGSG_00844	supercont3.1	-	2718112-2719449	2718036-2718087
FGSG_00845	supercont3.1	-	2720295-2721183	2720018-2720295
FGSG_00846	supercont3.1	-	2723493-2726311	2722823-2722917	2722924-2723493
FGSG_00847	supercont3.1	-	2731585-2731832	2731462-2731585
FGSG_00849	supercont3.1	-	2737859-2738887	2737528-2737859
FGSG_00852	supercont3.1	+	2748835-2750538	2750538-2751034
FGSG_00853	supercont3.1	+	2751249-2752280	2752280-2753196	2753207-2753323
FGSG_00855	supercont3.1	-	2756965-2757937	2756773-2756965
FGSG_00856	supercont3.1	+	2763163-2767781	2767781-2768414
FGSG_00857	supercont3.1	-	2769059-2770946	2768684-2769059
FGSG_00858	supercont3.1	+	2780808-2783181	2783181-2783311	2783314-2783428
FGSG_00860	supercont3.1	+	2787213-2787958	2787958-2788198
FGSG_00861	supercont3.1	-	2788877-2790720	2788624-2788877
FGSG_00863	supercont3.1	+	2794708-2796358	2796358-2796715
FGSG_00864	supercont3.1	-	2796867-2797637	2796729-2796867
FGSG_00865	supercont3.1	+	2798260-2800880	2800880-2802261	2802275-2803235	2803278-2804008
FGSG_00866	supercont3.1	-	2801335-2803738	2798546-2800630	2800684-2801335
FGSG_00868	supercont3.1	-	2806995-2807552	2806794-2806995
FGSG_00869	supercont3.1	+	2809204-2812774	2812774-2812971
FGSG_00870	supercont3.1	+	2813222-2815822	2815822-2815894
FGSG_00871	supercont3.1	+	2816595-2817788	2817788-2817907
FGSG_00872	supercont3.1	-	2818109-2819667	2817944-2818109
FGSG_00874	supercont3.1	-	2822205-2823694	2822017-2822205
FGSG_00875	supercont3.1	+	2824347-2826185	2826185-2826374
FGSG_00877	supercont3.1	-	2829457-2831538	2829454-2829457
FGSG_00882	supercont3.1	+	2847693-2848619	2848619-2848707
FGSG_00883	supercont3.1	-	2849185-2850618	2848714-2849185
FGSG_00884	supercont3.1	+	2854839-2855832	2855832-2856063	2856098-2856179
FGSG_00886	supercont3.1	+	2872157-2872844	2872844-2873114
FGSG_00887	supercont3.1	+	2882299-2884445	2884445-2884696
FGSG_00890	supercont3.1	-	2891034-2893473	2890575-2891034
FGSG_00893	supercont3.1	+	2903608-2904846	2904846-2905180	2905236-2905307	2905367-2905512	2905513-2905647
FGSG_00896	supercont3.1	+	2908918-2909876	2909876-2910321
FGSG_00898	supercont3.1	-	2912295-2913131	2911872-2912295
FGSG_00900	supercont3.1	+	2919793-2921072	2921072-2921147
FGSG_00901	supercont3.1	-	2921274-2921670	2921256-2921274
FGSG_00902	supercont3.1	-	2926469-2927583	2926350-2926469
FGSG_00903	supercont3.1	-	2928408-2929745	2928214-2928408
FGSG_00904	supercont3.1	+	2930105-2930690	2930690-2930776
FGSG_00905	supercont3.1	+	2931071-2932704	2932704-2933211
FGSG_00906	supercont3.1	-	2933035-2936117	2931048-2931369	2931467-2932460	2932501-2933035
FGSG_00907	supercont3.1	+	2936816-2937548	2937548-2938316	2938367-2938842
FGSG_00909	supercont3.1	-	2940183-2943897	2940093-2940183
FGSG_00911	supercont3.1	-	2950765-2951939	2950447-2950765
FGSG_00912	supercont3.1	-	2952977-2955465	2952858-2952977
FGSG_00913	supercont3.1	+	2956614-2957279	2957279-2957301
FGSG_00914	supercont3.1	-	2957387-2958392	2957369-2957387
FGSG_00915	supercont3.1	+	2958993-2960434	2960434-2960646
FGSG_00916	supercont3.1	+	2961657-2967039	2967039-2967479
FGSG_00917	supercont3.1	+	2969238-2969516	2969516-2969918
FGSG_00918	supercont3.1	-	2971742-2972259	2971593-2971692	2971700-2971742
FGSG_00919	supercont3.1	+	2975177-2975658	2975658-2975689	2975743-2975815
FGSG_00921	supercont3.1	+	2987836-2990181	2990181-2990563
FGSG_00923	supercont3.1	+	3000230-3002294	3002294-3002347
FGSG_00924	supercont3.1	-	3008209-3009749	3007916-3008209
FGSG_00926	supercont3.1	-	3015941-3017109	3014860-3015308	3015358-3015941
FGSG_00929	supercont3.1	-	3021406-3022692	3021314-3021406
FGSG_00930	supercont3.1	+	3026766-3027589	3027589-3028134
FGSG_00934	supercont3.1	+	3040836-3042326	3042326-3042472
FGSG_00935	supercont3.1	-	3042765-3043939	3042598-3042765
FGSG_00940	supercont3.1	-	3056088-3056647	3056021-3056088
FGSG_00941	supercont3.1	-	3059650-3060897	3058804-3059650
FGSG_00945	supercont3.1	+	3081147-3082793	3082793-3082813
FGSG_00946	supercont3.1	+	3084616-3086960	3086960-3087426
FGSG_00947	supercont3.1	-	3088386-3090235	3088137-3088231	3088240-3088386
FGSG_00949	supercont3.1	+	3095678-3096708	3096708-3096926
FGSG_00950	supercont3.1	+	3099265-3100514	3100514-3100823
FGSG_00951	supercont3.1	-	3101270-3101980	3100908-3101142	3101186-3101270
FGSG_00955	supercont3.1	-	3110317-3111909	3109127-3109248	3109267-3110317
FGSG_00957	supercont3.1	+	3119592-3122117	3122117-3122294
FGSG_00958	supercont3.1	+	3125279-3127309	3127309-3127477	3127494-3127594
FGSG_00959	supercont3.1	+	3128177-3131269	3131269-3131588	3131620-3131709
FGSG_00964	supercont3.1	-	3141411-3142073	3141117-3141184	3141191-3141411
FGSG_00967	supercont3.1	+	3147872-3150325	3150325-3150936
FGSG_00969	supercont3.1	+	3153862-3155755	3155755-3155966
FGSG_00971	supercont3.1	-	3159245-3160571	3159132-3159245
FGSG_00972	supercont3.1	+	3161028-3162428	3162428-3162453
FGSG_00973	supercont3.1	-	3162579-3164508	3162473-3162570	3162573-3162579
FGSG_00975	supercont3.1	-	3173994-3177336	3173839-3173994
FGSG_00976	supercont3.1	-	3180167-3183702	3180158-3180167
FGSG_00979	supercont3.1	+	3198541-3200134	3200134-3200258
FGSG_00982	supercont3.1	-	3207504-3209383	3206125-3206407	3206516-3206857	3206899-3207098	3207159-3207377	3207387-3207504
FGSG_00983	supercont3.1	+	3213916-3215805	3215805-3216408
FGSG_00984	supercont3.1	-	3217121-3218224	3216720-3216816	3216825-3216967	3216973-3217121
FGSG_00985	supercont3.1	-	3220223-3221791	3220014-3220103	3220119-3220223
FGSG_00986	supercont3.1	-	3223820-3225280	3223620-3223820
FGSG_00987	supercont3.1	+	3227116-3228141	3228141-3228416
FGSG_00992	supercont3.1	-	3240623-3241531	3240565-3240623
FGSG_00995	supercont3.1	-	3246964-3248202	3246209-3246888	3246890-3246964
FGSG_00996	supercont3.1	+	3249012-3250323	3250323-3250473
FGSG_00997	supercont3.1	-	3250645-3251287	3250539-3250645
FGSG_00998	supercont3.1	-	3251674-3252134	3251483-3251674
FGSG_01000	supercont3.1	+	3259309-3261057	3261057-3261247
FGSG_01004	supercont3.1	-	3271259-3273803	3270776-3271259
FGSG_01006	supercont3.1	-	3280911-3284361	3280768-3280911
FGSG_01007	supercont3.1	-	3285856-3286619	3285292-3285394	3285403-3285856
FGSG_01008	supercont3.1	-	3287228-3288270	3287024-3287228
FGSG_01010	supercont3.1	+	3290671-3291879	3291879-3292497
FGSG_01013	supercont3.1	-	3298282-3299003	3297403-3297492	3297557-3297846	3297854-3298282
FGSG_01014	supercont3.1	+	3300727-3301528	3301528-3302178
FGSG_01015	supercont3.1	-	3302703-3305072	3302559-3302703
FGSG_01017	supercont3.1	-	3307136-3309595	3305405-3305634	3305635-3306067	3306068-3306405	3306406-3307136
FGSG_01018	supercont3.1	+	3313679-3314409	3314409-3314564	3314604-3314682
FGSG_01019	supercont3.1	+	3317678-3318772	3318772-3319434	3319489-3319604	3319654-3319798
FGSG_01020	supercont3.1	-	3318929-3319718	3318487-3318929
FGSG_01021	supercont3.1	+	3320414-3320964	3320964-3321233
FGSG_01022	supercont3.1	-	3322445-3324472	3321582-3322445
FGSG_01026	supercont3.1	-	3332980-3334106	3331748-3331879	3331942-3332019	3332095-3332387	3332394-3332980
FGSG_01027	supercont3.1	-	3336533-3338209	3336086-3336533
FGSG_01028	supercont3.1	+	3338944-3339729	3339729-3339752	3339776-3339904
FGSG_01030	supercont3.1	-	3344655-3346520	3344340-3344655
FGSG_01031	supercont3.1	+	3347284-3347958	3347958-3348555	3348568-3348657
FGSG_01032	supercont3.1	-	3348285-3349327	3347597-3348285
FGSG_01033	supercont3.1	-	3351178-3351898	3350636-3350713	3350775-3351178
FGSG_01036	supercont3.1	+	3357540-3359218	3359218-3359309
FGSG_01037	supercont3.1	+	3359839-3361244	3361244-3361321	3361324-3361653
FGSG_01039	supercont3.1	+	3364021-3365223	3365223-3365425
FGSG_01040	supercont3.1	-	3365843-3367257	3365618-3365843
FGSG_01043	supercont3.1	+	3385219-3387133	3387133-3387825	3387860-3388496
FGSG_01044	supercont3.1	-	3387524-3388027	3387011-3387524
FGSG_01046	supercont3.1	+	3403105-3405705	3405705-3406192
FGSG_01047	supercont3.1	+	3410860-3412997	3412997-3413010
FGSG_01048	supercont3.1	+	3414064-3415233	3415233-3415453
FGSG_01050	supercont3.1	-	3439703-3441853	3439488-3439703
FGSG_01052	supercont3.1	+	3446025-3446868	3446868-3447156
FGSG_01053	supercont3.1	+	3448011-3449305	3449305-3449445
FGSG_01055	supercont3.1	+	3451916-3453391	3453416-3453939	3454007-3454060	3454110-3454815
FGSG_01059	supercont3.1	-	3461220-3462877	3460799-3461220
FGSG_01063	supercont3.1	-	3467678-3468709	3467554-3467678
FGSG_01064	supercont3.1	+	3471144-3472637	3472637-3473466	3473515-3473604	3473607-3473664
FGSG_01067	supercont3.1	+	3480666-3482181	3482181-3482224
FGSG_01068	supercont3.1	+	3487691-3488569	3488569-3489472
FGSG_01069	supercont3.1	-	3490425-3491636	3490358-3490425
FGSG_01070	supercont3.1	-	3492360-3493013	3492178-3492360
FGSG_01072	supercont3.1	-	3508427-3508942	3507976-3508427
FGSG_01081	supercont3.1	-	3528362-3529001	3528065-3528362
FGSG_01082	supercont3.1	+	3529700-3530329	3530329-3530726
FGSG_01083	supercont3.1	-	3531339-3532165	3531141-3531339
FGSG_01084	supercont3.1	-	3532743-3534402	3532397-3532743
FGSG_01085	supercont3.1	-	3541011-3542183	3540829-3541011
FGSG_01086	supercont3.1	-	3546893-3549409	3546764-3546893
FGSG_01091	supercont3.1	-	3570038-3570908	3569576-3570038
FGSG_01092	supercont3.1	+	3571332-3572633	3572633-3572795
FGSG_01094	supercont3.1	+	3577538-3578134	3578134-3578246
FGSG_01095	supercont3.1	+	3579215-3581596	3581596-3581739
FGSG_01096	supercont3.1	+	3582187-3582943	3582943-3583217	3583250-3583339
FGSG_01098	supercont3.1	+	3586020-3586862	3586862-3587090	3587105-3587194	3587290-3587468
FGSG_01099	supercont3.1	+	3588782-3589747	3589747-3590080
FGSG_01100	supercont3.1	+	3593576-3595599	3595599-3595979
FGSG_01103	supercont3.1	-	3600924-3602068	3600883-3600924
FGSG_01104	supercont3.1	+	3602626-3604230	3604230-3604418
FGSG_01106	supercont3.1	-	3608532-3611272	3608350-3608532
FGSG_01107	supercont3.1	+	3612899-3615436	3615436-3615452
FGSG_01109	supercont3.1	-	3619070-3621074	3618864-3618950	3618972-3619070
FGSG_01111	supercont3.1	+	3627793-3629752	3629752-3629998
FGSG_01112	supercont3.1	+	3630575-3632803	3632803-3633136
FGSG_01114	supercont3.1	-	3641281-3641697	3641259-3641281
FGSG_01116	supercont3.1	-	3643664-3644940	3643476-3643664
FGSG_01117	supercont3.1	+	3646056-3647195	3647195-3647433	3647478-3647868	3647920-3648013	3648076-3648135	3648189-3648329
FGSG_01118	supercont3.1	-	3647775-3648201	3647541-3647775
FGSG_01119	supercont3.1	-	3648850-3649881	3648682-3648850
FGSG_01120	supercont3.1	-	3650631-3653594	3650300-3650631
FGSG_01122	supercont3.1	-	3656688-3657868	3655961-3656184	3656213-3656688
FGSG_01123	supercont3.1	+	3658331-3659250	3659250-3659721	3659797-3659927	3659978-3660116	3660155-3660271
FGSG_01125	supercont3.1	+	3660640-3661227	3661227-3661820	3661852-3661930
FGSG_01128	supercont3.1	-	3667577-3669678	3667472-3667577
FGSG_01130	supercont3.1	-	3671257-3672384	3670157-3670257	3670303-3671257
FGSG_01131	supercont3.1	+	3673143-3673903	3673903-3674195	3674261-3674376
FGSG_01133	supercont3.1	+	3676842-3678509	3678509-3678931
FGSG_01134	supercont3.1	-	3679289-3680757	3678981-3679289
FGSG_01135	supercont3.1	-	3681657-3682439	3681327-3681657
FGSG_01136	supercont3.1	+	3682773-3683396	3683396-3683561
FGSG_01138	supercont3.1	+	3687662-3688820	3688820-3688853
FGSG_01141	supercont3.1	-	3692191-3693987	3691765-3692191
FGSG_01142	supercont3.1	-	3695575-3698165	3695249-3695322	3695328-3695575
FGSG_01144	supercont3.1	+	3703943-3708710	3708710-3709319
FGSG_01145	supercont3.1	-	3709446-3710444	3709369-3709446
FGSG_01147	supercont3.1	+	3715511-3716462	3716462-3716697	3716791-3716835
FGSG_01150	supercont3.1	-	3721645-3723937	3721379-3721645
FGSG_01151	supercont3.1	-	3726606-3727928	3726455-3726606
FGSG_01152	supercont3.1	-	3728589-3730199	3728310-3728589
FGSG_01154	supercont3.1	-	3733913-3734822	3732678-3732842	3732897-3733913
FGSG_01155	supercont3.1	+	3735525-3736608	3736608-3736792
FGSG_01156	supercont3.1	-	3736903-3740418	3735400-3735741	3735813-3736434	3736479-3736903
FGSG_01157	supercont3.1	-	3740884-3742036	3740680-3740884
FGSG_01158	supercont3.1	-	3742652-3743296	3742464-3742652
FGSG_01159	supercont3.1	-	3746866-3748870	3746634-3746866
FGSG_01160	supercont3.1	-	3756991-3757836	3756867-3756991
FGSG_01162	supercont3.1	-	3764535-3766528	3764152-3764535
FGSG_01163	supercont3.1	+	3774252-3777116	3777116-3777885	3777943-3778345
FGSG_01167	supercont3.1	-	3790078-3792228	3789915-3790078
FGSG_01168	supercont3.1	-	3792593-3793656	3792486-3792577
FGSG_01170	supercont3.1	+	3797946-3798851	3798851-3799154
FGSG_01172	supercont3.1	-	3803175-3804601	3802919-3803109
FGSG_01173	supercont3.1	-	3805778-3807350	3805147-3805778
FGSG_01174	supercont3.1	-	3815518-3817496	3815256-3815518
FGSG_01175	supercont3.1	+	3817991-3819010	3819010-3819093
FGSG_01176	supercont3.1	-	3819885-3821493	3819267-3819885
FGSG_01178	supercont3.1	-	3827415-3828731	3825287-3827356	3827359-3827415
FGSG_01179	supercont3.1	+	3833008-3833727	3833727-3834393
FGSG_01182	supercont3.1	+	3847803-3848862	3848862-3848972
FGSG_01183	supercont3.1	-	3850338-3852681	3849610-3849699	3849723-3850338
FGSG_01184	supercont3.1	+	3861859-3864862	3864862-3865750
FGSG_01187	supercont3.1	+	3869282-3870004	3870004-3870238
FGSG_01188	supercont3.1	-	3870713-3872814	3870287-3870713
FGSG_01190	supercont3.1	-	3876873-3877737	3876347-3876873
FGSG_01191	supercont3.1	-	3879583-3880584	3878055-3878146	3878148-3879583
FGSG_01192	supercont3.1	+	3888007-3888712	3888712-3888738
FGSG_01193	supercont3.1	-	3890357-3891988	3889879-3890357
FGSG_01194	supercont3.1	-	3893030-3899588	3892805-3893030
FGSG_01195	supercont3.1	-	3900405-3900665	3900172-3900405
FGSG_01197	supercont3.1	+	3907071-3907646	3907646-3908473
FGSG_01198	supercont3.1	+	3908829-3910175	3910175-3910562
FGSG_01199	supercont3.1	+	3913971-3916382	3916382-3916745
FGSG_01200	supercont3.1	-	3917005-3917906	3916835-3917005
FGSG_01201	supercont3.1	+	3918543-3919552	3919552-3920166	3920182-3920271
FGSG_01202	supercont3.1	-	3920035-3921402	3919954-3920035
FGSG_01203	supercont3.1	+	3922121-3923301	3923301-3923460
FGSG_01206	supercont3.1	+	3938140-3938910	3938910-3939259
FGSG_01207	supercont3.1	-	3939601-3941347	3939331-3939549	3939597-3939601
FGSG_01208	supercont3.1	+	3942644-3943952	3943952-3944005	3944013-3944776
FGSG_01211	supercont3.1	+	3953848-3955935	3955935-3956485
FGSG_01212	supercont3.1	+	3956882-3959294	3959294-3959763
FGSG_01213	supercont3.1	+	3960845-3961243	3961243-3961359	3961368-3961473	3961498-3961587
FGSG_01214	supercont3.1	-	3961821-3963161	3961790-3961821
FGSG_01215	supercont3.1	-	3964012-3964796	3963608-3963696	3963716-3964012
FGSG_01216	supercont3.1	+	3965445-3967499	3967499-3967819
FGSG_01217	supercont3.1	-	3969736-3973437	3969534-3969736
FGSG_01219	supercont3.1	-	3978313-3979031	3977840-3978313
FGSG_01220	supercont3.1	+	3981118-3981794	3981794-3982210
FGSG_01221	supercont3.1	+	3982606-3983631	3983631-3983783	3983833-3984101
FGSG_01222	supercont3.1	+	3984375-3985436	3985436-3985795
FGSG_01223	supercont3.1	+	3986019-3987045	3987045-3987082
FGSG_01224	supercont3.1	+	3988086-3988633	3988633-3988899	3988912-3989001
FGSG_01225	supercont3.1	+	3989960-3992001	3992001-3992098
FGSG_01226	supercont3.1	+	3995436-3996421	3996421-3996586
FGSG_01227	supercont3.1	+	4001295-4002578	4002578-4003369
FGSG_01228	supercont3.1	+	4004214-4004846	4004846-4004977
FGSG_01229	supercont3.1	-	4005230-4005869	4005025-4005230
FGSG_01230	supercont3.1	+	4007155-4008434	4008434-4008588
FGSG_01231	supercont3.1	+	4013271-4015750	4015750-4016703	4016771-4016831	4016885-4017039
FGSG_01233	supercont3.1	+	4017411-4019186	4019186-4019248
FGSG_01236	supercont3.1	-	4032498-4033168	4032318-4032498
FGSG_01237	supercont3.1	+	4034352-4035941	4035941-4036407	4036433-4036653	4036714-4037078
FGSG_01240	supercont3.1	+	4039543-4040769	4040769-4040854
FGSG_01241	supercont3.1	+	4043577-4045109	4045109-4047712
FGSG_01242	supercont3.1	-	4046229-4046714	4046130-4046229
FGSG_01244	supercont3.1	+	4054535-4056862	4056862-4057117
FGSG_01245	supercont3.1	+	4058696-4059772	4059772-4059978
FGSG_01248	supercont3.1	+	4068507-4071150	4071150-4071275
FGSG_01249	supercont3.1	+	4076235-4078736	4078736-4079284
FGSG_01250	supercont3.1	-	4081071-4082973	4080760-4081071
FGSG_01252	supercont3.1	-	4090658-4092162	4089720-4090658
FGSG_01254	supercont3.1	-	4104856-4106572	4102648-4103726	4103741-4104856
FGSG_01256	supercont3.1	-	4108088-4109181	4107539-4107796	4107840-4108088
FGSG_01257	supercont3.1	+	4109814-4112418	4112418-4112502
FGSG_01263	supercont3.1	-	4123331-4124713	4123279-4123331
FGSG_01264	supercont3.1	+	4125358-4127100	4127100-4127163
FGSG_01265	supercont3.1	-	4127405-4130587	4127247-4127405
FGSG_01267	supercont3.1	+	4137502-4137964	4137964-4138246
FGSG_01268	supercont3.1	-	4139352-4139909	4138933-4139352
FGSG_01270	supercont3.1	+	4144212-4144894	4144894-4145257
FGSG_01272	supercont3.1	-	4150054-4153771	4149846-4150054
FGSG_01273	supercont3.1	+	4159399-4161612	4161612-4162175
FGSG_01274	supercont3.1	+	4167668-4168417	4168417-4168598	4168605-4168694
FGSG_01276	supercont3.1	+	4174030-4174499	4174499-4174514
FGSG_01277	supercont3.1	-	4175160-4176504	4173975-4174127	4174224-4174546	4174579-4175160
FGSG_01278	supercont3.1	-	4182270-4183004	4181421-4181510	4181516-4182270
FGSG_01279	supercont3.1	+	4186135-4187858	4187858-4188204
FGSG_01280	supercont3.1	+	4188859-4192025	4192025-4193106	4193160-4193763	4193818-4194373
FGSG_01282	supercont3.1	-	4194928-4196452	4194542-4194928
FGSG_01285	supercont3.1	-	4204005-4205865	4203788-4204005
FGSG_01287	supercont3.1	+	4210079-4213440	4213440-4213618
FGSG_01288	supercont3.1	+	4214766-4215378	4215378-4215696
FGSG_01289	supercont3.1	-	4216132-4217635	4215876-4216132
FGSG_01290	supercont3.1	-	4220454-4221680	4220129-4220454
FGSG_01291	supercont3.1	+	4223217-4224817	4224817-4225542
FGSG_01292	supercont3.1	+	4226005-4227246	4227246-4227310
FGSG_01293	supercont3.1	+	4229011-4231864	4231864-4232183
FGSG_01295	supercont3.1	-	4234837-4237179	4234835-4234837
FGSG_01296	supercont3.1	+	4239762-4241116	4241116-4241264	4241284-4242439	4242547-4243295
FGSG_01298	supercont3.1	-	4244117-4245007	4243383-4244117
FGSG_01300	supercont3.1	+	4256084-4258108	4258108-4258311
FGSG_01306	supercont3.1	-	4275507-4276529	4275246-4275507
FGSG_01307	supercont3.1	+	4281422-4282987	4282987-4283082
FGSG_01308	supercont3.1	-	4283656-4285993	4279724-4279813	4280341-4280416	4280433-4280542	4280558-4280708	4280807-4281070	4281178-4283656
FGSG_01309	supercont3.1	+	4288702-4290023	4290023-4290634
FGSG_01310	supercont3.1	+	4294790-4298431	4298431-4298771
FGSG_01311	supercont3.1	-	4299111-4301196	4298875-4299111
FGSG_01312	supercont3.1	-	4304809-4310624	4303908-4304809
FGSG_01313	supercont3.1	+	4315613-4316994	4316994-4317134
FGSG_01314	supercont3.1	+	4317432-4319320	4319320-4319592
FGSG_01317	supercont3.1	+	4325498-4326309	4326309-4326748
FGSG_01318	supercont3.1	+	4328559-4331339	4331339-4331437
FGSG_01320	supercont3.1	-	4337063-4339715	4335078-4335143	4335179-4335251	4335309-4336538	4336549-4337063
FGSG_01322	supercont3.1	-	4344715-4345110	4344510-4344715
FGSG_01323	supercont3.1	+	4347283-4350157	4350157-4350336
FGSG_01324	supercont3.1	+	4350633-4351406	4351406-4351520
FGSG_01325	supercont3.1	-	4351724-4352911	4351537-4351724
FGSG_01326	supercont3.1	+	4358558-4360210	4360210-4360775
FGSG_01327	supercont3.1	-	4361607-4363829	4361596-4361607
FGSG_01328	supercont3.1	+	4364892-4366288	4366288-4367148	4367265-4367471
FGSG_01330	supercont3.1	-	4368275-4369228	4367992-4368275
FGSG_01331	supercont3.1	+	4369912-4370469	4370469-4370485
FGSG_01332	supercont3.1	-	4370629-4373766	4369576-4369648	4369692-4370036	4370182-4370581	4370598-4370629
FGSG_01333	supercont3.1	+	4374094-4376167	4376167-4376233
FGSG_01334	supercont3.1	+	4376519-4377232	4377232-4377574
FGSG_01337	supercont3.1	-	4382740-4384215	4381996-4382095	4382104-4382439	4382444-4382740
FGSG_01338	supercont3.1	+	4384560-4385688	4385688-4385801
FGSG_01339	supercont3.1	-	4385811-4388543	4385803-4385811
FGSG_01340	supercont3.1	+	4405217-4405810	4405810-4406153	4406177-4406274
FGSG_01341	supercont3.1	-	4406659-4408853	4404325-4406657
FGSG_01342	supercont3.1	-	4412132-4413319	4411852-4412132
FGSG_01343	supercont3.1	+	4415460-4416584	4416584-4417037
FGSG_01344	supercont3.1	-	4417477-4419156	4417160-4417477
FGSG_01345	supercont3.1	+	4420224-4421107	4421107-4421280
FGSG_01346	supercont3.1	+	4423537-4425028	4425028-4425198
FGSG_01348	supercont3.1	-	4429740-4431219	4429654-4429740
FGSG_01349	supercont3.1	-	4431665-4433385	4431523-4431665
FGSG_01350	supercont3.1	-	4434466-4436307	4434160-4434466
FGSG_01351	supercont3.1	+	4445178-4446560	4446560-4447161
FGSG_01352	supercont3.1	+	4448003-4449852	4449852-4449881
FGSG_01353	supercont3.1	-	4450920-4452428	4450442-4450531	4450560-4450907	4450913-4450920
FGSG_01354	supercont3.1	+	4453868-4455145	4455145-4455326	4455337-4455980	4456046-4456561
FGSG_01356	supercont3.1	+	4456795-4457293	4457293-4457412
FGSG_01357	supercont3.1	-	4457570-4459918	4457559-4457570
FGSG_01358	supercont3.1	-	4460411-4461715	4460106-4460411
FGSG_01359	supercont3.1	+	4463997-4466603	4466603-4467109	4467160-4467352
FGSG_01360	supercont3.1	-	4466811-4467231	4466284-4466350	4466377-4466539	4466559-4466811
FGSG_01361	supercont3.1	+	4467675-4469023	4469023-4469420
FGSG_01362	supercont3.1	-	4472067-4472541	4471750-4472067
FGSG_01363	supercont3.1	+	4478082-4478683	4478683-4478690	4478716-4478806	4478823-4479489	4479516-4479612
FGSG_01365	supercont3.1	+	4487811-4490197	4490197-4491054	4491058-4491316
FGSG_01368	supercont3.1	-	4499054-4499821	4498769-4499054
FGSG_01369	supercont3.1	+	4503070-4504715	4504715-4505381
FGSG_01371	supercont3.1	+	4508358-4511957	4511957-4512289
FGSG_01376	supercont3.1	-	4521501-4523256	4518606-4520077	4520096-4520375	4520385-4521052	4521091-4521501
FGSG_01377	supercont3.1	-	4524177-4524724	4524114-4524177
FGSG_01381	supercont3.1	-	4535322-4535648	4534787-4534878	4534897-4535322
FGSG_01382	supercont3.1	+	4536733-4538532	4538532-4538913
FGSG_01383	supercont3.1	-	4539412-4540035	4539247-4539412
FGSG_01384	supercont3.1	-	4540682-4541623	4540281-4540388	4540391-4540594	4540622-4540682
FGSG_01385	supercont3.1	+	4543260-4544069	4544069-4544437
FGSG_01386	supercont3.1	-	4545462-4547722	4545383-4545462
FGSG_01388	supercont3.1	-	4549290-4552691	4547959-4549290
FGSG_01389	supercont3.1	+	4554618-4555922	4555922-4555988
FGSG_01390	supercont3.1	+	4557636-4559170	4559170-4559399
FGSG_01391	supercont3.1	+	4559671-4562194	4562194-4562422
FGSG_01392	supercont3.1	-	4562592-4563727	4562445-4562592
FGSG_01393	supercont3.1	+	4566433-4568157	4568157-4568359	4568368-4569340
FGSG_01395	supercont3.1	-	4569849-4571641	4569684-4569849
FGSG_01396	supercont3.1	-	4572271-4572749	4571894-4572172	4572176-4572265
FGSG_01397	supercont3.1	+	4574280-4575682	4575682-4575859
FGSG_01398	supercont3.1	+	4576673-4577301	4577301-4577689
FGSG_01399	supercont3.1	+	4578174-4579763	4579763-4579859
FGSG_01402	supercont3.1	+	4586308-4587298	4587298-4587358
FGSG_01403	supercont3.1	-	4588905-4589752	4588687-4588905
FGSG_01404	supercont3.1	-	4591415-4592862	4591276-4591415
FGSG_01405	supercont3.1	-	4594771-4596157	4594731-4594771
FGSG_01408	supercont3.1	-	4603822-4604662	4603703-4603822
FGSG_01409	supercont3.1	-	4608912-4609410	4608563-4608912
FGSG_01413	supercont3.1	+	4625961-4627235	4627235-4628184
FGSG_01414	supercont3.1	+	4629220-4631595	4631595-4631814
FGSG_01417	supercont3.1	-	4638101-4639832	4638004-4638101
FGSG_01418	supercont3.1	-	4641353-4641886	4640963-4641353
FGSG_01419	supercont3.1	+	4644615-4646950	4646950-4647029
FGSG_01421	supercont3.1	-	4651912-4653035	4651688-4651912
FGSG_01422	supercont3.1	-	4655038-4656771	4654869-4655038
FGSG_01424	supercont3.1	+	4660525-4663075	4663075-4663343
FGSG_01425	supercont3.1	+	4677031-4680039	4680039-4680225
FGSG_01429	supercont3.1	-	4693069-4696624	4692894-4693069
FGSG_01430	supercont3.1	-	4697128-4699189	4697001-4697126
FGSG_01432	supercont3.1	-	4705587-4708007	4705369-4705587
FGSG_01433	supercont3.1	-	4710100-4716552	4709898-4710100
FGSG_01434	supercont3.1	+	4723145-4724325	4724325-4724947	4725002-4725313	4725404-4725545
FGSG_01435	supercont3.1	-	4724741-4725414	4724485-4724741
FGSG_01436	supercont3.1	-	4726199-4726668	4725767-4725887	4725890-4726199
FGSG_01437	supercont3.1	-	4727817-4728442	4727456-4727817
FGSG_01438	supercont3.1	-	4729002-4730116	4728772-4729002
FGSG_01439	supercont3.1	+	4732662-4735772	4735772-4735866
FGSG_01442	supercont3.1	-	4751107-4755376	4750692-4751039	4751056-4751107
FGSG_01443	supercont3.1	-	4761033-4762338	4760618-4761033
FGSG_01444	supercont3.1	-	4763212-4764570	4762868-4763212
FGSG_01445	supercont3.1	+	4770430-4773048	4773048-4773604
FGSG_01447	supercont3.1	+	4775970-4777105	4777105-4777581	4777627-4778339	4778486-4778939	4778960-4779055
FGSG_01449	supercont3.1	+	4779309-4780827	4780827-4781068
FGSG_01450	supercont3.1	+	4783817-4784584	4784584-4784882
FGSG_01453	supercont3.1	+	4789663-4790777	4790777-4790948
FGSG_01454	supercont3.1	+	4793058-4794872	4794872-4795151
FGSG_01455	supercont3.1	+	4798071-4798436	4798436-4798837
FGSG_01462	supercont3.1	+	4815667-4816476	4816476-4816835
FGSG_01463	supercont3.1	-	4817514-4819688	4817050-4817514
FGSG_01464	supercont3.1	+	4820272-4821641	4821641-4821790
FGSG_01465	supercont3.1	+	4822100-4823236	4823236-4823876	4823934-4824185
FGSG_01470	supercont3.1	-	4830579-4832087	4830494-4830579
FGSG_01472	supercont3.1	+	4834415-4836604	4836604-4836772
FGSG_01473	supercont3.1	+	4838443-4841725	4841725-4841925
FGSG_01475	supercont3.1	+	4858321-4860581	4860581-4861009
FGSG_01476	supercont3.1	+	4861434-4862646	4862646-4862714
FGSG_01479	supercont3.1	-	4870695-4871240	4869415-4869490
FGSG_01480	supercont3.1	-	4875556-4876914	4875014-4875110	4875132-4875556
FGSG_01486	supercont3.1	-	4894516-4895925	4892791-4893345	4893404-4893718	4893762-4894516
FGSG_01488	supercont3.1	-	4897516-4901001	4896552-4896635	4896652-4897516
FGSG_01489	supercont3.1	-	4902149-4902527	4901563-4902149
FGSG_01490	supercont3.1	+	4903471-4904397	4904397-4904494	4904547-4904948	4904967-4905056
FGSG_01493	supercont3.1	-	4907934-4908636	4907783-4907934
FGSG_01494	supercont3.1	-	4909231-4909623	4909182-4909231
FGSG_01495	supercont3.1	-	4911133-4911981	4910864-4910957	4911034-4911133
FGSG_01497	supercont3.1	-	4919953-4925279	4919654-4919953
FGSG_01498	supercont3.1	+	4926880-4928867	4928867-4929044	4929108-4929977	4930019-4930418	4930487-4931265
FGSG_01499	supercont3.1	-	4929499-4930723	4929114-4929499
FGSG_01503	supercont3.1	-	4941588-4942777	4939968-4940244	4940293-4941588
FGSG_01505	supercont3.1	-	4944419-4945060	4943284-4943602	4943603-4943678	4943679-4944419
FGSG_01506	supercont3.1	+	4946003-4947639	4947639-4947848
FGSG_01507	supercont3.1	-	4949345-4950032	4949056-4949345
FGSG_01508	supercont3.1	+	4952123-4953194	4953194-4953536
FGSG_01509	supercont3.1	+	4953875-4954908	4954908-4955191
FGSG_01511	supercont3.1	+	4962021-4963578	4963578-4963717
FGSG_01513	supercont3.1	-	4965237-4965782	4965132-4965237
FGSG_01514	supercont3.1	-	4966134-4966826	4965901-4966134
FGSG_01515	supercont3.1	+	4967521-4969647	4969647-4970002	4970003-4970861
FGSG_01517	supercont3.1	-	4971269-4971744	4971125-4971269
FGSG_01521	supercont3.1	-	4989847-4990892	4989396-4989847
FGSG_01522	supercont3.1	+	4991835-4993082	4993082-4993216	4993248-4993322
FGSG_01523	supercont3.1	-	4993491-4994816	4993384-4993491
FGSG_01526	supercont3.1	-	5002237-5004818	5002010-5002237
FGSG_01528	supercont3.1	+	5011622-5012090	5012090-5012506
FGSG_01530	supercont3.1	-	5014284-5018321	5014013-5014082	5014109-5014284
FGSG_01535	supercont3.1	-	5031746-5034181	5029797-5031746
FGSG_01536	supercont3.1	+	5036260-5038169	5038169-5038648	5038709-5038786	5038849-5038943
FGSG_01537	supercont3.1	-	5038577-5038920	5038429-5038577
FGSG_01538	supercont3.1	-	5039340-5040171	5039300-5039340
FGSG_01539	supercont3.1	+	5040669-5043804	5043804-5043823
FGSG_01540	supercont3.1	+	5044168-5044896	5044896-5044986
FGSG_01541	supercont3.1	+	5045256-5046254	5046254-5046958	5046988-5047191
FGSG_01545	supercont3.1	+	5058038-5059657	5059657-5059732	5059743-5059832
FGSG_01548	supercont3.1	+	5068616-5069980	5069980-5070567
FGSG_01549	supercont3.1	-	5071080-5072372	5071072-5071080
FGSG_01552	supercont3.1	-	5078375-5079099	5077727-5077840	5077843-5078375
FGSG_01553	supercont3.1	+	5079470-5083262	5083262-5083789	5083884-5084239	5084245-5084673
FGSG_01554	supercont3.1	-	5083685-5086322	5082071-5082177	5082200-5082302	5082330-5082828	5082830-5083133	5083164-5083257	5083285-5083685
FGSG_01555	supercont3.1	+	5089919-5091681	5091681-5091971
FGSG_01559	supercont3.1	+	5105446-5106429	5106429-5106471	5106611-5106661
FGSG_01560	supercont3.1	+	5107197-5108681	5108681-5108772
FGSG_01561	supercont3.1	+	5109580-5113788	5113788-5113928
FGSG_01562	supercont3.1	+	5115882-5118384	5118384-5118646
FGSG_01566	supercont3.1	-	5127965-5128706	5127959-5127965
FGSG_01572	supercont3.1	+	5155463-5157508	5157508-5157703
FGSG_01573	supercont3.1	-	5157882-5159287	5157787-5157882
FGSG_01575	supercont3.1	+	5167967-5169759	5169759-5170019
FGSG_01581	supercont3.1	-	5195506-5197110	5195442-5195506
FGSG_01587	supercont3.1	-	5217627-5219838	5217567-5217627
FGSG_01588	supercont3.1	-	5222363-5224537	5222173-5222363
FGSG_01591	supercont3.1	+	5242028-5243014	5243014-5243396
FGSG_01592	supercont3.1	+	5245951-5248234	5248234-5248313
FGSG_01594	supercont3.1	+	5256340-5256831	5256831-5257040
FGSG_01595	supercont3.1	+	5257148-5258019	5258019-5258150
FGSG_01602	supercont3.1	+	5283877-5285226	5285226-5285389	5285417-5285507
FGSG_01604	supercont3.1	-	5290097-5293599	5290007-5290097
FGSG_01605	supercont3.1	-	5309498-5310722	5309192-5309498
FGSG_01612	supercont3.1	-	5328043-5331310	5327906-5328043
FGSG_01613	supercont3.1	-	5331835-5333098	5331645-5331835
FGSG_01615	supercont3.1	-	5337135-5338159	5336882-5337135
FGSG_01617	supercont3.1	-	5341238-5341683	5340915-5341238
FGSG_01618	supercont3.1	-	5346952-5348023	5346892-5346952
FGSG_01619	supercont3.1	-	5348724-5351219	5348567-5348663	5348672-5348724
FGSG_01620	supercont3.1	-	5352577-5353708	5352371-5352577
FGSG_01622	supercont3.1	+	5356624-5356980	5356980-5356982	5357035-5357205
FGSG_01623	supercont3.1	-	5357316-5357934	5356592-5356667	5356794-5356982	5357035-5357316
FGSG_01624	supercont3.1	-	5358497-5359304	5358114-5358497
FGSG_01627	supercont3.1	-	5365641-5366510	5365169-5365641
FGSG_01630	supercont3.1	+	5378347-5379488	5379488-5379526
FGSG_01632	supercont3.1	-	5383313-5388148	5382925-5383313
FGSG_01633	supercont3.1	+	5390612-5391103	5391103-5391242
FGSG_01634	supercont3.1	-	5391468-5394929	5391263-5391468
FGSG_01635	supercont3.1	-	5395810-5396970	5395687-5395776	5395795-5395810
FGSG_01636	supercont3.1	-	5398689-5400406	5398386-5398689
FGSG_01638	supercont3.1	+	5409041-5412158	5412158-5412489
FGSG_01639	supercont3.1	-	5412653-5413477	5412569-5412653
FGSG_01641	supercont3.1	-	5416420-5420249	5414696-5414821	5414888-5415176	5415220-5415309	5415326-5415639	5415697-5416420
FGSG_01642	supercont3.1	-	5429879-5431129	5429362-5429479	5429484-5429635	5429639-5429879
FGSG_01643	supercont3.1	+	5432103-5433364	5433364-5433521
FGSG_01648	supercont3.1	+	5459776-5461356	5461356-5461372
FGSG_01650	supercont3.1	-	5463431-5466293	5463282-5463431
FGSG_01651	supercont3.1	+	5466568-5467768	5467768-5467783
FGSG_01653	supercont3.1	-	5469457-5470301	5469360-5469457
FGSG_01654	supercont3.1	+	5471271-5472803	5472803-5472862
FGSG_01655	supercont3.1	-	5473094-5473385	5472887-5473094
FGSG_01656	supercont3.1	+	5474027-5477360	5477360-5477391	5477458-5477695	5477710-5477900	5477916-5478316	5478325-5478742
FGSG_01657	supercont3.1	-	5477791-5478624	5477331-5477791
FGSG_01658	supercont3.1	+	5479271-5481424	5481424-5481553
FGSG_01659	supercont3.1	+	5481862-5482849	5482849-5482995	5483009-5483116
FGSG_01663	supercont3.1	-	5490048-5490542	5490042-5490048
FGSG_01665	supercont3.1	-	5495601-5498181	5495312-5495601
FGSG_01666	supercont3.1	-	5498937-5500182	5498902-5498937
FGSG_01667	supercont3.1	-	5500683-5501403	5500448-5500683
FGSG_01670	supercont3.1	+	5507083-5507661	5507661-5507995
FGSG_01671	supercont3.1	-	5508947-5509963	5508328-5508947
FGSG_01672	supercont3.1	+	5515885-5517023	5517023-5517483
FGSG_01675	supercont3.1	-	5521968-5523792	5521452-5521968
FGSG_01681	supercont3.1	+	5540578-5542616	5542616-5542665
FGSG_01689	supercont3.1	+	5570308-5570797	5570797-5570883
FGSG_01690	supercont3.1	-	5571320-5576646	5571030-5571123	5571127-5571320
FGSG_01692	supercont3.1	-	5583761-5584302	5583499-5583761
FGSG_01694	supercont3.1	-	5590097-5590918	5590063-5590097
FGSG_01696	supercont3.1	-	5593236-5593652	5593173-5593236
FGSG_01698	supercont3.1	-	5597808-5599107	5596452-5597808
FGSG_01699	supercont3.1	-	5599982-5602297	5599935-5599982
FGSG_01702	supercont3.1	+	5607290-5609104	5609104-5609190
FGSG_01705	supercont3.1	+	5616340-5618008	5618008-5618070	5618083-5618172
FGSG_01708	supercont3.1	-	5624243-5625399	5623985-5624243
FGSG_01710	supercont3.1	+	5629248-5630966	5630966-5631085
FGSG_01713	supercont3.1	-	5636081-5637691	5635770-5636081
FGSG_01717	supercont3.1	+	5647734-5649748	5649748-5649842
FGSG_01728	supercont3.1	-	5676557-5677531	5676522-5676557
FGSG_01731	supercont3.1	-	5681949-5684057	5681881-5681949
FGSG_01735	supercont3.1	+	5699538-5702622	5702622-5702649
FGSG_01739	supercont3.1	+	5717192-5719218	5719218-5719283
FGSG_01747	supercont3.1	-	5737973-5738998	5737862-5737973
FGSG_01755	supercont3.1	-	5758124-5758810	5758013-5758124
FGSG_01757	supercont3.1	-	5760326-5761131	5760242-5760326
FGSG_01768	supercont3.1	-	5798962-5799750	5798820-5798911	5798917-5798962
FGSG_01770	supercont3.1	-	5804418-5805365	5804382-5804418
FGSG_01771	supercont3.1	+	5806142-5806804	5806804-5806921
FGSG_01789	supercont3.1	+	5845319-5847547	5847547-5847844
FGSG_01798	supercont3.1	-	5869276-5870053	5869178-5869276
FGSG_01799	supercont3.1	+	5871486-5878375	5878375-5878796	5878798-5878901	5878940-5879029
FGSG_01825	supercont3.1	-	5935695-5936291	5935599-5935695
FGSG_01832	supercont3.1	-	5950982-5951942	5950922-5950982
FGSG_01836	supercont3.1	-	5960099-5963033	5960063-5960099
FGSG_01837	supercont3.1	-	5963852-5964307	5963754-5963852
FGSG_01838	supercont3.1	+	5974273-5974545	5974545-5975559
FGSG_01839	supercont3.1	-	5979921-5981579	5979757-5979908	5979912-5979921
FGSG_01841	supercont3.1	+	5989121-5989921	5989921-5990245
FGSG_01842	supercont3.1	+	5995019-5997278	5997278-5997990	5998004-5998127	5998133-5998518	5998520-5998573
FGSG_01843	supercont3.1	+	6003071-6003994	6003994-6004728
FGSG_01844	supercont3.1	+	6004855-6006312	6006312-6006415
FGSG_01845	supercont3.1	-	6017477-6018345	6016969-6017477
FGSG_01849	supercont3.1	+	6038061-6039228	6039228-6039302
FGSG_01850	supercont3.1	+	6045293-6047254	6047254-6048012
FGSG_01851	supercont3.1	+	6049318-6050487	6050487-6050695
FGSG_01852	supercont3.1	+	6052353-6054005	6054005-6054418
FGSG_01853	supercont3.1	-	6056447-6058577	6055549-6056447
FGSG_01854	supercont3.1	-	6072159-6075117	6071726-6072159
FGSG_01855	supercont3.1	-	6077086-6077604	6076760-6076849	6076883-6077086
FGSG_01857	supercont3.1	-	6079752-6080670	6079719-6079752
FGSG_01862	supercont3.1	-	6101965-6103835	6101888-6101965
FGSG_01863	supercont3.1	-	6108973-6110068	6108850-6108973
FGSG_01865	supercont3.1	+	6114210-6115934	6115934-6116022
FGSG_01866	supercont3.1	-	6116423-6117040	6116371-6116423
FGSG_01867	supercont3.1	-	6118966-6120816	6118601-6118966
FGSG_01869	supercont3.1	+	6130698-6131243	6131243-6131271
FGSG_01870	supercont3.1	-	6132138-6133357	6131612-6131706	6131720-6132138
FGSG_01871	supercont3.1	+	6134222-6134949	6134949-6135246
FGSG_01872	supercont3.1	-	6139703-6140605	6139491-6139703
FGSG_01873	supercont3.1	-	6142319-6144587	6142095-6142319
FGSG_01874	supercont3.1	+	6145122-6148815	6148815-6150403
FGSG_01875	supercont3.1	-	6149305-6150204	6148924-6149305
FGSG_01877	supercont3.1	-	6153435-6155981	6152941-6153028	6153035-6153435
FGSG_01880	supercont3.1	-	6169833-6170222	6169800-6169833
FGSG_01882	supercont3.1	-	6174729-6177184	6173462-6174729
FGSG_01883	supercont3.1	-	6179474-6181283	6179176-6179474
FGSG_01884	supercont3.1	-	6182229-6183570	6182068-6182229
FGSG_01885	supercont3.1	-	6184289-6186688	6183990-6184289
FGSG_01886	supercont3.1	-	6187425-6188768	6187193-6187425
FGSG_01887	supercont3.1	+	6189437-6190263	6190263-6190654	6190722-6190782	6190783-6191305
FGSG_01889	supercont3.1	+	6191452-6194016	6194016-6194704	6194751-6195304	6195367-6195572	6195614-6195685
FGSG_01890	supercont3.1	-	6194241-6195393	6193114-6194241
FGSG_01891	supercont3.1	+	6196282-6197054	6197054-6197338
FGSG_01892	supercont3.1	+	6198720-6200614	6200614-6200719
FGSG_01893	supercont3.1	+	6201199-6203902	6203902-6204129
FGSG_01895	supercont3.1	-	6205515-6206781	6204802-6205515
FGSG_01898	supercont3.1	-	6211132-6212823	6210896-6211132
FGSG_01899	supercont3.1	+	6214500-6218575	6218575-6218646
FGSG_01900	supercont3.1	-	6219086-6221069	6218973-6219086
FGSG_01902	supercont3.1	+	6224467-6225888	6225888-6226148
FGSG_01903	supercont3.1	+	6226961-6228201	6228201-6228301
FGSG_01906	supercont3.1	-	6233341-6233969	6233201-6233341
FGSG_01907	supercont3.1	+	6234876-6236055	6236055-6236390
FGSG_01908	supercont3.1	+	6239236-6240683	6240683-6241105	6241110-6241158
FGSG_01909	supercont3.1	-	6241568-6243250	6241505-6241568
FGSG_01910	supercont3.1	+	6244941-6248908	6248908-6249103
FGSG_01911	supercont3.1	-	6249207-6252164	6246723-6248104	6248151-6248830	6248889-6249207
FGSG_01912	supercont3.1	+	6252656-6253097	6253097-6253473
FGSG_01915	supercont3.1	-	6266344-6267243	6266150-6266344
FGSG_01916	supercont3.1	-	6272265-6277845	6270427-6271191	6271214-6271306	6271351-6271440	6271472-6271898	6271922-6272265
FGSG_01917	supercont3.1	-	6280093-6282738	6279900-6280093
FGSG_01919	supercont3.1	-	6288935-6290885	6288724-6288935
FGSG_01920	supercont3.1	+	6291364-6294109	6294109-6295482	6295577-6296304	6296318-6296415
FGSG_01923	supercont3.1	+	6299466-6301293	6301293-6301410
FGSG_01924	supercont3.1	-	6301565-6303512	6299068-6299514	6299573-6299850	6299924-6300249	6300295-6300800	6300848-6301565
FGSG_01925	supercont3.1	-	6305589-6307754	6305143-6305589
FGSG_01927	supercont3.1	-	6309781-6311469	6308483-6308908	6308959-6309781
FGSG_01928	supercont3.1	+	6312024-6313906	6313906-6314003
FGSG_01929	supercont3.1	-	6314092-6317227	6314058-6314092
FGSG_01930	supercont3.1	-	6323987-6325837	6323800-6323987
FGSG_01931	supercont3.1	+	6326585-6328070	6328070-6328127
FGSG_01932	supercont3.1	-	6328731-6330121	6328355-6328731
FGSG_01933	supercont3.1	-	6331279-6332688	6331264-6331279
FGSG_01934	supercont3.1	+	6333211-6334729	6334729-6334865
FGSG_01936	supercont3.1	+	6341045-6344229	6344229-6344587
FGSG_01939	supercont3.1	+	6352452-6354509	6354509-6354522
FGSG_01940	supercont3.1	+	6355350-6356610	6356610-6357068
FGSG_01941	supercont3.1	+	6357304-6358122	6358122-6358493
FGSG_01942	supercont3.1	+	6358508-6359710	6359710-6360554
FGSG_01943	supercont3.1	+	6366270-6368414	6368414-6368615
FGSG_01947	supercont3.1	-	6380116-6382680	6377803-6378139	6378159-6378267	6378284-6378411	6378493-6378582	6378726-6378882	6378960-6380116
FGSG_01948	supercont3.1	+	6384379-6388119	6388119-6388794
FGSG_01950	supercont3.1	+	6394153-6396874	6396874-6397117
FGSG_01953	supercont3.1	+	6409687-6411037	6411037-6411207
FGSG_01954	supercont3.1	-	6411339-6413424	6409384-6409896	6409966-6410125	6410184-6411339
FGSG_01955	supercont3.1	+	6415151-6416038	6416038-6416466
FGSG_01956	supercont3.1	+	6419117-6419632	6419632-6419880
FGSG_01957	supercont3.1	+	6420371-6421360	6421360-6421896	6421954-6422298
FGSG_01959	supercont3.1	-	6422988-6424830	6422527-6422988
FGSG_01960	supercont3.1	+	6428509-6428894	6428894-6429030
FGSG_01962	supercont3.1	-	6431951-6433948	6431830-6431951
FGSG_01963	supercont3.1	+	6434815-6436301	6436301-6436451
FGSG_01964	supercont3.1	+	6446554-6452256	6452256-6452461
FGSG_01965	supercont3.1	+	6459695-6461380	6461380-6461702
FGSG_01968	supercont3.1	-	6468021-6469456	6466682-6466862	6466911-6468021
FGSG_01969	supercont3.1	+	6471251-6473716	6473716-6475303
FGSG_01970	supercont3.1	-	6474036-6475187	6473823-6474036
FGSG_01972	supercont3.1	-	6480553-6483962	6480456-6480553
FGSG_01974	supercont3.1	+	6490857-6491687	6491687-6491941
FGSG_01975	supercont3.1	-	6493335-6494495	6493142-6493335
FGSG_01976	supercont3.1	+	6496492-6499850	6499850-6500224
FGSG_01977	supercont3.1	+	6502021-6507561	6507561-6507707
FGSG_01981	supercont3.1	-	6517299-6517895	6517243-6517299
FGSG_01985	supercont3.1	-	6526648-6527354	6526454-6526648
FGSG_01990	supercont3.1	+	6540128-6543179	6543179-6543222
FGSG_01991	supercont3.1	-	6543567-6544578	6543490-6543567
FGSG_01992	supercont3.1	+	6545320-6547444	6547444-6547533
FGSG_01993	supercont3.1	+	6548026-6550040	6550040-6550045
FGSG_01994	supercont3.1	+	6551628-6552987	6552987-6553023
FGSG_01995	supercont3.1	+	6553504-6555290	6555290-6555311
FGSG_02000	supercont3.1	+	6566167-6567034	6567034-6567043
FGSG_02001	supercont3.1	-	6567122-6568694	6567096-6567122
FGSG_02002	supercont3.1	-	6569887-6571608	6569228-6569887
FGSG_02003	supercont3.1	+	6574176-6575437	6575437-6575500
FGSG_02004	supercont3.1	+	6582641-6584383	6584383-6584995
FGSG_02007	supercont3.1	-	6598221-6598598	6597835-6597894	6597905-6598221
FGSG_02008	supercont3.1	-	6599359-6600913	6599134-6599359
FGSG_02009	supercont3.1	-	6602574-6603110	6602331-6602574
FGSG_02011	supercont3.1	+	6607392-6609167	6609167-6610107
FGSG_02013	supercont3.1	+	6610560-6611198	6611198-6611323
FGSG_02014	supercont3.1	+	6613002-6615154	6615154-6615388
FGSG_02015	supercont3.1	+	6615690-6617289	6617289-6617349
FGSG_02019	supercont3.1	-	6633624-6634778	6633586-6633624
FGSG_02020	supercont3.1	-	6636909-6639303	6636834-6636909
FGSG_02022	supercont3.1	-	6643604-6645276	6643348-6643604
FGSG_02024	supercont3.1	+	6649295-6650005	6650005-6650060	6650095-6650184
FGSG_02025	supercont3.1	+	6651273-6653231	6653231-6653473
FGSG_02026	supercont3.1	+	6655692-6661864	6661864-6662108
FGSG_02028	supercont3.1	-	6664126-6665589	6663112-6663379	6663442-6664126
FGSG_02029	supercont3.1	+	6666919-6667802	6667802-6668042
FGSG_02030	supercont3.1	-	6668473-6669746	6668124-6668473
FGSG_02036	supercont3.1	+	6685498-6686028	6686028-6686226
FGSG_02039	supercont3.1	-	6691020-6693249	6690976-6691020
FGSG_02040	supercont3.1	+	6694390-6696108	6696108-6696215
FGSG_02041	supercont3.1	+	6696507-6697850	6697850-6697887
FGSG_02043	supercont3.1	-	6701028-6703176	6700637-6701028
FGSG_02044	supercont3.1	+	6706658-6708505	6708505-6708985	6709122-6709233	6709321-6709383
FGSG_02046	supercont3.1	+	6710339-6711065	6711065-6711294
FGSG_02048	supercont3.1	+	6719226-6722852	6722852-6723367
FGSG_02049	supercont3.1	-	6723138-6724304	6723067-6723138
FGSG_02053	supercont3.1	-	6730777-6731682	6730689-6730777
FGSG_02054	supercont3.1	-	6732484-6735905	6732358-6732484
FGSG_02056	supercont3.1	-	6738651-6740552	6736989-6737249	6737296-6738651
FGSG_02058	supercont3.1	+	6744507-6745032	6745032-6745272
FGSG_02060	supercont3.1	+	6748363-6749986	6749986-6750063
FGSG_02066	supercont3.1	-	6759353-6761068	6758995-6759054	6759066-6759353
FGSG_02067	supercont3.1	+	6762348-6763797	6763797-6763936	6763941-6764071	6764081-6764148
FGSG_02068	supercont3.1	-	6764712-6766228	6764194-6764712
FGSG_02069	supercont3.1	+	6771473-6773312	6773312-6773323
FGSG_02071	supercont3.1	-	6778128-6779558	6777764-6778128
FGSG_02072	supercont3.1	+	6780483-6781901	6781901-6782187
FGSG_02073	supercont3.1	+	6783917-6786008	6786008-6786288
FGSG_02074	supercont3.1	-	6786582-6787949	6786549-6786582
FGSG_02075	supercont3.1	-	6788737-6789881	6788469-6788737
FGSG_02077	supercont3.1	+	6794277-6794888	6794888-6795128	6795144-6795227
FGSG_02078	supercont3.1	-	6795807-6796804	6795615-6795807
FGSG_02079	supercont3.1	-	6797317-6800559	6797091-6797317
FGSG_02082	supercont3.1	+	6812581-6814517	6814517-6814694
FGSG_02083	supercont3.1	-	6815186-6817212	6814881-6815186
FGSG_02084	supercont3.1	-	6819541-6820559	6819465-6819541
FGSG_02087	supercont3.1	+	6830797-6832274	6832274-6832461
FGSG_02088	supercont3.1	+	6837354-6837983	6837983-6838028	6838058-6838552
FGSG_02090	supercont3.1	-	6841216-6844131	6840997-6841216
FGSG_02091	supercont3.1	+	6844734-6845873	6845873-6846009
FGSG_02092	supercont3.1	-	6846190-6847177	6846035-6846190
FGSG_02093	supercont3.1	+	6847653-6848261	6848261-6849115
FGSG_02095	supercont3.1	-	6853120-6855494	6850771-6851305	6851351-6852068	6852081-6853039	6853047-6853120
FGSG_02096	supercont3.1	+	6857346-6858503	6858503-6858966	6858994-6859093	6859169-6859306
FGSG_02098	supercont3.1	+	6861880-6862797	6862797-6863052
FGSG_02099	supercont3.1	+	6863571-6864618	6864618-6865183
FGSG_02100	supercont3.1	+	6865921-6866529	6866529-6866854
FGSG_02101	supercont3.1	-	6867555-6868464	6866904-6867555
FGSG_02103	supercont3.1	-	6873446-6874278	6873241-6873311	6873354-6873446
FGSG_02105	supercont3.1	-	6878487-6879845	6878346-6878447
FGSG_02108	supercont3.1	+	6888310-6888884	6888884-6888957
FGSG_02124	supercont3.1	+	6921522-6922245	6922245-6922376
FGSG_02125	supercont3.1	-	6922436-6923705	6922422-6922436
FGSG_02126	supercont3.1	-	6924817-6925915	6924619-6924817
FGSG_02127	supercont3.1	-	6926165-6927480	6926068-6926165
FGSG_02133	supercont3.1	+	6952908-6954986	6954986-6955033
FGSG_02134	supercont3.1	+	6956043-6956769	6956815-6956889	6956962-6957237
FGSG_02138	supercont3.1	+	6964394-6966099	6966099-6966138
FGSG_02140	supercont3.1	+	6971206-6973093	6973093-6973137
FGSG_02142	supercont3.1	-	6974667-6976602	6974365-6974667
FGSG_02143	supercont3.1	+	6977031-6978189	6978189-6979118	6979163-6979324
FGSG_02144	supercont3.1	-	6978317-6979072	6977785-6977904	6978004-6978317
FGSG_02146	supercont3.1	+	6985533-6987327	6987327-6987379
FGSG_02157	supercont3.1	-	7017030-7019045	7016339-7016433	7016449-7016991
FGSG_02161	supercont3.1	+	7025453-7026775	7026775-7026871
FGSG_02168	supercont3.1	-	7045537-7047110	7044868-7044928	7045029-7045537
FGSG_02170	supercont3.1	+	7050326-7051225	7051225-7051291
FGSG_02174	supercont3.1	+	7059910-7060812	7060812-7060824
FGSG_02180	supercont3.1	-	7072041-7074126	7071905-7072041
FGSG_02184	supercont3.1	+	7084170-7085519	7085519-7085543
FGSG_02188	supercont3.1	+	7097764-7098492	7098502-7098593
FGSG_02189	supercont3.1	+	7099386-7100407	7100407-7100426	7100464-7100550
FGSG_02191	supercont3.1	-	7102376-7104169	7102324-7102376
FGSG_02193	supercont3.1	-	7105583-7106722	7104366-7104777	7104831-7105583
FGSG_02204	supercont3.1	-	7136531-7138144	7136408-7136531
FGSG_02210	supercont3.1	+	7150803-7151669	7151669-7151777
FGSG_02211	supercont3.1	+	7152043-7152694	7152694-7152711
FGSG_02212	supercont3.1	+	7153588-7155045	7155045-7155136
FGSG_02215	supercont3.1	+	7158447-7160727	7160727-7160775
FGSG_02216	supercont3.1	-	7161261-7163550	7161165-7161261
FGSG_02217	supercont3.1	+	7165571-7166762	7166762-7166861
FGSG_02220	supercont3.1	+	7172530-7174236	7174236-7174340
FGSG_02225	supercont3.1	+	7183166-7183558	7183558-7183724
FGSG_02229	supercont3.1	-	7193344-7194768	7192644-7193341
FGSG_02230	supercont3.1	+	7197732-7198583	7198583-7198643
FGSG_02231	supercont3.1	+	7199510-7200385	7200385-7200412
FGSG_02233	supercont3.1	-	7204480-7208082	7204154-7204480
FGSG_02234	supercont3.1	-	7209087-7209620	7208924-7208977	7209018-7209087
FGSG_02237	supercont3.1	+	7217177-7220383	7220383-7220932
FGSG_02238	supercont3.1	+	7221421-7224552	7224552-7225320
FGSG_02240	supercont3.1	+	7229971-7231547	7231547-7232032
FGSG_02244	supercont3.1	+	7256986-7259758	7259758-7259834
FGSG_02245	supercont3.1	+	7260829-7261788	7261788-7261804	7261826-7261912
FGSG_02247	supercont3.1	+	7264381-7265423	7265423-7265510
FGSG_02248	supercont3.1	-	7265660-7267663	7265631-7265660
FGSG_02252	supercont3.1	+	7277968-7279728	7279728-7279888
FGSG_02258	supercont3.1	-	7292142-7293341	7292121-7292142
FGSG_02262	supercont3.1	+	7302490-7303518	7303518-7303565	7303568-7303682
FGSG_02269	supercont3.1	-	7321408-7322181	7321247-7321408
FGSG_02270	supercont3.1	-	7323568-7324948	7323345-7323568
FGSG_02271	supercont3.1	-	7325635-7327278	7325498-7325635
FGSG_02272	supercont3.1	+	7329538-7331199	7331199-7331309
FGSG_02273	supercont3.1	+	7331876-7333486	7333486-7333552
FGSG_02277	supercont3.1	+	7343080-7344524	7344524-7344633
FGSG_02281	supercont3.1	-	7355228-7356568	7355067-7355228
FGSG_02284	supercont3.1	+	7363990-7364952	7364952-7365246
FGSG_02288	supercont3.1	-	7371626-7377616	7371559-7371626
FGSG_02289	supercont3.1	+	7379806-7381002	7381002-7381036
FGSG_02308	supercont3.1	-	7423156-7424587	7422942-7423033	7423036-7423156
FGSG_02313	supercont3.1	+	7434143-7434520	7434520-7434814	7434817-7434917
FGSG_02317	supercont3.1	+	7470641-7471714	7471714-7471858
FGSG_02320	supercont3.1	-	7477285-7478481	7477233-7477285
FGSG_02321	supercont3.1	+	7479791-7481404	7481404-7481535
FGSG_02322	supercont3.1	-	7482105-7483802	7481926-7482105
FGSG_02323	supercont3.1	+	7484361-7486537	7486537-7486558	7486577-7486666
FGSG_02324	supercont3.1	-	7486702-7493164	7484136-7484211	7484252-7484615	7484734-7485213	7485257-7486558	7486563-7486702
FGSG_02325	supercont3.1	+	7493689-7494202	7494202-7494242	7494268-7494357
FGSG_02326	supercont3.1	-	7494522-7495952	7494408-7494453	7494462-7494522
FGSG_02327	supercont3.1	+	7496455-7498247	7498247-7498375
FGSG_02329	supercont3.1	+	7501200-7502480	7502480-7502715
FGSG_02335	supercont3.1	-	7514203-7515627	7514007-7514203
FGSG_02344	supercont3.1	+	7537283-7539074	7539074-7539215	7539307-7539396	7539422-7539513
FGSG_02352	supercont3.1	+	7568456-7569946	7569946-7569956
FGSG_02353	supercont3.1	-	7570096-7571505	7569965-7570096
FGSG_02373	supercont3.1	+	7619564-7619966	7619966-7620143
FGSG_02376	supercont3.1	-	7625636-7626843	7625424-7625513	7625520-7625636
FGSG_02391	supercont3.1	+	7662979-7663840	7663840-7663898
FGSG_02392	supercont3.1	-	7664062-7665645	7664040-7664062
FGSG_02403	supercont3.1	+	7722592-7722957	7722957-7723416
FGSG_02407	supercont3.1	+	7734717-7735802	7735802-7735866
FGSG_02409	supercont3.1	-	7738309-7741159	7738298-7738309
FGSG_02415	supercont3.1	+	7760533-7761250	7761250-7761458
FGSG_02420	supercont3.1	+	7772338-7773896	7773938-7774181	7774203-7774313
FGSG_02423	supercont3.1	+	7778189-7779074	7779074-7779098	7779123-7779212
FGSG_02427	supercont3.1	+	7792031-7792975	7792975-7793013
FGSG_02428	supercont3.1	+	7793297-7794270	7794270-7794292
FGSG_02431	supercont3.1	-	7800228-7802422	7800185-7800228
FGSG_02433	supercont3.1	-	7805329-7807061	7805304-7805329
FGSG_02434	supercont3.1	+	7808675-7811023	7811023-7811076	7811094-7811272
FGSG_02438	supercont3.1	-	7817411-7819042	7817391-7817411
FGSG_02440	supercont3.1	-	7823195-7824760	7823153-7823195
FGSG_02441	supercont3.1	-	7825816-7827980	7825767-7825816
FGSG_02442	supercont3.1	-	7828583-7830564	7828519-7828583
FGSG_02443	supercont3.1	-	7831807-7832531	7831543-7831632	7831741-7831807
FGSG_02444	supercont3.1	+	7833269-7834030	7834030-7834244
FGSG_02445	supercont3.1	+	7835678-7837540	7837540-7837666	7837670-7837759
FGSG_02446	supercont3.1	-	7838527-7839867	7838064-7838527
FGSG_02449	supercont3.1	-	7846303-7850022	7846287-7846303
FGSG_02450	supercont3.1	+	7851078-7851889	7851902-7851968
FGSG_02452	supercont3.1	-	7853547-7854749	7853494-7853547
FGSG_02454	supercont3.1	-	7857706-7858621	7856768-7857706
FGSG_02455	supercont3.1	+	7859328-7860543	7860543-7860740
FGSG_02460	supercont3.1	+	7872547-7876608	7876608-7876843
FGSG_02461	supercont3.1	-	7877355-7878714	7877110-7877355
FGSG_02462	supercont3.1	+	7879942-7881528	7881528-7881641
FGSG_02463	supercont3.1	+	7882991-7884770	7884770-7885577
FGSG_02467	supercont3.1	+	7898752-7900215	7900215-7900374
FGSG_02469	supercont3.1	-	7901271-7902287	7901057-7901271
FGSG_02470	supercont3.1	-	7903633-7906561	7903398-7903633
FGSG_02472	supercont3.1	-	7925274-7929087	7924448-7924537	7924539-7925274
FGSG_02473	supercont3.1	-	7930530-7931211	7930340-7930530
FGSG_02474	supercont3.1	+	7931527-7932252	7932252-7932373
FGSG_02475	supercont3.1	-	7932610-7933432	7931447-7931714	7931771-7931924	7931942-7932610
FGSG_02476	supercont3.1	+	7935220-7937229	7937229-7937286
FGSG_02477	supercont3.1	+	7937995-7940116	7940116-7940610	7940625-7940906	7940921-7941542	7941590-7941771
FGSG_02480	supercont3.1	-	7943626-7944851	7942040-7942335	7942465-7942556	7942615-7942740	7942787-7943116	7943157-7943626
FGSG_02481	supercont3.1	+	7945531-7946393	7946393-7947003
FGSG_02482	supercont3.1	+	7948391-7953478	7953478-7953730
FGSG_02484	supercont3.1	+	7959911-7962817	7962817-7962903
FGSG_02485	supercont3.1	+	7963277-7964188	7964188-7964223
FGSG_02486	supercont3.1	+	7964951-7965857	7965857-7965887
FGSG_02489	supercont3.1	-	7972619-7974052	7972255-7972619
FGSG_02491	supercont3.1	+	7992748-7994055	7994055-7994935
FGSG_02493	supercont3.1	+	7995841-7996816	7996816-7996990
FGSG_02494	supercont3.1	-	7997348-7997700	7997014-7997348
FGSG_02495	supercont3.1	-	7998260-8000199	7997962-7998260
FGSG_02497	supercont3.1	-	8002422-8002937	8001782-8001919	8001971-8002030	8002098-8002422
FGSG_02498	supercont3.1	+	8004455-8005588	8005588-8006172
FGSG_02499	supercont3.1	-	8006800-8009031	8006634-8006800
FGSG_02501	supercont3.1	-	8012880-8013981	8010731-8010797	8010825-8011148	8011224-8011703	8011753-8012635	8012676-8012880
FGSG_02502	supercont3.1	+	8017049-8018154	8018154-8019078
FGSG_02503	supercont3.1	+	8020819-8021694	8021694-8021949
FGSG_02504	supercont3.1	+	8025487-8027088	8027088-8027450	8027514-8027607
FGSG_02508	supercont3.1	+	8034445-8034917	8034917-8035026
FGSG_02510	supercont3.1	-	8038492-8041608	8036939-8037124	8037195-8037601	8037682-8038492
FGSG_02511	supercont3.1	+	8042123-8044426	8044426-8045880
FGSG_02513	supercont3.1	+	8046692-8048859	8048859-8049097
FGSG_02515	supercont3.1	+	8057011-8059437	8059437-8060013
FGSG_02516	supercont3.1	-	8061174-8063232	8060474-8061174
FGSG_02517	supercont3.1	-	8064726-8065123	8064686-8064726
FGSG_02518	supercont3.1	-	8068069-8069958	8067869-8068069
FGSG_02519	supercont3.1	+	8070482-8072784	8072784-8073119
FGSG_02520	supercont3.1	+	8073452-8075970	8075970-8076161
FGSG_02521	supercont3.1	-	8076764-8078427	8076189-8076764
FGSG_02522	supercont3.1	-	8084765-8085972	8084020-8084109	8084111-8084765
FGSG_02524	supercont3.1	-	8089013-8090280	8087770-8087955	8087981-8088197	8088225-8088414	8088415-8088586	8088638-8089013
FGSG_02525	supercont3.1	+	8090787-8091879	8091879-8091958
FGSG_02527	supercont3.1	-	8096738-8100042	8096408-8096738
FGSG_02530	supercont3.1	-	8106465-8108414	8104846-8104930	8104936-8106465
FGSG_02531	supercont3.1	-	8109285-8112412	8108922-8109285
FGSG_02532	supercont3.1	+	8117724-8119354	8119354-8119577
FGSG_02533	supercont3.1	-	8119669-8120766	8119640-8119669
FGSG_02534	supercont3.1	+	8121093-8121837	8121837-8122339	8122407-8122493
FGSG_02536	supercont3.1	+	8123156-8130268	8130268-8130327
FGSG_02541	supercont3.1	-	8148162-8148844	8147515-8148162
FGSG_02542	supercont3.1	+	8149643-8150552	8150552-8150920	8150922-8151266	8151310-8151695
FGSG_02543	supercont3.1	-	8150892-8151654	8150719-8150892
FGSG_02544	supercont3.1	+	8152372-8155068	8155068-8155401
FGSG_02546	supercont3.1	-	8157008-8158009	8155869-8156243	8156299-8157008
FGSG_02547	supercont3.1	-	8158826-8160529	8158799-8158826
FGSG_02549	supercont3.1	+	8163484-8164519	8164519-8164625
FGSG_02550	supercont3.1	-	8164840-8165230	8164651-8164840
FGSG_02553	supercont3.1	-	8171234-8173641	8170616-8171234
FGSG_02555	supercont3.1	+	8180625-8182780	8182780-8182968
FGSG_02561	supercont3.1	-	8195224-8200675	8195127-8195224
FGSG_02563	supercont3.1	-	8204254-8206011	8203999-8204254
FGSG_02564	supercont3.1	-	8206902-8208838	8206408-8206517	8206522-8206902
FGSG_02565	supercont3.1	-	8212014-8214827	8211937-8212014
FGSG_02567	supercont3.1	-	8216204-8217737	8215147-8215334	8215428-8216204
FGSG_02568	supercont3.1	-	8218764-8220103	8218742-8218764
FGSG_02570	supercont3.1	-	8223662-8226897	8223630-8223662
FGSG_02571	supercont3.1	+	8227536-8229079	8229079-8229463
FGSG_02572	supercont3.1	+	8234836-8235976	8235976-8236925
FGSG_02575	supercont3.1	-	8241493-8243446	8239899-8240027	8240039-8240147	8240218-8241493
FGSG_02576	supercont3.1	+	8244463-8245282	8245282-8245292
FGSG_02578	supercont3.1	-	8257050-8257368	8256785-8257050
FGSG_02579	supercont3.1	-	8258962-8259673	8258298-8258962
FGSG_02581	supercont3.1	-	8268722-8270080	8267671-8268722
FGSG_02584	supercont3.1	+	8287721-8288793	8288793-8289039
FGSG_02585	supercont3.1	+	8292231-8295005	8295005-8295343
FGSG_02586	supercont3.1	+	8295775-8297972	8297972-8298039
FGSG_02588	supercont3.1	-	8300678-8301477	8300449-8300678
FGSG_02589	supercont3.1	-	8302094-8303113	8301864-8301930	8301979-8302094
FGSG_02590	supercont3.1	-	8305171-8306743	8304838-8305171
FGSG_02591	supercont3.1	+	8308009-8310916	8310916-8310998
FGSG_02594	supercont3.1	-	8321129-8323270	8319539-8319827	8319898-8320195	8320286-8320535	8320589-8321129
FGSG_02595	supercont3.1	-	8323902-8325685	8323665-8323741	8323768-8323902
FGSG_02596	supercont3.1	+	8326137-8327432	8327432-8327584	8327596-8327856	8327909-8328221
FGSG_02598	supercont3.1	-	8339490-8340823	8339175-8339490
FGSG_02599	supercont3.1	-	8341371-8342460	8341158-8341274	8341280-8341371
FGSG_02600	supercont3.1	-	8343495-8344140	8343158-8343495
FGSG_02601	supercont3.1	-	8344872-8345692	8344684-8344872
FGSG_02602	supercont3.1	+	8346398-8346926	8346926-8347092
FGSG_02603	supercont3.1	-	8347976-8350703	8347762-8347976
FGSG_02604	supercont3.1	+	8351755-8355154	8355154-8355810	8355812-8355936	8355985-8356102
FGSG_02606	supercont3.1	-	8357135-8357980	8356938-8357135
FGSG_02607	supercont3.1	-	8358581-8359403	8358566-8358581
FGSG_02608	supercont3.1	+	8359998-8361128	8361128-8361654	8361698-8361960	8362046-8362156
FGSG_02611	supercont3.1	-	8375601-8379064	8375539-8375601
FGSG_02615	supercont3.1	+	8390042-8391283	8391283-8391412
FGSG_02621	supercont3.1	-	8401628-8403384	8401589-8401628
FGSG_02622	supercont3.1	+	8403966-8406583	8406583-8406661
FGSG_02623	supercont3.1	-	8406935-8408137	8406834-8406935
FGSG_02624	supercont3.1	+	8410518-8411153	8411153-8411629
FGSG_02626	supercont3.1	+	8415571-8416374	8416374-8416572
FGSG_02628	supercont3.1	+	8421322-8422555	8422555-8422662
FGSG_02629	supercont3.1	-	8422737-8423666	8422721-8422737
FGSG_02630	supercont3.1	+	8425047-8426585	8426585-8426771	8426798-8426886
FGSG_02634	supercont3.1	-	8451655-8453613	8451328-8451418	8451429-8451655
FGSG_02635	supercont3.1	+	8458072-8460727	8460727-8461037	8461063-8461141
FGSG_02636	supercont3.1	+	8461427-8463117	8463117-8463293
FGSG_02637	supercont3.1	-	8463140-8464979	8462574-8463140
FGSG_02640	supercont3.1	-	8468752-8471326	8468115-8468752
FGSG_02641	supercont3.1	-	8472039-8473885	8472007-8472039
FGSG_02645	supercont3.1	+	8487023-8489927	8489927-8491732	8491743-8491824	8491884-8492045	8492089-8492213	8492704-8492803	8492816-8492921	8492944-8493169
FGSG_02646	supercont3.1	-	8491384-8492197	8489608-8491384
FGSG_02647	supercont3.1	-	8494873-8495107	8494457-8494873
FGSG_02648	supercont3.1	-	8497868-8499021	8497338-8497835
FGSG_02649	supercont3.1	+	8499454-8500203	8500203-8500593
FGSG_02650	supercont3.1	+	8502906-8505642	8505642-8506435
FGSG_02651	supercont3.1	-	8507012-8507917	8506747-8506842	8506844-8507012
FGSG_02652	supercont3.1	-	8509970-8510846	8509622-8509678	8509729-8509970
FGSG_02653	supercont3.1	+	8511382-8511695	8511695-8512103	8512129-8512219
FGSG_02654	supercont3.1	+	8512323-8514499	8514499-8514545	8514576-8514665
FGSG_02656	supercont3.1	-	8517353-8519146	8516347-8517353
FGSG_02657	supercont3.1	+	8520318-8521781	8521781-8521945
FGSG_02658	supercont3.1	-	8522206-8523407	8521983-8522206
FGSG_02659	supercont3.1	+	8525252-8529162	8529162-8529368
FGSG_02662	supercont3.1	-	8531155-8533010	8530137-8530382	8530398-8530438	8530663-8530770	8530815-8531155
FGSG_02663	supercont3.1	+	8534203-8538167	8538167-8538381
FGSG_02664	supercont3.1	+	8538917-8540964	8540964-8541067
FGSG_02665	supercont3.1	-	8541173-8542002	8541080-8541173
FGSG_02667	supercont3.1	-	8544350-8546305	8544299-8544350
FGSG_02671	supercont3.1	+	8556902-8558622	8558622-8558853
FGSG_02676	supercont3.1	-	8567311-8569072	8567191-8567311
FGSG_02679	supercont3.1	-	8575427-8576812	8575416-8575427
FGSG_02685	supercont3.1	-	8588980-8589532	8588932-8588980
FGSG_02688	supercont3.1	-	8595025-8596555	8594839-8595025
FGSG_02689	supercont3.1	+	8597793-8600192	8600192-8600327
FGSG_02690	supercont3.1	+	8600498-8602891	8602891-8602929
FGSG_02693	supercont3.1	-	8606559-8607394	8605189-8606559
FGSG_02696	supercont3.1	+	8611484-8613723	8613723-8613891
FGSG_02697	supercont3.1	-	8620040-8621153	8619845-8620040
FGSG_02698	supercont3.1	-	8623661-8625160	8623230-8623661
FGSG_02699	supercont3.1	+	8626090-8627381	8627381-8627634
FGSG_02700	supercont3.1	-	8628984-8630512	8628803-8628984
FGSG_02701	supercont3.1	-	8632372-8635561	8631930-8632372
FGSG_02702	supercont3.1	+	8638889-8640348	8640348-8640385
FGSG_02703	supercont3.1	+	8640913-8641950	8641950-8641989
FGSG_02704	supercont3.1	+	8642212-8644041	8644041-8644249
FGSG_02705	supercont3.1	-	8644545-8645754	8644421-8644545
FGSG_02706	supercont3.1	-	8646557-8648196	8646380-8646557
FGSG_02707	supercont3.1	+	8648575-8649150	8649150-8649193
FGSG_02708	supercont3.1	-	8649383-8650603	8649274-8649383
FGSG_02709	supercont3.1	-	8652900-8655116	8652605-8652709	8652716-8652900
FGSG_02714	supercont3.1	+	8666329-8668054	8668054-8668494
FGSG_02715	supercont3.1	+	8668958-8669740	8669740-8669930
FGSG_02717	supercont3.1	-	8675067-8677084	8674982-8675067
FGSG_02718	supercont3.1	-	8679864-8680985	8679172-8679864
FGSG_02720	supercont3.1	+	8693901-8695492	8695492-8695770
FGSG_02721	supercont3.1	+	8697022-8698206	8698206-8698302	8698304-8699521
FGSG_02722	supercont3.1	-	8698512-8699324	8697865-8698079	8698090-8698292	8698303-8698512
FGSG_02723	supercont3.1	+	8701082-8701453	8701453-8701497	8701516-8701605
FGSG_02727	supercont3.1	+	8713831-8716468	8716468-8716538
FGSG_02728	supercont3.1	-	8718069-8720368	8718005-8718069
FGSG_02729	supercont3.1	-	8724265-8725325	8723892-8724265
FGSG_02730	supercont3.1	-	8727564-8729582	8727277-8727564
FGSG_02732	supercont3.1	-	8743069-8746557	8741527-8741601	8741625-8741705	8741795-8741855	8741894-8743069
FGSG_02733	supercont3.1	+	8747147-8749906	8749906-8750371
FGSG_02735	supercont3.1	-	8755506-8757588	8755402-8755506
FGSG_02738	supercont3.1	-	8764322-8767292	8763909-8764322
FGSG_02742	supercont3.1	-	8777189-8777758	8777163-8777189
FGSG_02743	supercont3.1	-	8778649-8782194	8778021-8778649
FGSG_02744	supercont3.1	+	8793277-8793888	8793888-8793922
FGSG_02746	supercont3.1	+	8796264-8797094	8797094-8797371
FGSG_02747	supercont3.1	+	8802781-8804301	8804301-8804437
FGSG_02752	supercont3.1	+	8826256-8828333	8828333-8828346
FGSG_02753	supercont3.1	+	8828877-8830018	8830018-8830067
FGSG_02755	supercont3.1	+	8832999-8833856	8833856-8834044
FGSG_02756	supercont3.1	+	8834484-8837354	8837354-8837478
FGSG_02757	supercont3.1	+	8838688-8841453	8841453-8842667
FGSG_02761	supercont3.1	-	8845512-8847068	8844861-8844942	8845020-8845512
FGSG_02763	supercont3.1	-	8848488-8849299	8847473-8848488
FGSG_02764	supercont3.1	+	8850210-8851739	8851739-8851806	8851857-8851916	8851934-8852009	8852028-8852117
FGSG_02766	supercont3.1	-	8857091-8861167	8856794-8857091
FGSG_02768	supercont3.1	-	8866338-8867357	8866265-8866338
FGSG_02769	supercont3.1	-	8868092-8869546	8867969-8868092
FGSG_02770	supercont3.1	+	8872665-8873915	8873915-8874137
FGSG_02771	supercont3.1	-	8874527-8875863	8871519-8871975	8872099-8872778	8872831-8872948	8872992-8873776	8873815-8874527
FGSG_02773	supercont3.1	+	8881168-8881816	8881816-8881907
FGSG_02774	supercont3.1	+	8882629-8885187	8885187-8885717	8885743-8886189
FGSG_02776	supercont3.1	+	8890106-8890994	8890994-8891307
FGSG_02778	supercont3.1	-	8896651-8897785	8896374-8896463	8896486-8896651
FGSG_02779	supercont3.1	+	8899241-8900198	8900198-8901018
FGSG_02780	supercont3.1	-	8900871-8903929	8900639-8900871
FGSG_11594	supercont3.1	+	8914130-8916578	8916578-8916986	8917025-8917203	8917276-8917924
FGSG_11596	supercont3.1	-	8918418-8919419	8918203-8918418
FGSG_11597	supercont3.1	+	8919886-8921432	8921432-8921661
FGSG_11602	supercont3.1	+	8922522-8924283	8924283-8924558	8924591-8925118	8925184-8925570	8925620-8925709	8925783-8925844
FGSG_11603	supercont3.1	-	8924775-8927125	8924642-8924775
FGSG_11632	supercont3.1	-	8909346-8910839	8907348-8908308	8908359-8908516	8908558-8908929	8908970-8909346
FGSG_11634	supercont3.1	-	8912616-8913272	8911796-8911883	8911904-8912616
FGSG_11636	supercont3.1	+	8904853-8905605	8905605-8906090
FGSG_11645	supercont3.1	+	41083-43131	43131-43180
FGSG_11675	supercont3.1	-	314682-315570	314347-314682
FGSG_11690	supercont3.1	+	479481-483762	483762-483836
FGSG_11697	supercont3.1	+	535999-537526	537526-537586
FGSG_11698	supercont3.1	+	538049-538757	538757-538968
FGSG_11699	supercont3.1	+	540170-541018	541018-541101
FGSG_11703	supercont3.1	-	573195-581869	572461-572675	572724-573195
FGSG_11704	supercont3.1	-	582223-582549	582022-582113	582122-582223
FGSG_11706	supercont3.1	-	614369-614590	614304-614369
FGSG_11716	supercont3.1	-	679763-682152	679593-679763
FGSG_11729	supercont3.1	+	731932-732876	732876-733120
FGSG_11732	supercont3.1	-	744830-745244	744621-744697	744737-744830
FGSG_11737	supercont3.1	+	809500-809682	809682-809747
FGSG_11742	supercont3.1	+	873538-880613	880613-880863
FGSG_11743	supercont3.1	+	881062-882321	882321-882868
FGSG_11744	supercont3.1	-	941366-941837	940849-940953	940998-941350
FGSG_11750	supercont3.1	+	1047976-1048992	1048992-1049602
FGSG_11754	supercont3.1	+	1115343-1116559	1116559-1116664	1116705-1116776
FGSG_11755	supercont3.1	+	1117165-1119621	1119621-1119630
FGSG_11756	supercont3.1	+	1130720-1131148	1131148-1131168
FGSG_11757	supercont3.1	+	1142364-1142600	1142600-1142804
FGSG_11765	supercont3.1	-	1329505-1330791	1329129-1329505
FGSG_11771	supercont3.1	-	1467844-1468011	1467611-1467700	1467702-1467844
FGSG_11777	supercont3.1	+	1616777-1617576	1617576-1617637
FGSG_11779	supercont3.1	+	1681424-1682316	1682316-1682363
FGSG_11781	supercont3.1	-	1691278-1693528	1691231-1691278
FGSG_11784	supercont3.1	-	1777699-1778270	1777535-1777625	1777642-1777699
FGSG_11787	supercont3.1	-	1798384-1799909	1797902-1797991	1798019-1798361
FGSG_11791	supercont3.1	-	1888894-1889220	1888450-1888894
FGSG_11792	supercont3.1	-	1889440-1891079	1889352-1889440
FGSG_11793	supercont3.1	+	1907184-1907890	1907890-1908422	1908520-1908609	1908666-1908720
FGSG_11794	supercont3.1	-	1981545-1983567	1981129-1981545
FGSG_11797	supercont3.1	-	2050075-2053117	2049794-2050050
FGSG_11798	supercont3.1	-	2062266-2062824	2062060-2062136	2062172-2062266
FGSG_11799	supercont3.1	-	2091454-2092441	2090630-2091454
FGSG_11803	supercont3.1	+	2144674-2145253	2145253-2145432	2145663-2145882
FGSG_11804	supercont3.1	+	2143809-2144388	2144388-2144623
FGSG_11805	supercont3.1	+	2152313-2153826	2153826-2154007
FGSG_11808	supercont3.1	-	2174713-2175961	2174320-2174713
FGSG_11810	supercont3.1	-	2219380-2220864	2219242-2219380
FGSG_11811	supercont3.1	-	2223920-2226303	2223779-2223920
FGSG_11812	supercont3.1	-	2228866-2232282	2228363-2228866
FGSG_11814	supercont3.1	+	2283681-2287659	2287659-2287705
FGSG_11815	supercont3.1	+	2288490-2290304	2290304-2291248	2291292-2292263
FGSG_11820	supercont3.1	+	2427228-2428399	2428399-2428667
FGSG_11824	supercont3.1	-	2518330-2520370	2518307-2518330
FGSG_11825	supercont3.1	-	2521526-2522725	2521418-2521526
FGSG_11828	supercont3.1	-	2602914-2604018	2601730-2602174	2602232-2602914
FGSG_11829	supercont3.1	-	2604660-2607638	2604276-2604660
FGSG_11830	supercont3.1	-	2640144-2640979	2640074-2640144
FGSG_11835	supercont3.1	-	2694153-2694968	2693913-2693996	2694025-2694153
FGSG_11836	supercont3.1	-	2695555-2697343	2695530-2695555
FGSG_11838	supercont3.1	-	2712679-2713496	2712449-2712538	2712610-2712679
FGSG_11839	supercont3.1	-	2721644-2722497	2721567-2721644
FGSG_11843	supercont3.1	-	2754507-2756239	2754439-2754507
FGSG_11845	supercont3.1	+	2783713-2784099	2784099-2784687	2784756-2784906
FGSG_11846	supercont3.1	+	2785100-2786013	2786013-2786081	2786087-2786178
FGSG_11847	supercont3.1	-	2841106-2841816	2840970-2841035	2841074-2841106
FGSG_11852	supercont3.1	-	2865507-2868339	2865181-2865507
FGSG_11853	supercont3.1	+	2885491-2886183	2886183-2886475
FGSG_11854	supercont3.1	+	2886866-2888039	2888039-2888128
FGSG_11855	supercont3.1	-	2899344-2899549	2898882-2899344
FGSG_11858	supercont3.1	+	2980356-2980645	2980645-2980687	2980700-2980789
FGSG_11862	supercont3.1	+	3006212-3007111	3007111-3007696
FGSG_11864	supercont3.1	+	3107411-3108676	3108676-3108812	3108814-3108903
FGSG_11870	supercont3.1	+	3193249-3193981	3193981-3194163
FGSG_11876	supercont3.1	+	3237241-3237573	3237573-3237576
FGSG_11877	supercont3.1	+	3239753-3240148	3240148-3240381
FGSG_11882	supercont3.1	+	3288660-3289388	3289388-3290368
FGSG_11884	supercont3.1	-	3315725-3317190	3315643-3315725
FGSG_11886	supercont3.1	+	3381033-3382889	3382889-3383346
FGSG_11888	supercont3.1	-	3483209-3483730	3482995-3483209
FGSG_11890	supercont3.1	+	3499840-3504739	3504739-3504917	3504939-3505030
FGSG_11894	supercont3.1	-	3524570-3526264	3523723-3524392	3524451-3524570
FGSG_11897	supercont3.1	-	3564762-3566894	3564522-3564762
FGSG_11899	supercont3.1	+	3575093-3575477	3575477-3575521	3575556-3575644
FGSG_11900	supercont3.1	+	3605895-3606233	3606233-3606299	3606301-3606401
FGSG_11902	supercont3.1	-	3623899-3624954	3623770-3623899
FGSG_11909	supercont3.1	+	3800820-3801125	3801125-3801191
FGSG_11913	supercont3.1	+	3992927-3994391	3994391-3994894	3994901-3994993
FGSG_11914	supercont3.1	+	4060999-4062352	4062352-4062410
FGSG_11915	supercont3.1	+	4064121-4065760	4065760-4066264	4066362-4066468	4066528-4066773
FGSG_11916	supercont3.1	+	4067047-4067885	4067885-4068227
FGSG_11917	supercont3.1	-	4101324-4101833	4101240-4101324
FGSG_11920	supercont3.1	+	4116400-4117314	4117314-4117393
FGSG_11921	supercont3.1	-	4121384-4121671	4120726-4121384
FGSG_11922	supercont3.1	-	4122454-4122870	4122027-4122454
FGSG_11923	supercont3.1	-	4161872-4163334	4161376-4161872
FGSG_11925	supercont3.1	+	4241620-4242387	4242387-4243278
FGSG_11931	supercont3.1	+	4346220-4346585	4346585-4346727
FGSG_11932	supercont3.1	-	4389567-4390941	4389200-4389567
FGSG_11935	supercont3.1	-	4421709-4422262	4421661-4421709
FGSG_11937	supercont3.1	+	4473402-4473701	4473701-4474261
FGSG_11938	supercont3.1	+	4475939-4477203	4477203-4477861
FGSG_11940	supercont3.1	+	4493899-4494362	4494362-4494545
FGSG_11943	supercont3.1	+	4587798-4588608	4588608-4588649
FGSG_11944	supercont3.1	+	4607437-4607772	4607772-4608132
FGSG_11945	supercont3.1	+	4625465-4625770	4625770-4625775
FGSG_11956	supercont3.1	+	4748507-4749946	4749946-4750002	4750029-4750446
FGSG_11958	supercont3.1	-	4832418-4832972	4832344-4832418
FGSG_11959	supercont3.1	-	4833372-4834077	4833230-4833372
FGSG_11961	supercont3.1	+	4855778-4856671	4856671-4857363
FGSG_11964	supercont3.1	-	5055849-5056269	5055351-5055849
FGSG_11967	supercont3.1	-	5138675-5140264	5138534-5138675
FGSG_11968	supercont3.1	-	5162101-5162808	5161852-5162101
FGSG_11969	supercont3.1	-	5163604-5165252	5163527-5163604
FGSG_11970	supercont3.1	-	5166000-5167326	5165894-5166000
FGSG_11976	supercont3.1	-	5279766-5281517	5279699-5279766
FGSG_11977	supercont3.1	-	5281999-5282753	5281862-5281999
FGSG_11978	supercont3.1	-	5294517-5297564	5294142-5294517
FGSG_11982	supercont3.1	+	5401142-5401471	5401472-5401629	5401640-5401780	5401833-5401899
FGSG_11985	supercont3.1	-	5544756-5545391	5544745-5544756
FGSG_11991	supercont3.1	+	5596603-5597667	5597667-5597822	5597836-5597990	5598011-5598124	5598135-5598366
FGSG_11992	supercont3.1	-	5612469-5613470	5611889-5612113	5612116-5612469
FGSG_11993	supercont3.1	-	5614167-5614964	5614047-5614167
FGSG_11994	supercont3.1	+	5625463-5626644	5626644-5626716
FGSG_11995	supercont3.1	+	5627106-5629004	5629004-5629006	5629078-5629122
FGSG_11997	supercont3.1	+	5642914-5643395	5643395-5644668
FGSG_12000	supercont3.1	+	5659378-5659716	5659716-5659754
FGSG_12001	supercont3.1	+	5685071-5685439	5685439-5685463
FGSG_12003	supercont3.1	-	5689077-5691150	5688912-5689001	5689013-5689077
FGSG_12005	supercont3.1	+	5747483-5748157	5748157-5748158	5748165-5748276
FGSG_12007	supercont3.1	+	5755571-5755930	5755930-5755938
FGSG_12009	supercont3.1	-	5789726-5791320	5789550-5789726
FGSG_12013	supercont3.1	-	5889655-5890044	5889207-5889655
FGSG_12019	supercont3.1	-	5965516-5965647	5965503-5965516
FGSG_12022	supercont3.1	-	6082466-6082951	6082205-6082292	6082432-6082466
FGSG_12023	supercont3.1	-	6097517-6098261	6097394-6097517
FGSG_12026	supercont3.1	-	6135720-6137687	6135453-6135720
FGSG_12028	supercont3.1	-	6279026-6279630	6278745-6279026
FGSG_12029	supercont3.1	+	6319815-6323246	6323246-6323768
FGSG_12030	supercont3.1	+	6345803-6347686	6347686-6348014
FGSG_12031	supercont3.1	+	6348302-6349330	6349330-6349700	6349771-6349861	6349934-6350052
FGSG_12032	supercont3.1	+	6360338-6360986	6360986-6361039
FGSG_12033	supercont3.1	+	6371188-6372749	6372749-6373124
FGSG_12035	supercont3.1	-	6397627-6403715	6397279-6397627
FGSG_12036	supercont3.1	-	6404432-6406040	6403900-6404432
FGSG_12037	supercont3.1	+	6418151-6418351	6418351-6418485
FGSG_12039	supercont3.1	-	6437445-6442204	6437400-6437445
FGSG_12042	supercont3.1	+	6462259-6463884	6463884-6463911
FGSG_12043	supercont3.1	+	6464708-6465452	6465452-6465683
FGSG_12044	supercont3.1	+	6475565-6475963	6475963-6476146
FGSG_12046	supercont3.1	+	6478714-6479880	6479880-6480373
FGSG_12053	supercont3.1	+	6576747-6577028	6577028-6577119
FGSG_12056	supercont3.1	+	6590913-6591469	6591469-6591656
FGSG_12063	supercont3.1	-	6741302-6742099	6741011-6741302
FGSG_12066	supercont3.1	-	6881883-6882554	6880963-6881883
FGSG_12097	supercont3.1	+	7178131-7178898	7178898-7178995
FGSG_12098	supercont3.1	+	7184845-7185481	7185481-7185535	7185587-7185894	7185947-7186227	7186290-7186483
FGSG_12099	supercont3.1	+	7186450-7187102	7187102-7187142
FGSG_12105	supercont3.1	-	7285538-7286365	7285443-7285538
FGSG_12108	supercont3.1	-	7297799-7298629	7297679-7297768	7297782-7297799
FGSG_12109	supercont3.1	-	7299169-7299774	7298988-7299169
FGSG_12110	supercont3.1	-	7300939-7301257	7300645-7300939
FGSG_12112	supercont3.1	+	7311811-7315285	7315285-7315797
FGSG_12114	supercont3.1	-	7340702-7341982	7339805-7340082	7340094-7340315	7340372-7340455	7340487-7340623
FGSG_12115	supercont3.1	+	7352892-7354351	7354351-7354630
FGSG_12123	supercont3.1	+	7653196-7653906	7653917-7653994
FGSG_12129	supercont3.1	+	7715090-7717252	7717252-7717326
FGSG_12131	supercont3.1	-	7748026-7748907	7747842-7748026
FGSG_12138	supercont3.1	-	7861042-7861431	7860766-7861042
FGSG_12139	supercont3.1	-	7862114-7863372	7862049-7862114
FGSG_12143	supercont3.1	+	7895160-7895303	7895376-7896087
FGSG_12144	supercont3.1	+	7896344-7898113	7898113-7898334
FGSG_12145	supercont3.1	-	7918399-7919619	7918340-7918399
FGSG_12154	supercont3.1	-	8095080-8095995	8095039-8095080
FGSG_12159	supercont3.1	-	8271667-8272714	8270869-8271138	8271143-8271667
FGSG_12166	supercont3.1	+	8332355-8334487	8334487-8334508
FGSG_12169	supercont3.1	+	8432096-8432765	8432765-8432811
FGSG_12170	supercont3.1	+	8433023-8433445	8433445-8434088	8434094-8434183
FGSG_12172	supercont3.1	-	8444922-8446133	8444658-8444747	8444759-8444857	8444879-8444922
FGSG_12174	supercont3.1	+	8456365-8456668	8456668-8457046	8457213-8457258
FGSG_12178	supercont3.1	+	8617808-8619127	8619127-8619382
FGSG_12181	supercont3.1	+	8662740-8663604	8663604-8663791
FGSG_12182	supercont3.1	+	8670405-8671374	8671374-8671466
FGSG_12183	supercont3.1	+	8672053-8674582	8674582-8676126	8676136-8676225
FGSG_12186	supercont3.1	+	8708547-8709687	8709687-8709770
FGSG_12187	supercont3.1	+	8710007-8710472	8710472-8710732
FGSG_12188	supercont3.1	-	8711045-8711697	8709949-8710038	8710172-8711045
FGSG_12189	supercont3.1	-	8712248-8712976	8711566-8711750	8711792-8711941	8711943-8712248
FGSG_12190	supercont3.1	-	8723244-8723747	8723239-8723244
FGSG_12192	supercont3.1	-	8742067-8742494	8741898-8742067
FGSG_12193	supercont3.1	+	8758013-8758458	8758458-8758757
FGSG_12194	supercont3.1	+	8759523-8761733	8761733-8761846
FGSG_12199	supercont3.1	+	8886105-8887813	8887813-8887969
FGSG_12200	supercont3.1	+	8888587-8889621	8889621-8889902
FGSG_02782	supercont3.2	+	5420452-5421675	5421675-5422093
FGSG_02783	supercont3.2	+	5418108-5419471	5419471-5419649
FGSG_02785	supercont3.2	-	5412945-5414333	5412801-5412945
FGSG_02786	supercont3.2	+	5408151-5412517	5412517-5412526	5412555-5412603
FGSG_02787	supercont3.2	-	5404698-5407368	5404429-5404698
FGSG_02789	supercont3.2	-	5402421-5403547	5402298-5402421
FGSG_02791	supercont3.2	-	5389654-5390796	5388891-5389654
FGSG_02793	supercont3.2	+	5381948-5385545	5385545-5385792
FGSG_02794	supercont3.2	-	5379364-5380581	5379257-5379364
FGSG_02795	supercont3.2	+	5377032-5378756	5378756-5379158
FGSG_02797	supercont3.2	+	5371220-5372610	5372610-5372862
FGSG_02798	supercont3.2	-	5369221-5370769	5368782-5368871	5368903-5369010	5369019-5369221
FGSG_02799	supercont3.2	-	5363467-5366231	5363198-5363289	5363293-5363467
FGSG_02801	supercont3.2	+	5355149-5357328	5357328-5357538
FGSG_02803	supercont3.2	+	5350108-5351987	5351987-5352686
FGSG_02805	supercont3.2	+	5340215-5341072	5341072-5341144
FGSG_02806	supercont3.2	+	5335891-5336476	5336476-5336572	5336585-5336674
FGSG_02807	supercont3.2	-	5330109-5332188	5329745-5330109
FGSG_02810	supercont3.2	-	5324740-5325546	5324542-5324740
FGSG_02811	supercont3.2	+	5321863-5324277	5324277-5324391
FGSG_02812	supercont3.2	-	5319546-5320738	5319142-5319546
FGSG_02814	supercont3.2	-	5310235-5311531	5309507-5310235
FGSG_02819	supercont3.2	+	5295141-5296502	5296502-5296715
FGSG_02820	supercont3.2	+	5291720-5294527	5294527-5294595
FGSG_02822	supercont3.2	+	5285760-5287005	5287005-5287151
FGSG_02824	supercont3.2	+	5280803-5282441	5282441-5282649
FGSG_02825	supercont3.2	-	5277911-5280156	5277792-5277911
FGSG_02826	supercont3.2	-	5276255-5276872	5275574-5276245
FGSG_02828	supercont3.2	-	5271617-5272519	5271529-5271617
FGSG_02829	supercont3.2	-	5270490-5271284	5270384-5270490
FGSG_02834	supercont3.2	-	5254895-5256439	5254666-5254767	5254778-5254871
FGSG_02839	supercont3.2	+	5239031-5240929	5240929-5241033
FGSG_02840	supercont3.2	-	5232118-5232798	5232057-5232118
FGSG_02843	supercont3.2	+	5226397-5227639	5227639-5227754
FGSG_02846	supercont3.2	+	5219459-5219839	5219839-5219923
FGSG_02848	supercont3.2	-	5211340-5212308	5211270-5211340
FGSG_02851	supercont3.2	-	5202995-5204323	5202966-5202995
FGSG_02852	supercont3.2	+	5202249-5202920	5202920-5202963
FGSG_02854	supercont3.2	-	5195176-5197010	5194108-5194219	5194329-5195176
FGSG_02862	supercont3.2	+	5183181-5184431	5184431-5184568
FGSG_02866	supercont3.2	-	5174309-5175511	5174180-5174269	5174280-5174309
FGSG_02868	supercont3.2	-	5171772-5172098	5171635-5171724	5171733-5171772
FGSG_02875	supercont3.2	+	5153121-5154532	5154532-5154571
FGSG_02880	supercont3.2	+	5132257-5134179	5134179-5134248
FGSG_02891	supercont3.2	+	5108986-5110275	5110275-5110307
FGSG_02899	supercont3.2	+	5083756-5084953	5084953-5085062
FGSG_02902	supercont3.2	+	5068902-5070854	5070854-5071185
FGSG_02905	supercont3.2	+	5060744-5062776	5062776-5062927
FGSG_02907	supercont3.2	-	5053851-5054803	5053478-5053851
FGSG_02909	supercont3.2	-	5048068-5048856	5047839-5048068
FGSG_02911	supercont3.2	-	5045880-5046242	5045783-5045850	5045862-5045880
FGSG_02913	supercont3.2	+	5042265-5043122	5043122-5043147
FGSG_02919	supercont3.2	+	5027267-5029494	5029494-5029503
FGSG_02920	supercont3.2	-	5024100-5026640	5024060-5024100
FGSG_02926	supercont3.2	-	5010181-5011071	5009980-5010181
FGSG_02929	supercont3.2	+	5000713-5002479	5002479-5002587
FGSG_02930	supercont3.2	-	4998507-5000107	4998055-4998130	4998144-4998308	4998327-4998507
FGSG_02931	supercont3.2	+	4997170-4998342	4998342-4998620	4998672-4998935	4998988-4999127	4999181-4999330	4999343-4999511	4999591-4999680	4999714-4999839	5000039-5000156
FGSG_02936	supercont3.2	+	4986959-4987417	4987417-4987490
FGSG_02937	supercont3.2	+	4984245-4985969	4985969-4986118
FGSG_02944	supercont3.2	+	4964757-4966431	4966431-4966485
FGSG_02949	supercont3.2	-	4950379-4951983	4950336-4950379
FGSG_02950	supercont3.2	+	4946985-4948457	4948457-4948500
FGSG_02952	supercont3.2	-	4937553-4938850	4937213-4937553
FGSG_02960	supercont3.2	-	4924927-4926015	4924843-4924927
FGSG_02963	supercont3.2	-	4921260-4922135	4921149-4921260
FGSG_02966	supercont3.2	+	4915785-4917515	4917515-4917644
FGSG_02967	supercont3.2	-	4913488-4914708	4913447-4913488
FGSG_02972	supercont3.2	+	4899366-4901703	4901703-4901771
FGSG_02974	supercont3.2	+	4893280-4895787	4895787-4895840
FGSG_02975	supercont3.2	-	4888953-4889627	4888829-4888953
FGSG_02978	supercont3.2	-	4877220-4878910	4876983-4877220
FGSG_02984	supercont3.2	-	4857389-4858067	4857183-4857389
FGSG_02995	supercont3.2	-	4833185-4833709	4832691-4832780	4832895-4832965	4833000-4833137
FGSG_02997	supercont3.2	-	4827275-4828329	4826487-4827052	4827079-4827257	4827263-4827275
FGSG_02999	supercont3.2	-	4823827-4824884	4823646-4823732	4823754-4823827
FGSG_03009	supercont3.2	-	4802148-4803336	4802013-4802148
FGSG_03011	supercont3.2	+	4797705-4799241	4799241-4799284
FGSG_03017	supercont3.2	-	4782172-4783540	4782055-4782172
FGSG_03018	supercont3.2	-	4778492-4779866	4778347-4778492
FGSG_03019	supercont3.2	+	4774557-4778312	4778346-4778597	4778617-4779512	4779560-4779690	4779747-4779970
FGSG_03026	supercont3.2	-	4755944-4758421	4755868-4755944
FGSG_03028	supercont3.2	+	4752724-4753216	4753216-4753404
FGSG_03033	supercont3.2	+	4735890-4737816	4737816-4737911
FGSG_03035	supercont3.2	-	4730414-4730863	4730204-4730315	4730321-4730414
FGSG_03046	supercont3.2	-	4704845-4705390	4704510-4704845
FGSG_03057	supercont3.2	+	4679052-4679882	4679882-4679967
FGSG_03058	supercont3.2	+	4677976-4678668	4678668-4678691	4678698-4678791
FGSG_03059	supercont3.2	-	4674762-4675745	4674686-4674762
FGSG_03061	supercont3.2	-	4670663-4671980	4670588-4670663
FGSG_03066	supercont3.2	+	4654239-4656255	4656255-4656284
FGSG_03068	supercont3.2	+	4649373-4651016	4651016-4651097
FGSG_03069	supercont3.2	+	4646560-4647648	4647648-4647710
FGSG_03079	supercont3.2	+	4618206-4618853	4618853-4618916
FGSG_03083	supercont3.2	-	4604419-4606187	4604403-4604419
FGSG_03087	supercont3.2	-	4592217-4592583	4591406-4592217
FGSG_03090	supercont3.2	+	4583872-4585305	4585305-4585334
FGSG_03098	supercont3.2	-	4565020-4565891	4565018-4565020
FGSG_03103	supercont3.2	-	4553358-4554182	4553169-4553258	4553284-4553358
FGSG_03104	supercont3.2	+	4551619-4552918	4552918-4552982
FGSG_03110	supercont3.2	+	4533368-4534555	4534555-4534751
FGSG_03111	supercont3.2	-	4529193-4531447	4529100-4529193
FGSG_03112	supercont3.2	-	4528378-4528925	4528341-4528378
FGSG_03116	supercont3.2	+	4515187-4515998	4515998-4516084
FGSG_03119	supercont3.2	+	4509680-4510630	4510630-4510638
FGSG_03123	supercont3.2	+	4498668-4499186	4499186-4499342
FGSG_03125	supercont3.2	+	4488225-4488655	4488655-4488662
FGSG_03126	supercont3.2	-	4486607-4486981	4486389-4486607
FGSG_03127	supercont3.2	-	4484900-4485901	4484667-4484761	4484774-4484900
FGSG_03132	supercont3.2	+	4473965-4475000	4475050-4475257
FGSG_03134	supercont3.2	+	4467854-4468963	4468963-4468997
FGSG_03141	supercont3.2	+	4448111-4448776	4448776-4448920	4448924-4449047
FGSG_03145	supercont3.2	+	4433565-4434448	4434448-4434641
FGSG_03147	supercont3.2	+	4430459-4431613	4431613-4431967
FGSG_03148	supercont3.2	-	4428432-4429895	4428349-4428432
FGSG_03150	supercont3.2	-	4425280-4426329	4425233-4425280
FGSG_03153	supercont3.2	-	4407315-4416074	4407209-4407298
FGSG_03157	supercont3.2	-	4401110-4401641	4401078-4401110
FGSG_03158	supercont3.2	+	4399141-4400780	4400780-4400860
FGSG_03162	supercont3.2	-	4390401-4391472	4390363-4390401
FGSG_03163	supercont3.2	+	4387768-4389784	4389784-4389817
FGSG_03168	supercont3.2	-	4374367-4376140	4374343-4374367
FGSG_03174	supercont3.2	-	4356692-4357774	4356682-4356692
FGSG_03180	supercont3.2	+	4340411-4341174	4341174-4341540	4341628-4341721	4341740-4341881	4341895-4342038	4342049-4342158
FGSG_03189	supercont3.2	+	4316216-4317555	4317555-4317603
FGSG_03191	supercont3.2	+	4311129-4312714	4312714-4312811
FGSG_03192	supercont3.2	-	4308329-4309213	4308117-4308329
FGSG_03195	supercont3.2	+	4304305-4304976	4304976-4305015
FGSG_03199	supercont3.2	+	4291410-4293474	4293474-4293955	4293971-4294072	4294151-4294198
FGSG_03211	supercont3.2	+	4261175-4261561	4261561-4261667
FGSG_03214	supercont3.2	-	4252961-4255286	4252624-4252729	4252732-4252961
FGSG_03215	supercont3.2	+	4250677-4251909	4251909-4251958
FGSG_03219	supercont3.2	+	4238525-4240031	4240031-4240240
FGSG_03220	supercont3.2	-	4237105-4238297	4237065-4237105
FGSG_03223	supercont3.2	+	4225961-4228901	4228901-4229408
FGSG_03229	supercont3.2	-	4212222-4214250	4212106-4212222
FGSG_03231	supercont3.2	+	4207031-4208697	4208697-4208886
FGSG_03234	supercont3.2	+	4197860-4200184	4200185-4200574
FGSG_03235	supercont3.2	+	4195936-4197153	4197153-4197192	4197234-4197323
FGSG_03236	supercont3.2	-	4193087-4194208	4192777-4192890	4192892-4193087
FGSG_03237	supercont3.2	+	4190654-4191910	4191910-4192004
FGSG_03238	supercont3.2	-	4187204-4188262	4187076-4187204
FGSG_03242	supercont3.2	+	4177084-4178726	4178726-4178905
FGSG_03244	supercont3.2	+	4167840-4169053	4169053-4169162
FGSG_03249	supercont3.2	-	4150456-4152566	4150276-4150456
FGSG_03256	supercont3.2	+	4132757-4133648	4133648-4133874	4133895-4134015	4134078-4134139
FGSG_03259	supercont3.2	-	4125682-4127022	4125508-4125682
FGSG_03262	supercont3.2	-	4119212-4120321	4119105-4119212
FGSG_03263	supercont3.2	-	4117634-4118580	4116836-4116922	4116969-4117634
FGSG_03264	supercont3.2	-	4114064-4115316	4113900-4113989	4114012-4114064
FGSG_03269	supercont3.2	+	4098347-4101597	4101597-4101654
FGSG_03273	supercont3.2	+	4088654-4090124	4090124-4090277
FGSG_03278	supercont3.2	+	4076468-4078631	4078631-4078668
FGSG_03281	supercont3.2	+	4068272-4068893	4068893-4069513	4069531-4069620
FGSG_03286	supercont3.2	-	4058364-4059840	4058295-4058364
FGSG_03290	supercont3.2	-	4049054-4049485	4048845-4049054
FGSG_03295	supercont3.2	-	4038736-4039520	4038539-4038736
FGSG_03296	supercont3.2	+	4037112-4037651	4037651-4037785	4037819-4037895
FGSG_03300	supercont3.2	-	4023880-4025046	4023816-4023880
FGSG_03303	supercont3.2	+	4016838-4017758	4017758-4017866
FGSG_03307	supercont3.2	+	4005997-4008140	4008140-4008259
FGSG_03311	supercont3.2	-	3991261-3992772	3991090-3991261
FGSG_03312	supercont3.2	+	3988887-3989684	3989684-3989960
FGSG_03313	supercont3.2	-	3983728-3984387	3982844-3982933	3982957-3983451	3983456-3983728
FGSG_03314	supercont3.2	+	3980944-3982113	3982113-3982143
FGSG_03315	supercont3.2	+	3978896-3980187	3980187-3980190
FGSG_03316	supercont3.2	-	3974929-3975904	3974894-3974929
FGSG_03317	supercont3.2	+	3972930-3974755	3974755-3974853
FGSG_03318	supercont3.2	-	3971333-3972376	3971145-3971333
FGSG_03319	supercont3.2	-	3967906-3970707	3967765-3967906
FGSG_03322	supercont3.2	-	3957738-3959663	3957695-3957738
FGSG_03327	supercont3.2	+	3942900-3944332	3944332-3944814
FGSG_03329	supercont3.2	-	3936879-3939992	3936836-3936879
FGSG_03333	supercont3.2	-	3926615-3927709	3926583-3926615
FGSG_03335	supercont3.2	+	3923296-3924103	3924103-3924240	3924253-3924342
FGSG_03336	supercont3.2	-	3921092-3922470	3920978-3921092
FGSG_03337	supercont3.2	-	3916639-3920079	3916576-3916639
FGSG_03341	supercont3.2	+	3898718-3900421	3900483-3900794
FGSG_03344	supercont3.2	-	3889874-3891140	3889521-3889637	3889646-3889754	3889781-3889874
FGSG_03347	supercont3.2	-	3880927-3882776	3880801-3880927
FGSG_03349	supercont3.2	-	3875517-3876519	3875427-3875517
FGSG_03355	supercont3.2	-	3861225-3862418	3861105-3861196	3861205-3861225
FGSG_03367	supercont3.2	+	3838181-3839788	3839788-3839919
FGSG_03368	supercont3.2	+	3836608-3837354	3837354-3837591
FGSG_03375	supercont3.2	-	3814372-3815324	3814283-3814372
FGSG_03378	supercont3.2	+	3803638-3807516	3807516-3807592
FGSG_03380	supercont3.2	+	3797916-3798860	3798860-3799496	3799546-3799862
FGSG_03385	supercont3.2	-	3783412-3784137	3783305-3783412
FGSG_03390	supercont3.2	+	3765520-3766452	3766456-3766545
FGSG_03392	supercont3.2	+	3762296-3762957	3762957-3762996
FGSG_03393	supercont3.2	-	3758886-3760627	3758627-3758886
FGSG_03395	supercont3.2	+	3755705-3756517	3756517-3756569	3756583-3756672
FGSG_03396	supercont3.2	-	3753374-3754873	3752771-3752882	3752887-3753000	3753075-3753131	3753178-3753374
FGSG_03399	supercont3.2	+	3745947-3747454	3747454-3747521	3747647-3747692
FGSG_03408	supercont3.2	+	3713973-3714886	3714886-3714894
FGSG_03412	supercont3.2	+	3703652-3705645	3705645-3706015
FGSG_03418	supercont3.2	+	3675936-3679046	3679046-3679305
FGSG_03422	supercont3.2	-	3664651-3665181	3664574-3664651
FGSG_03427	supercont3.2	+	3653313-3656050	3656050-3656234	3656238-3656804	3656868-3657263
FGSG_03428	supercont3.2	-	3647070-3648645	3647032-3647070
FGSG_03433	supercont3.2	+	3636552-3637763	3637763-3637881
FGSG_03435	supercont3.2	+	3631778-3632497	3632497-3632575
FGSG_03442	supercont3.2	-	3612383-3613229	3612247-3612383
FGSG_03445	supercont3.2	-	3605066-3605509	3604943-3605066
FGSG_03447	supercont3.2	+	3600780-3602604	3602604-3602676
FGSG_03448	supercont3.2	-	3598431-3599170	3598223-3598431
FGSG_03450	supercont3.2	-	3593501-3595139	3593499-3593501
FGSG_03452	supercont3.2	-	3586301-3589005	3586277-3586301
FGSG_03456	supercont3.2	-	3581011-3581820	3580936-3581011
FGSG_03460	supercont3.2	-	3568634-3571172	3568543-3568634
FGSG_03466	supercont3.2	-	3555258-3556484	3555187-3555258
FGSG_03473	supercont3.2	+	3536568-3537110	3537110-3537218
FGSG_03475	supercont3.2	+	3531153-3533112	3533112-3533754	3533807-3533872
FGSG_03476	supercont3.2	-	3528412-3529783	3528323-3528412
FGSG_03477	supercont3.2	-	3526119-3527760	3525906-3526119
FGSG_03482	supercont3.2	+	3516820-3517371	3517371-3517411
FGSG_03494	supercont3.2	-	3491765-3493044	3491750-3491765
FGSG_03497	supercont3.2	+	3484224-3487296	3487296-3487362
FGSG_03498	supercont3.2	+	3481836-3483460	3483470-3483559
FGSG_03500	supercont3.2	+	3477608-3478397	3478397-3478413	3478435-3478522
FGSG_03505	supercont3.2	+	3458925-3460646	3460646-3460752
FGSG_03512	supercont3.2	+	3439091-3441095	3441095-3441200
FGSG_03517	supercont3.2	-	3423775-3424875	3423653-3423775
FGSG_03520	supercont3.2	+	3417668-3418327	3418327-3418379
FGSG_03521	supercont3.2	-	3416480-3417091	3416468-3416480
FGSG_03524	supercont3.2	+	3408693-3409809	3409809-3410041
FGSG_03525	supercont3.2	-	3406909-3408196	3406712-3406909
FGSG_03529	supercont3.2	+	3397583-3398542	3398542-3398675
FGSG_03532	supercont3.2	+	3389805-3391142	3391142-3391152
FGSG_03544	supercont3.2	+	3362731-3363479	3363515-3363629	3363657-3363746
FGSG_03553	supercont3.2	+	3338169-3340202	3340202-3340333
FGSG_03554	supercont3.2	+	3335745-3336956	3336956-3337068
FGSG_03564	supercont3.2	-	3313389-3313904	3312878-3312945	3313022-3313389
FGSG_03565	supercont3.2	-	3311513-3312310	3311389-3311513
FGSG_03569	supercont3.2	+	3297253-3299292	3299292-3299480
FGSG_03574	supercont3.2	-	3283018-3283722	3282935-3283018
FGSG_03575	supercont3.2	+	3280828-3282611	3282611-3282673
FGSG_03577	supercont3.2	+	3272754-3275208	3275208-3275261
FGSG_03578	supercont3.2	-	3269147-3269479	3268966-3269104
FGSG_03579	supercont3.2	+	3266954-3267925	3267925-3267944
FGSG_03581	supercont3.2	-	3262827-3263423	3262666-3262827
FGSG_03582	supercont3.2	-	3260105-3261537	3259720-3260105
FGSG_03585	supercont3.2	-	3253901-3254710	3253856-3253901
FGSG_03594	supercont3.2	+	3231229-3233106	3233106-3233222
FGSG_03600	supercont3.2	-	3212796-3213477	3212677-3212796
FGSG_03603	supercont3.2	+	3200608-3204018	3204018-3204023
FGSG_03619	supercont3.2	+	3155280-3157007	3157007-3157163
FGSG_03620	supercont3.2	-	3151587-3154226	3151355-3151587
FGSG_03626	supercont3.2	+	3139188-3141062	3141062-3141133
FGSG_03630	supercont3.2	-	3127614-3128448	3127325-3127614
FGSG_03647	supercont3.2	+	3080367-3081404	3081404-3081447
FGSG_03648	supercont3.2	+	3078617-3079533	3079533-3079555
FGSG_03655	supercont3.2	+	3065828-3067184	3067184-3067255
FGSG_03659	supercont3.2	-	3056373-3057704	3056249-3056373
FGSG_03662	supercont3.2	-	3049415-3049996	3049253-3049415
FGSG_03664	supercont3.2	+	3043354-3044433	3044433-3044438
FGSG_03669	supercont3.2	-	3029267-3031522	3029211-3029267
FGSG_03671	supercont3.2	+	3017571-3018470	3018470-3018621
FGSG_03672	supercont3.2	-	3015481-3016443	3015112-3015481
FGSG_03674	supercont3.2	-	3011450-3012224	3011333-3011450
FGSG_03677	supercont3.2	-	3000609-3006061	3000482-3000609
FGSG_03684	supercont3.2	-	2983564-2984913	2983474-2983564
FGSG_03687	supercont3.2	+	2975798-2977674	2977674-2977903
FGSG_03693	supercont3.2	-	2960172-2960738	2960164-2960172
FGSG_03694	supercont3.2	-	2958030-2959716	2957124-2958030
FGSG_03701	supercont3.2	+	2936952-2937613	2937613-2937745
FGSG_03702	supercont3.2	-	2934286-2935939	2933925-2934022	2934047-2934137	2934199-2934286
FGSG_03711	supercont3.2	+	2912457-2914215	2914215-2914278
FGSG_03715	supercont3.2	+	2902972-2903298	2903298-2903738
FGSG_03718	supercont3.2	-	2893745-2895183	2893704-2893745
FGSG_03720	supercont3.2	+	2891644-2892163	2892163-2892194
FGSG_03725	supercont3.2	+	2880294-2882102	2882102-2882105	2882115-2882161
FGSG_03734	supercont3.2	+	2858871-2859549	2859549-2859626
FGSG_03741	supercont3.2	-	2832004-2833823	2831760-2832004
FGSG_03743	supercont3.2	-	2825683-2826801	2825671-2825683
FGSG_03744	supercont3.2	+	2823458-2825404	2825404-2825658
FGSG_03745	supercont3.2	+	2820363-2821649	2821649-2821954
FGSG_03746	supercont3.2	-	2817108-2817866	2816799-2816888	2816894-2817108
FGSG_03747	supercont3.2	-	2809478-2815749	2809425-2809478
FGSG_03749	supercont3.2	-	2803637-2804848	2803550-2803637
FGSG_03750	supercont3.2	-	2799391-2801754	2799314-2799391
FGSG_03751	supercont3.2	+	2796991-2798903	2798903-2799283
FGSG_03752	supercont3.2	-	2794764-2795892	2794688-2794764
FGSG_03754	supercont3.2	-	2788843-2790271	2788833-2788843
FGSG_03755	supercont3.2	+	2787684-2788751	2788751-2788814
FGSG_03756	supercont3.2	+	2785741-2787249	2787249-2787480
FGSG_03761	supercont3.2	-	2774888-2776526	2774785-2774888
FGSG_03769	supercont3.2	+	2757034-2758615	2758615-2758746
FGSG_03771	supercont3.2	+	2753009-2754536	2754536-2755283	2755333-2755700	2755751-2756126
FGSG_03774	supercont3.2	+	2747354-2748346	2748346-2748392
FGSG_03775	supercont3.2	+	2745424-2746801	2746801-2746821
FGSG_03778	supercont3.2	+	2740245-2741801	2741801-2741914
FGSG_03779	supercont3.2	-	2736145-2736785	2736097-2736145
FGSG_03781	supercont3.2	-	2731933-2732645	2731843-2731933
FGSG_03782	supercont3.2	-	2729739-2731378	2729651-2729739
FGSG_03783	supercont3.2	-	2726919-2729303	2726830-2726919
FGSG_03787	supercont3.2	-	2719541-2720504	2718350-2718814	2718925-2719014	2719041-2719541
FGSG_03789	supercont3.2	+	2716330-2717109	2717109-2717115	2717125-2717214
FGSG_03790	supercont3.2	-	2714192-2715137	2714164-2714192
FGSG_03792	supercont3.2	-	2708927-2709529	2708825-2708927
FGSG_03797	supercont3.2	+	2700002-2701060	2701060-2701068	2701075-2701171
FGSG_03802	supercont3.2	-	2687597-2688447	2687505-2687597
FGSG_03803	supercont3.2	+	2684919-2686071	2686071-2686379	2686401-2686491
FGSG_03804	supercont3.2	+	2680438-2680893	2680893-2681058
FGSG_03805	supercont3.2	+	2676967-2679640	2679640-2679666
FGSG_03812	supercont3.2	-	2658238-2659524	2658034-2658238
FGSG_03816	supercont3.2	+	2650199-2651655	2651655-2651740
FGSG_03817	supercont3.2	-	2647446-2648537	2647438-2647446
FGSG_03819	supercont3.2	+	2644440-2645566	2645566-2645684
FGSG_03822	supercont3.2	+	2635387-2636413	2636413-2636420	2636441-2636617
FGSG_03825	supercont3.2	-	2626505-2628923	2626320-2626409	2626424-2626505
FGSG_03829	supercont3.2	-	2615545-2617080	2615414-2615545
FGSG_03835	supercont3.2	+	2597138-2598688	2598688-2598955
FGSG_03836	supercont3.2	+	2595313-2596604	2596604-2596662
FGSG_03838	supercont3.2	+	2592864-2593712	2593712-2593896	2593907-2593996
FGSG_03844	supercont3.2	-	2570985-2572515	2570904-2570985
FGSG_03845	supercont3.2	-	2569612-2570469	2569519-2569612
FGSG_03847	supercont3.2	-	2566213-2566652	2565790-2566084	2566088-2566213
FGSG_03848	supercont3.2	+	2565311-2566012	2566012-2566089	2566097-2566410
FGSG_03851	supercont3.2	+	2552318-2553739	2553739-2554061
FGSG_03862	supercont3.2	+	2523544-2525374	2525374-2525382
FGSG_03875	supercont3.2	+	2483894-2485468	2485468-2485518	2485521-2485610
FGSG_03879	supercont3.2	-	2470621-2471643	2470586-2470621
FGSG_03881	supercont3.2	+	2468107-2469129	2469129-2469216
FGSG_03894	supercont3.2	+	2426956-2427586	2427586-2427741
FGSG_03897	supercont3.2	-	2417265-2418752	2417147-2417232	2417258-2417265
FGSG_03898	supercont3.2	-	2412346-2414009	2412323-2412346
FGSG_03904	supercont3.2	+	2401142-2404504	2404504-2404512	2404542-2404658	2404699-2404788
FGSG_03907	supercont3.2	-	2395386-2396223	2395183-2395386
FGSG_03912	supercont3.2	-	2384745-2386160	2384705-2384745
FGSG_03913	supercont3.2	+	2383434-2384480	2384496-2384609	2384641-2384703
FGSG_03917	supercont3.2	-	2372611-2373509	2372519-2372611
FGSG_03923	supercont3.2	+	2360087-2361289	2361289-2361345
FGSG_03925	supercont3.2	-	2355778-2356752	2355683-2355772
FGSG_03929	supercont3.2	+	2346079-2348908	2348908-2348926
FGSG_03930	supercont3.2	-	2344369-2345403	2344359-2344369
FGSG_03932	supercont3.2	+	2339465-2340884	2340884-2340965
FGSG_03933	supercont3.2	+	2337032-2338212	2338212-2338315
FGSG_03934	supercont3.2	-	2334616-2336431	2334494-2334616
FGSG_03935	supercont3.2	+	2332925-2333886	2333886-2333948
FGSG_03936	supercont3.2	-	2330854-2332501	2330669-2330739	2330782-2330854
FGSG_03940	supercont3.2	-	2322853-2323320	2322498-2322853
[truncated: 4,407 more rows]
