# Supplementary material for: RNA-Seq analysis reveals new gene models and alternative splicing in the fungal pathogen Fusarium graminearum
Source: BMC Genomics. 2013 Jan 16;14:21. doi: 10.1186/1471-2164-14-21 (PMC3577648; doi:10.1186/1471-2164-14-21)
Supplement: Additional file 16 — Primers used in this study. [file 1471-2164-14-21-S16.xls]

## Sheet: Blad1
Additional file 16 Primers used in this study
Gene	Primers	Used for
FGSG_10264 forward	TCTCAAGCTTGATCAGAAGGGT	Positive control
FGSG_10264 reverse	GTCATGACGGAAGTTGTACTTGT	Positive control
FGSG_01636 forward	TCGCTAAGGAGAGCCCGATA	Confirmation of incorrect intron prediction
FGSG_01636 reverse	GTGGGATCGGTCGGATCTCT	Confirmation of incorrect intron prediction
FGSG_04300 forward	CAGACCAGATAGGTTCTGTCAGA	Confirmation of incorrect intron prediction
FGSG_04300 reverse	CGGAAGATGTTGAAATTGGA	Confirmation of incorrect intron prediction
FGSG_08487 forward	TCCTTGCCCCTGGAGCTTTC	Confirmation of incorrect intron prediction
FGSG_08487 reverse	AGCCGGGCGATGCGTTAGTT	Confirmation of incorrect intron prediction
FGSG_05122 forward	GAGGTACAACTTCAGCTCATCG	Confirmation of intron retention
FGSG_05122 reverse	TTGTCGCAGAGCTCGTAGAG	Confirmation of intron retention
FGSG_06900 forward	CTGGCACCCAACGAGATGGA	Confirmation of intron retention
FGSG_06900 reverse	GCTTTGCCTTGTTGCTGTCA	Confirmation of intron retention
FGSG_00303 forward	AGCGATGGCTTTGAATTTGT	Confirmation of intron retention
FGSG_00303 reverse	AGCTCGACTGGGATATCCAT	Confirmation of intron retention
FGSG_04141 forward	GTTTCACTCGAGGCACGCAA	Confirmation of intron retention
FGSG_04141 reverse	TGTGCGGCTGCGAAACAGAG	Confirmation of intron retention
FGSG_06760 forward	TCTTGCTTGAACAACTCGCG	Confirmation of alternative 3' splicing
FGSG_06760 reverse	ATGTCTTTGCGTCGGCATCG	Confirmation of alternative 3' splicing
FGSG_06124 forward	GACCAGCGTCAACTCAGTCC	Confirmation of alternative 5' splicing
FGSG_06124 reverse	TAGTGCGTCGCTCGGACTCT	Confirmation of alternative 5' splicing
FGSG_00786 forward	TCTACCGCGCTCGCGATACA	Confirmation of exon skipping
FGSG_00786 reverse	CGAGCTTGATAATGTTGGGGTG	Confirmation of exon skipping
FGSG_06363 forward	TCAACAGGCGAGCAGGGACA	Confirmation of novel intron
FGSG_06363 reverse	CGATATTTGGCTGAGTGTCGC	Confirmation of novel intron
FGSG_05435 forward	CGGATGACGATTTGGTACTCC	Confirmation of novel intron
FGSG_05435 reverse	CCGTGAACTGTCAGGATCTTG	Confirmation of novel intron
FGSG_01372 forward	CGGAGCTGACGATGAGGAAG	Confirmation of novel intron
FGSG_01372 reverse	GGATCCGACGTATCGTAGACG	Confirmation of novel intron
FGSG_12489 forward	CTGTTACGTTTGGAAGCGCC	Confirmation of novel intron
FGSG_12489 reverse	TCCAGAGCTAGCGCCTGATC	Confirmation of novel intron
FGSG_00620 forward	GCTCTCAGCCACTGCTCTAGT	Confirmation of incorrect intron splicing site
FGSG_00620 reverse	AAGGACGAGCCAAGACATCG	Confirmation of incorrect intron splicing site
FGSG_05435 forward	GGACGAAATCGATTGGAGGG	Confirmation of incorrect intron splicing site
FGSG_05435 reverse	CAAGTCCTTGTTGTACGCCA	Confirmation of incorrect intron splicing site
FGSG_09000 forward	CAAACGGGAATTATGTGCAG	Confirmation of incorrect intron splicing site
FGSG_09000 reverse	TGTAGCAGATCTGTGAGCATCA	Confirmation of incorrect intron splicing site
TU358 forward	GTCAAGAGACTTACAATACGGAAAT	Confirmation of novel transcript
TU358 reverse	GTCGTTGAATTGGTAGTCGTTATT	Confirmation of novel transcript
TU229 forward	CGTCACTACGCTTATTTCTTTCC	Confirmation of novel transcript
TU229 reverse	CCTTCTCCTTCTTCATCTTCATATT	Confirmation of novel transcript
TU1446 forward	TCCTTCAGAGGCGGATTCGC	Confirmation of novel transcript
TU1446 reverse	ACTGTACATCCGACTTGGTGATGC	Confirmation of novel transcript
TU1778 forward	AGAACCGAGAGGGTACTGTGC	Confirmation of novel transcript
TU1778 reverse	GTCACCGTCTCATGAGGTCG	Confirmation of novel transcript
FGSG_10550 forward	GTTTGCACTGGGATATGATGC	Confirmation of non-canonical splicing site
FGSG_10550 reverse	GATAGAACATCGGCAAGACGA	Confirmation of non-canonical splicing site
FGSG_00761 forward	ATGGTGCTAGGCAAAACGGT	Confirmation of non-canonical splicing site
FGSG_00761 reverse	CTAACTCATCCTGGAACTGCTG	Confirmation of non-canonical splicing site
FGSG_10073 forward	GGCCGTGCCAAACAGTCCAT	Confirmation of non-canonical splicing site
FGSG_10073 reverse	TCTTGATGGCGACCTCCGTG	Confirmation of non-canonical splicing site
FGSG_08582 forward	ACATCAAGACCGAGATGCCG	Confirmation of non-canonical splicing site
FGSG_08582 reverse	GTCGCTTTCGTCAACGTAAC	Confirmation of non-canonical splicing site
FGSG_07411 forward	CCAGGCTCTGAAATATTACCCC	Confirmation of non-canonical splicing site
FGSG_07411 reverse	TGTTGATTATAGTAGCGAGTCCAAC	Confirmation of non-canonical splicing site
FGSG_06263 forward	TTCTAGAGAAAACTGCCAAAGG	Confirmation of non-canonical splicing site
FGSG_06263 reverse	CTTGTGCCTTGCCCAAACAT	Confirmation of non-canonical splicing site
FGSG_02507 forward	CAAACCTGGCTCTACTAGACCG	Confirmation of non-canonical splicing site
FGSG_02507 reverse	CAGCTGATCAAAAGTGGCAG	Confirmation of non-canonical splicing site
